# Supplementary material for: Mitochondrial DNA copy number variation across human cancers
Source: eLife. 2016 Feb 22;5:e10769. doi: 10.7554/eLife.10769 (PMC4775221; doi:10.7554/eLife.10769)
Supplement: Figure 3—source data 1. — Third column indicates whether tumor mtDNA content or log ratio of tumor to normal mtDNA content was used. p-values are uncorrected for multiple hypothesis testing. DOI: http://dx.doi.org/10.7554/eLife.10769.007 [file elife-10769-fig3-data1.zip]

Archive with 1 entries (1 files):
- Figure_3_Source_data_1.pdf
