# Supplementary material for: Mitochondrial DNA copy number variation across human cancers
Source: eLife. 2016 Feb 22;5:e10769. doi: 10.7554/eLife.10769 (PMC4775221; doi:10.7554/eLife.10769)
Supplement: Figure 5—source data 1. — Only cases with at least 20 samples were evaluated. Approximately 35% of studies show statistically significant positive correlation. Log10 range indicates the number of orders of magnitude separating the maximal and minimal value of mtDNA copy number in that cohort. DOI: http://dx.doi.org/10.7554/eLife.10769.015 [file elife-10769-fig5-data1.zip]

Archive with 1 entries (1 files):
- Figure_5_Source_data_1.pdf
