# Supplementary material for: Mitochondrial DNA copy number variation across human cancers
Source: eLife. 2016 Feb 22;5:e10769. doi: 10.7554/eLife.10769 (PMC4775221; doi:10.7554/eLife.10769)
Supplement: Figure 7—source data 1. — The H-score for KIRC was significantly less than matched normal renal parenchyma in 3/3 samples. The H-score for KIRP was marginally lower than the H-score than matched normal renal parenchyma in 2/3 samples.The H-score for BLCA was higher than the H-score for matched normal urothelial tissue in 2/3 samples. DOI: http://dx.doi.org/10.7554/eLife.10769.020 [file elife-10769-fig7-data1.zip]

Archive with 1 entries (1 files):
- Figure_7_Source_data_1.pdf
