# Supplementary material for: Mitochondrial DNA copy number variation across human cancers
Source: eLife. 2016 Feb 22;5:e10769. doi: 10.7554/eLife.10769 (PMC4775221; doi:10.7554/eLife.10769)
Supplement: Supplementary file 1. — Data for a patient is included if and only if a tumor sample was sequenced. Normal tissue/blood data without a matching tumor sample is not included, but was used for batch-correction calculations. DOI: http://dx.doi.org/10.7554/eLife.10769.021 [file elife-10769-supp1.zip › Supplementary_file_1.csv]

Study	Data Type	Sequencing Center	Log2 Fold Change	Sample ID	Tumor MTDNA Copy Number	Normal MTDNA Copy Number	Blood MTDNA Copy Number	Tumor Plate	Normal Plate	Blood Plate	Same Tumor/Normal Plate	Log10 Corrected Tumor	Log10 Corrected Normal	Log10 Corrected Blood
ACC	WXS	BCM	-0.92120918566690857	OR-A5K9	9.5869866926228423e-05	0.00018154894173247501	NA	BCM=A29I	BCM=A29L	NA	False	-4.0183178754580098	-3.8215553612755602	NA
ACC	WXS	BCM	-3.796877419418113	OR-A5KB	7.6195195244205784e-05	0.0010590137022424501	NA	BCM=A30A	BCM=A30A	NA	True	-4.3250403241472801	-3.18206633104317	NA
ACC	WXS	BCM	1.1426860000645471	P6-A5OH	0.00043418535935251001	0.00019664930388296002	NA	BCM=A30A	BCM=A30A	NA	True	-3.56929273534737	-3.9132754969920898	NA
ACC	WXS	BCM	2.2695099211106808	PK-A5HB	0.000269532797469827	5.5901190525538901e-05	NA	BCM=A29I	BCM=A29L	NA	False	-3.5693883811506306	-4.3331280258464204	NA
ACC	WXS	BCM	-0.110230288375106	PK-A5HC	0.00029971836871126901	0.00032351616325016803	NA	BCM=A30A	BCM=A30A	NA	True	-3.7302545502044304	-3.6970719269728303	NA
ACC	WXS	BCM		OR-A5J1	0.00029046165043960202		9.1982020807815507e-06	BCM=A29I		BCM=A29L		-3.5369111992526299		-5.1168461363674398
ACC	WXS	BCM		OR-A5J2	0.00036098345985707597		6.4018298650710996e-05	BCM=A29I		BCM=A29L		-3.44251269686821		-4.2742449548262593
ACC	WXS	BCM		OR-A5J3	9.3125639927451605e-05		4.80137834937205e-05	BCM=A29I		BCM=A29L		-4.0309307299107004		-4.39918315319313
ACC	WXS	BCM		OR-A5J4	8.0645155450575289e-05		3.9058231359158602e-05	BCM=A29I		BCM=A29L		-4.0934217166107407		-4.4888365093769504
ACC	WXS	BCM		OR-A5J5	0.00011373307924738301		4.0515184125004205e-05	BCM=A29I		BCM=A29L		-3.9441132024608399		-4.4729312660453902
ACC	WXS	BCM		OR-A5J6	0.00019187611519264601		7.2884548846243914e-05	BCM=A29I		BCM=A29L		-3.71697908303226		-4.2179136131307695
ACC	WXS	BCM		OR-A5J7	7.5077700757014508e-05		5.3146211130668798e-05	BCM=A29I		BCM=A29L		-4.1244890360484394		-4.3550767744957399
ACC	WXS	BCM		OR-A5J8	3.1700549794383798e-05		3.1349272001052901e-05	BCM=A29I		BCM=A29L		-4.4989332055867806		-4.5843216229723396
ACC	WXS	BCM		OR-A5J9	0.00016401892678331599		5.0621716184285998e-05	BCM=A29I		BCM=A29L		-3.7851060341274305		-4.3762122184022498
ACC	WXS	BCM		OR-A5JA	9.1333987485969705e-05		2.01594980730398e-05	BCM=A29I		BCM=A29L		-4.03936758138253		-4.7760693680494199
ACC	WXS	BCM		OR-A5JB	4.9564850218016903e-05		2.19815950414648e-05	BCM=A29I		BCM=A29L		-4.3048262018953594		-4.7384898802212403
ACC	WXS	BCM		OR-A5JC	0.00031446769760254601		1.9098953985645802e-05	BCM=A29I		BCM=A29L		-3.50242395903736		-4.7995395005902495
ACC	WXS	BCM		OR-A5JD	0.0017017394223794		4.5819299713210904e-05	BCM=A29I		BCM=A29L		-2.7691069401895203		-4.4195006356913895
ACC	WXS	BCM		OR-A5JE	0.00013018221432009599		3.8257098653004206e-05	BCM=A29I		BCM=A29L		-3.88544834564695		-4.4978370521277196
ACC	WXS	BCM		OR-A5JF	0.000344321933971258		2.07936426356946e-05	BCM=A29I		BCM=A29L		-3.4630353110180403		-4.7626185071687308
ACC	WXS	BCM		OR-A5JG	0.00020053545041999099		2.2672325557320898e-05	BCM=A29I		BCM=A29L		-3.6978088421916002		-4.7250530138984503
ACC	WXS	BCM		OR-A5JH	0.0015847585773485901		4.2841731463390101e-05	BCM=A30A		BCM=A30A		-3.0070047993594105		-4.5751008957094195
ACC	WXS	BCM		OR-A5JI	0.00065752626979927197		2.87287569919735e-05	BCM=A29I		BCM=A29L		-3.18208689135386		-4.6222322472189505
ACC	WXS	BCM		OR-A5JJ	0.00027247934458304		4.4742332978719602e-05	BCM=A29I		BCM=A29L		-3.56466641402442		-4.4298304574176903
ACC	WXS	BCM		OR-A5JK	0.000135466750012111		2.4221832618827201e-05	BCM=A29I		BCM=A29L		-3.8681672882455498		-4.6963420843040096
ACC	WXS	BCM		OR-A5JL	0.00032694273155416001		5.95128777596681e-05	BCM=A29I		BCM=A29L		-3.4855283132362502		-4.3059381317967
ACC	WXS	BCM		OR-A5JM	0.00011306038702403701		2.95472109999443e-05	BCM=A29I		BCM=A29L		-3.9466895322129303		-4.6100325894591796
ACC	WXS	BCM		OR-A5JO	0.00010355807113740401		2.20809105004881e-05	BCM=A29I		BCM=A29L		-3.9848160472887599		-4.73653210554032
ACC	WXS	BCM		OR-A5JP	0.00030593497117164397		2.6014212374953102e-05	BCM=A29I		BCM=A29L		-3.5143708763373702		-4.6653384015661796
ACC	WXS	BCM		OR-A5JQ	0.000124115969508955		1.8502498974135898e-05	BCM=A29I		BCM=A29L		-3.9061723359596199		-4.8133186941823398
ACC	WXS	BCM		OR-A5JR	0.000202863378063374		6.5564356594259801e-05	BCM=A29I		BCM=A29L		-3.6927963469563401		-4.2638812793004099
ACC	WXS	BCM		OR-A5JS	0.00013314505632438899		3.6488447670430897e-05	BCM=A29I		BCM=A29L		-3.8756749542787099		-4.5183936954353001
ACC	WXS	BCM		OR-A5JT	0.0010347175577094699		9.2354034696902703e-05	BCM=A29I		BCM=A29L		-2.98517818148061		-4.1150932096475801
ACC	WXS	BCM		OR-A5JV	0.00058800853917900591		3.5855619681810207e-05	BCM=A29I		BCM=A29L		-3.2306163669657098		-4.5259918503019501
ACC	WXS	BCM		OR-A5JW	0.000157052720231195		3.4841116821752298e-05	BCM=A29I		BCM=A29L		-3.8039545370039902		-4.5384570152438393
ACC	WXS	BCM		OR-A5JX	0.00014710501499147699		2.5396620378316896e-05	BCM=A29I		BCM=A29L		-3.8323725213853197		-4.6757731556835598
ACC	WXS	BCM		OR-A5JY	0.000184460258987333		2.7672080068957204e-05	BCM=A29I		BCM=A29L		-3.7340971859362901		-4.6385072773485101
ACC	WXS	BCM		OR-A5JZ	0.00019335763046518601		2.6294552762455301e-05	BCM=A29I		BCM=A29L		-3.7136386847052902		-4.6606832945796102
ACC	WXS	BCM		OR-A5K0	0.00010313587992689699		3.2608502246631603e-05	BCM=A29I		BCM=A29L		-3.9865902217828304		-4.5672182314634409
ACC	WXS	BCM		OR-A5K1	0.00013013071572207802		4.2077674918981397e-05	BCM=A29I		BCM=A29L		-3.8856201815771403		-4.4564973489337198
ACC	WXS	BCM		OR-A5K2	0.00014469227171748101		2.6629307938038301e-05	BCM=A29I		BCM=A29L		-3.83955466473504		-4.6551892031620099
ACC	WXS	BCM		OR-A5K3	0.00035927294987328197		6.0952958812400707e-05	BCM=A29I		BCM=A29L		-3.4445754801596897		-4.2955542907542794
ACC	WXS	BCM		OR-A5K4	0.00012834549349558501		2.35390488242621e-05	BCM=A29I		BCM=A29L		-3.8916193757993902		-4.7087601732757198
ACC	WXS	BCM		OR-A5K5	0.00013608029273541101		4.1469832728763399e-05	BCM=A29I		BCM=A29L		-3.8662047651418399		-4.4628167993716392
ACC	WXS	BCM		OR-A5K6	0.00017952984682805302		0.00010670396855187	BCM=A29I		BCM=A29L		-3.7458633396473702		-4.0523685109065202
ACC	WXS	BCM		OR-A5K8	0.00014230144213663601		5.13375696899183e-05	BCM=A29I		BCM=A29L		-3.8467906985888796		-4.3701137775746499
ACC	WXS	BCM		OR-A5KO	7.2360264790203088e-05		5.5896573248483202e-05	BCM=A29I		BCM=A29L		-4.1404998525818		-4.3331638987991496
ACC	WXS	BCM		OR-A5KP	0.0010776974183069399		8.4638814015169993e-05	BCM=A30A		BCM=A30A		-3.1744710679074299		-4.2793983411183403
ACC	WXS	BCM		OR-A5KQ	0.0012356869309814301		4.9637758287227205e-05	BCM=A30A		BCM=A30A		-3.1150594569219905		-4.5111557504813495
ACC	WXS	BCM		OR-A5KS	0.00034719589961975403		6.5301801060148285e-05	BCM=A30A		BCM=A30A		-3.66639332286451		-4.3920427508609405
ACC	WXS	BCM		OR-A5KT	0.000181305470896491		3.9649425747866398e-05	BCM=A29I		BCM=A29L		-3.74158909086142		-4.4823121812763498
ACC	WXS	BCM		OR-A5KU	0.000111382448152077		5.1866552873100499e-05	BCM=A29I		BCM=A29L		-3.9531832406817298		-4.3656616978777008
ACC	WXS	BCM		OR-A5KV	0.000103252982140961		2.5632981393785002e-05	BCM=A29I		BCM=A29L		-3.9860973962462802		-4.6717499607032194
ACC	WXS	BCM		OR-A5KW	4.9589528866732501e-05		4.9366761071299001e-05	BCM=A29I		BCM=A29L		-4.3046100177736299		-4.3871144486757405
ACC	WXS	BCM		OR-A5KX	9.0573273350093905e-05		5.3483365463333901e-05	BCM=A29I		BCM=A29L		-4.0429999364176199		-4.3523303553711896
ACC	WXS	BCM		OR-A5KY	0.00014737813334264198		3.9322517742850302e-05	BCM=A29I		BCM=A29L		-3.8315669484518797		-4.4859077659194799
ACC	WXS	BCM		OR-A5KZ	0.00025895553181648397		4.7358533457338107e-05	BCM=A29I		BCM=A29L		-3.5867748071341605		-4.4051508377756701
ACC	WXS	BCM		OR-A5L1	0.00056882379407835893		6.3019170489791705e-05	BCM=A30A		BCM=A30A		-3.4519901556090198		-4.4074952280515305
ACC	WXS	BCM		OR-A5L2	0.00021213747321162599		2.5229991549128101e-05	BCM=A30A		BCM=A30A		-3.8803505187594505		-4.8050508053364105
ACC	WXS	BCM		OR-A5L3	0.00079839383308622598		3.6853835022070499e-05	BCM=A29I		BCM=A29L		-3.0977828262634803		-4.5140663956126801
ACC	WXS	BCM		OR-A5L4	0.00034309597160248198		4.0809900510484101e-05	BCM=A29I		BCM=A29L		-3.46458438110175		-4.4697835469664202
ACC	WXS	BCM		OR-A5L5	0.00048279665519555099		4.0519912651948104e-05	BCM=A29I		BCM=A29L		-3.3162357473467403		-4.4728805824960798
ACC	WXS	BCM		OR-A5L6	0.00056117292587786393		7.8851952530880094e-05	BCM=A29I		BCM=A29L		-3.2509032899342696		-4.1837366311928799
ACC	WXS	BCM		OR-A5L8	0.00013126918820045399		9.7639136819145414e-05	BCM=A29I		BCM=A29L		-3.8818372005278303		-4.0909251516119101
ACC	WXS	BCM		OR-A5L9	0.0020307119942422898		0.000107552406629337	BCM=A29I		BCM=A29L		-2.6923516660489599		-4.0489289502307999
ACC	WXS	BCM		OR-A5LA	0.00038649015306362901		0.00019975315448859799	BCM=A29I		BCM=A29L		-3.41286156649238		-3.7800554365945698
ACC	WXS	BCM		OR-A5LB	0.00012632623027172699		3.7547310832582998e-05	BCM=A29I		BCM=A29L		-3.8985064635419797		-4.5059702450368802
ACC	WXS	BCM		OR-A5LC	0.00017451147832467601		4.9998320649229998e-05	BCM=A29I		BCM=A29L		-3.7581760024633999		-4.3815936655488805
ACC	WXS	BCM		OR-A5LD	0.00098308727810925102		2.4953759716513701e-05	BCM=A29I		BCM=A29L		-3.0074079239597098		-4.6834130941023204
ACC	WXS	BCM		OR-A5LE	0.00016628747374683		1.8231782135647303e-05	BCM=A29I		BCM=A29L		-3.7791404644757498		-4.8197199604705308
ACC	WXS	BCM		OR-A5LF	0.000116650876126931		2.4402746466449201e-05	BCM=A30A		BCM=A30A		-4.1400799053984398		-4.8195292025673799
ACC	WXS	BCM		OR-A5LG	1.9196700433256399e-05		4.4174795261574605e-05	BCM=A29I		BCM=A29L		-4.7167734122742804		-4.4353745376404099
ACC	WXS	BCM		OR-A5LH	0.000170725740908806		3.1873181002820396e-05	BCM=A29I		BCM=A29L		-3.7677009938714803		-4.5771236739496599
ACC	WXS	BCM		OR-A5LI	0.00018436294876447999		2.8877510343724394e-05	BCM=A30A		BCM=A30A		-3.9412942646220803		-4.7464081622979002
ACC	WXS	BCM		OR-A5LJ	0.00044393717238715998		3.9606555984045397e-05	BCM=A29I		BCM=A29L		-3.35267848848056		-4.4827820033207404
ACC	WXS	BCM		OR-A5LK	0.000216429122082366		5.6608827171242604e-05	BCM=A29I		BCM=A29L		-3.66468430221276		-4.3276649257740401
ACC	WXS	BCM		OR-A5LL	0.00061406949795511298		3.5394293200748498e-05	BCM=A29I		BCM=A29L		-3.2117824743468302		-4.5316158387897199
ACC	WXS	BCM		OR-A5LN	0.000260434492239225		8.8240977335456999e-05	BCM=A29I		BCM=A29L		-3.5843014978413601		-4.1348787733863697
ACC	WXS	BCM		OR-A5LO	0.00029428621124473199		3.6038078795070291e-05	BCM=A29I		BCM=A29L		-3.5312300862545003		-4.5237874524793202
ACC	WXS	BCM		OR-A5LP	0.00090127071504328589		5.0738370446052896e-05	BCM=A29I		BCM=A29L		-3.0451447402191398		-4.3752125680225298
ACC	WXS	BCM		OR-A5LR	0.00011478275072486599		4.6348120879662499e-05	BCM=A29I		BCM=A29L		-3.94012337176264		-4.4145169520150098
ACC	WXS	BCM		OR-A5LS	0.000332552280666065		5.3851693112424798e-05	BCM=A29I		BCM=A29L		-3.4781400693986404		-4.3493497207947902
ACC	WXS	BCM		OR-A5LT	0.000824083403232643		2.9505984100148803e-05	BCM=A29I		BCM=A29L		-3.0840288323190199		-4.6106389789344897
ACC	WXS	BCM		OU-A5PI	0.00017709996928362001		5.11707596017008e-05	BCM=A29I		BCM=A29L		-3.75178151413435		-4.3715272191024797
ACC	WXS	BCM		PA-A5YG	0.00057882055078498302		6.6094771552428793e-05	BCM=A29I		BCM=A29L		-3.2374560578327598		-4.2603819771408702
ACC	WXS	BCM		PK-A5H9	0.000103308238520498		0.000116455186567049	BCM=A29I		BCM=A29L		-3.9858650434240097		-4.0143902475007405
ACC	WXS	BCM		PK-A5HA	0.000555912062623326		0.00010381002277158	BCM=A29I		BCM=A29L		-3.2549939021911403		-4.0643097966757704
BLCA	WGS	HMS-RK	-1.9349902365429696	BL-A13I	0.00036607968116518199	0.00139979915511363	NA	HMS-RK=A13U	HMS-RK=A13U	NA	True	-3.436424375469	-2.8539342729526203	NA
BLCA	WGS	HMS-RK	-2.3248027292704636	BL-A3JM	0.00036309134652255496	0.0018190777176249802	NA	HMS-RK=A21C	HMS-RK=A21C	NA	True	-3.4399841014101198	-2.7401487458982201	NA
BLCA	WGS	HMS-RK	0.1479601489383563	BT-A20N	0.0013852559224048699	0.0012502290118547601	NA	HMS-RK=A14U	HMS-RK=A14U	NA	True	-2.8584699844185497	-2.9030104274119104	NA
BLCA	WGS	HMS-RK	-2.1163814693785112	BT-A20O	0.000264686891737655	0.0011476956578075901	NA	HMS-RK=A14U	HMS-RK=A14U	NA	True	-3.5772675660162401	-2.9401732614659002	NA
BLCA	WGS	HMS-RK	-0.44524681556644419	BT-A20R	0.0008955530059694529	0.0012193375349297401	NA	HMS-RK=A16N	HMS-RK=A16N	NA	True	-3.0479087040430097	-2.9138760570836491	NA
BLCA	WGS	HMS-RK	-1.3744150957575532	BT-A20U	0.00039927952032821492	0.0010351831767034599	NA	HMS-RK=A14U	HMS-RK=A14U	NA	True	-3.3987229648784001	-2.9849827945619904	NA
BLCA	WGS	BI	-0.81550563924608377	BT-A20V	0.00034264691033841701	0.00060302939025932403	NA	BI=A14W	BI=A14W	NA	True	-3.4651531798805202	-3.21966152083432	NA
BLCA	WGS	HMS-RK	0.65856233739456815	BT-A20W	0.00130029507235096	0.000823748997678605	NA	HMS-RK=A14U	HMS-RK=A14U	NA	True	-2.8859580832681506	-3.0842051008385001	NA
BLCA	WGS	HMS-RK	-1.736818877569102	BT-A20X	0.00048608362416232502	0.0016201139794015801	NA	HMS-RK=A16N	HMS-RK=A16N	NA	True	-3.3132890097745298	-2.7904544305907901	NA
BLCA	WGS	HMS-RK	-0.0047089617247469719	BT-A2LB	0.00072329060686646314	0.00072565528703263601	0.00042473587806827204	HMS-RK=A18D	HMS-RK=A18D	HMS-RK=A18D	True	-3.1406871749036496	-3.1392696361760599	-3.3718810519621099
BLCA	WGS	HMS-RK	-0.23366483729475121	CU-A0YN	0.00093327673059942398	0.0010973636310237802	NA	HMS-RK=A10R	HMS-RK=A10R	NA	True	-3.0299895623064801	-2.95964943734882	NA
BLCA	WGS	HMS-RK	-0.39055225317636422	CU-A0YR	0.0010286845088461199	0.00134849749129698	0.000534869732334339	HMS-RK=A10R	HMS-RK=A10R	HMS-RK=A10R	True	-2.9877178002385998	-2.8701498571583599	-3.2717519776370496
BLCA	WGS	HMS-RK	-1.5057168958028226	G2-A2ES	0.000692841555635204	0.0019674326700703398	NA	HMS-RK=A17R	HMS-RK=A17R	NA	True	-3.1593660718541301	-2.70610012123942	NA
BLCA	WGS	HMS-RK	-0.62171720225111193	GD-A3OP	0.00052560466727260083	0.00080875083063232096	0.00043926059525714302	HMS-RK=A221	HMS-RK=A221	HMS-RK=A221	True	-3.2793407869761695	-3.0921852602783	-3.35727775423514
BLCA	WGS	HMS-RK	-2.3220740205244477	GD-A3OQ	0.00025453847989842293	0.0012728211362221802	0.00046466324230495402	HMS-RK=A221	HMS-RK=A221	HMS-RK=A221	True	-3.5942465538211494	-2.8952326214912301	-3.3328616815033199
BLCA	WGS	HMS-RK	-0.57821774138229043	K4-A3WV	0.00069712267929632416	0.00104080673996292	0.00022597947441827798	HMS-RK=A23Q	HMS-RK=A23Q	HMS-RK=A23Q	True	-3.15669078825327	-2.98262990407212	-3.6459310057716299
BLCA	WGS	HMS-RK		BL-A0C8	0.0021208023334936001		0.000295290540527216	HMS-RK=A10R		HMS-RK=A10R		-2.6734998074256402		-3.5297504652009701
BLCA	WGS	HMS-RK		BT-A0S7	0.00064067673068157803		0.00014577996835241202	HMS-RK=A10R		HMS-RK=A10R		-3.19336104925631		-3.8363021483890498
BLCA	WGS	HMS-RK		BT-A0YX	0.00073459997459233701		0.000219095629486923	HMS-RK=A10R		HMS-RK=A10R		-3.1339490910116998		-3.6593662856462501
BLCA	WGS	HMS-RK		BT-A2LD	0.00039808810753951901		0.00047236041333824504	HMS-RK=A210		HMS-RK=A210		-3.4000207963096702		-3.3257265060397798
BLCA	WGS	HMS-RK		BT-A3PK	0.00031507156343841901		0.00028921904969851604	HMS-RK=A221		HMS-RK=A221		-3.5015907919992002		-3.5387731052001898
BLCA	WGS	HMS-RK		C4-A0F0	0.00047073145782311395		0.0010066136565975499	HMS-RK=A10R		HMS-RK=A10R		-3.3272267778937801		-2.9971371818817301
BLCA	WGS	HMS-RK		C4-A0F6	0.00068799429072716504		0.00071627942531722003	HMS-RK=A10R		HMS-RK=A10R		-3.16241516571213		-3.1449175235021798
BLCA	WGS	HMS-RK		CF-A1HR	0.00059836351502812895		0.00050319277228374299	HMS-RK=A13U		HMS-RK=A13U		-3.2230348952656298		-3.29826560559902
BLCA	WGS	HMS-RK		CF-A1HS	0.000662694242483665		0.000421037703896179	HMS-RK=A13U		HMS-RK=A13U		-3.1786868025618196		-3.3756790113831801
BLCA	WGS	HMS-RK		CF-A3MG	0.00048079013622143001		0.00076794456286972501	HMS-RK=A210		HMS-RK=A210		-3.3180444507984705		-3.1146701301101101
BLCA	WGS	HMS-RK		CF-A3MH	0.00033537162051895496		0.000545850169287119	HMS-RK=A210		HMS-RK=A210		-3.4744736906073399		-3.2629265506682401
BLCA	WGS	HMS-RK		CF-A3MI	0.00087372481209417097		0.00085653127343149197	HMS-RK=A210		HMS-RK=A210		-3.0586253309901101		-3.0672567755697204
BLCA	WGS	HMS-RK		CU-A0YO	0.00053077801309250004		0.00043153609575746901	HMS-RK=A10R		HMS-RK=A10R		-3.2750870756161405		-3.3649828719472499
BLCA	WGS	HMS-RK		CU-A3KJ	0.00055957232107626295		0.00031284620355534704	HMS-RK=A21C		HMS-RK=A21C		-3.2521437757762404		-3.50466911089572
BLCA	WGS	HMS-RK		CU-A3QU	0.00031552050863680803		0.000201396803670865	HMS-RK=A233		HMS-RK=A233		-3.5009724066311803		-3.6959474263301701
BLCA	WGS	HMS-RK		CU-A3YL	0.00047942823556715704		0.00046011856594384005	HMS-RK=A233		HMS-RK=A233		-3.3192763921006398		-3.33713024244856
BLCA	WGS	HMS-RK		DK-A1A3	0.00085136737696625705		0.00041606859512067004	HMS-RK=A13U		HMS-RK=A13U		-3.0698829953087299		-3.3808350635401898
BLCA	WGS	HMS-RK		DK-A1AB	0.00025702158857724301		0.00029414549983449904	HMS-RK=A13U		HMS-RK=A13U		-3.5900303964889502		-3.5314377915464501
BLCA	WGS	HMS-RK		DK-A1AC	0.00058195941323721902		0.00013918334119758402	HMS-RK=A13U		HMS-RK=A13U		-3.2351073026727097		-3.8564127421601802
BLCA	WGS	HMS-RK		DK-A1AD	0.00096703095911555804		4.4414615633826793e-05	HMS-RK=A13U		HMS-RK=A13U		-3.0145596219275199		-4.3524740919436296
BLCA	WGS	HMS-RK		DK-A2HX	0.00069842423262096503		0.00026532024258491601	HMS-RK=A18D		HMS-RK=A18D		-3.15588070070141		-3.5762296142937497
BLCA	WGS	HMS-RK		DK-A2I1	0.00015060836951478001		0.0008845380266817391	HMS-RK=A17R		HMS-RK=A17R		-3.8221508931214601		-3.0532834918406899
BLCA	WGS	HMS-RK		DK-A2I2	0.00049754452387771903		7.1971986017588602e-05	HMS-RK=A17R		HMS-RK=A17R		-3.3031680493721298		-4.1428365130888096
BLCA	WGS	HMS-RK		DK-A2I6	0.00061816820977677104		0.00019766744647927299	HMS-RK=A18D		HMS-RK=A18D		-3.2088933329406601		-3.70406484802837
BLCA	WGS	HMS-RK		DK-A3IK	0.00096456414964813688		0.00019046077178746899	HMS-RK=A21C		HMS-RK=A21C		-3.0156688837155299		-3.7201944601489196
BLCA	WGS	HMS-RK		DK-A3IN	0.00077971775424787301		4.1179686858528604e-05	HMS-RK=A210		HMS-RK=A210		-3.1080625767398304		-4.3853169601980797
BLCA	WGS	HMS-RK		DK-A3IT	0.00057244405571298302		6.4942119568673202e-05	HMS-RK=A210		HMS-RK=A210		-3.2422669500052499		-4.1874735410571597
BLCA	WGS	HMS-RK		DK-A3IU	0.00017170822798363202		6.0792221657696704e-05	HMS-RK=A210		HMS-RK=A210		-3.7652088936435497		-4.21615198499115
BLCA	WGS	HMS-RK		DK-A3IV	0.00049329628319525094		0.00011775888204756202	HMS-RK=A21C		HMS-RK=A21C		-3.3068921567735696		-3.9290063259929799
BLCA	WGS	HMS-RK		DK-A3WY	0.00024640763022634802		0.00019203511480158898	HMS-RK=A233		HMS-RK=A233		-3.6083458479934398		-3.7166193506183998
BLCA	WGS	HMS-RK		DK-A3X1	0.00058622215821342691		0.000328796569214909	HMS-RK=A233		HMS-RK=A233		-3.2319377699850098		-3.4830727226977003
BLCA	WGS	HMS-RK		E5-A2PC	0.00075899088307108497		0.00025081723063867598	HMS-RK=A204		HMS-RK=A204		-3.1197634407787		-3.6006426316601003
BLCA	WGS	HMS-RK		E7-A3X6	0.00018419326810635402		0.00050583883852287504	HMS-RK=A233		HMS-RK=A233		-3.73472624643933		-3.2959878283949102
BLCA	WGS	HMS-RK		FD-A3B3	0.000324392642443542		0.00025677668131062902	HMS-RK=A204		HMS-RK=A204		-3.4889290045916002		-3.5904444184456499
BLCA	WGS	HMS-RK		FD-A3B4	0.00033122257105452701		0.00021618375136598202	HMS-RK=A204		HMS-RK=A204		-3.4798800760223298		-3.6651769512582004
BLCA	WGS	HMS-RK		FD-A3B5	0.00064739358762091505		0.00015219321617462999	HMS-RK=A210		HMS-RK=A210		-3.1888316065624904		-3.8176047052762501
BLCA	WGS	HMS-RK		FD-A3B6	0.00041644808675716399		0.000314767060552097	HMS-RK=A210		HMS-RK=A210		-3.3804391288072098		-3.5020107215764602
BLCA	WGS	HMS-RK		FD-A3B7	0.00025131122016375002		0.00021321741311176	HMS-RK=A210		HMS-RK=A210		-3.5997881212505494		-3.6711773300885402
BLCA	WGS	HMS-RK		FD-A3B8	0.00019752708634989801		0.00011641101753470701	HMS-RK=A210		HMS-RK=A210		-3.7043733423377003		-3.9340059146337905
BLCA	WGS	HMS-RK		FD-A3NA	0.00052726383785827097		0.000421930628847708	HMS-RK=A21C		HMS-RK=A21C		-3.2779720135294403		-3.3747589471075101
BLCA	WGS	HMS-RK		FD-A3SJ	0.00097660665271509604		0.00047856593961658606	HMS-RK=A233		HMS-RK=A233		-3.01028032159642		-3.3200582141282498
BLCA	WGS	HMS-RK		FD-A3SL	0.00096422314407724899		0.000458423688020834	HMS-RK=A233		HMS-RK=A233		-3.0158224484344198		-3.3387329492628801
BLCA	WGS	HMS-RK		FD-A3SN	0.00059637586117861606		0.00039871644560103298	HMS-RK=A233		HMS-RK=A233		-3.2244799433026898		-3.3993358509027405
BLCA	WGS	HMS-RK		FD-A3SO	0.00034510413817138904		0.000369277923563882	HMS-RK=A233		HMS-RK=A233		-3.4620498330173399		-3.4326466548753398
BLCA	WGS	HMS-RK		FD-A3SP	0.00030273396839305603		0.00050796237364465898	HMS-RK=A233		HMS-RK=A233		-3.5189388461131696		-3.2941684560698099
BLCA	WGS	HMS-RK		FD-A3SQ	0.00035652281266627901		0.00036285018382686097	HMS-RK=A233		HMS-RK=A233		-3.4479126759156098		-3.4402726525604703
BLCA	WGS	HMS-RK		FD-A3SR	0.00032818190748038699		0.00037066449732886802	HMS-RK=A233		HMS-RK=A233		-3.4838853650806598		-3.4310190092025601
BLCA	WGS	HMS-RK		FD-A3SS	0.00042548867403660297		0.000295179091416367	HMS-RK=A233		HMS-RK=A233		-3.3711119957882594		-3.5299144083804701
BLCA	WGS	HMS-RK		G2-A2EC	0.0010261893607765001		0.00019548790884354799	HMS-RK=A17R		HMS-RK=A17R		-2.9887724922922199		-3.7088800990605302
BLCA	WGS	HMS-RK		G2-A2EF	0.0016680329014641499		0.00061676392594748491	HMS-RK=A18D		HMS-RK=A18D		-2.7777953872813703		-3.2098810357679097
BLCA	WGS	HMS-RK		G2-A2EJ	0.0011802722865414501		0.00024994243690505696	HMS-RK=A17R		HMS-RK=A17R		-2.9280177902353297		-3.6021600001800196
BLCA	WGS	HMS-RK		G2-A2EK	0.000530846180942061		0.00048976073277892695	HMS-RK=A18D		HMS-RK=A18D		-3.2750313027332001		-3.3100160379558097
BLCA	WGS	HMS-RK		G2-A2EL	0.00020764770095568899		0.000276025901825454	HMS-RK=A18D		HMS-RK=A18D		-3.68267287297108		-3.55905016252879
BLCA	WGS	HMS-RK		G2-A3IB	0.00090749067772041988		0.00023191946015225498	HMS-RK=A210		HMS-RK=A210		-3.0421578275980496		-3.6346628085756598
BLCA	WGS	HMS-RK		G2-A3IE	0.00078603150241837304		0.00026082821518892999	HMS-RK=A210		HMS-RK=A210		-3.10456004804163		-3.5836454304322203
BLCA	WGS	HMS-RK		G2-A3VY	0.00085838937677269701		0.00020543453063098999	HMS-RK=A233		HMS-RK=A233		-3.0663156657363602		-3.6873265558600701
BLCA	WGS	HMS-RK		GC-A3I6	0.00033286597940096799		0.00011907967721145901	HMS-RK=A210		HMS-RK=A210		-3.4777305896839499		-3.9241623512630701
BLCA	WGS	HMS-RK		GC-A3RD	0.00026787512956557902		0.00025167316966802502	HMS-RK=A233		HMS-RK=A233		-3.5720676058909397		-3.5991630811787498
BLCA	WGS	HMS-RK		GD-A3OS	0.00065112128527227699		0.00038580815843210198	HMS-RK=A221		HMS-RK=A221		-3.1863381072560801		-3.4136285928544505
BLCA	WGS	HMS-RK		GV-A3JV	0.00056613089533680597		0.00045302141143893605	HMS-RK=A221		HMS-RK=A221		-3.24708314381146		-3.34388127116592
BLCA	WGS	HMS-RK		GV-A3JW	0.00073505999195440396		0.00044352904508158605	HMS-RK=A210		HMS-RK=A210		-3.1336772145055698		-3.35307793455689
BLCA	WGS	HMS-RK		GV-A3JX	0.00022404610948535897		0.00047572435893116394	HMS-RK=A210		HMS-RK=A210		-3.6496625931198801		-3.3226446104498799
BLCA	WGS	HMS-RK		GV-A3JZ	0.00055044647385867691		0.00062991138134662196	HMS-RK=A21C		HMS-RK=A21C		-3.25928490600743		-3.20072054467223
BLCA	WGS	HMS-RK		GV-A3QF	0.0013226038455854999		0.00044616413308500095	HMS-RK=A233		HMS-RK=A233		-2.8785702188812898		-3.3505053453685294
BLCA	WGS	HMS-RK		GV-A3QG	0.000417623855105389		0.00023689780313051402	HMS-RK=A221		HMS-RK=A221		-3.3792147019484706		-3.6254389666842401
BLCA	WGS	HMS-RK		GV-A3QH	0.00044322754757491198		0.00046489133960272001	HMS-RK=A221		HMS-RK=A221		-3.3533732550757005		-3.33264854415415
BLCA	WGS	HMS-RK		HQ-A2OE	0.0010375211231207001		0.00042176261063136801	HMS-RK=A204		HMS-RK=A204		-2.9840030526289998		-3.3749319232124901
BLCA	WGS	HMS-RK		K4-A3WS	0.00052536377622659899		0.00046671796011999296	HMS-RK=A23Q		HMS-RK=A23Q		-3.2795398750734401		-3.3309454863851999
BLCA	WXS	BI	-1.9846900760764739	BL-A3JM	5.97220811102676e-06	2.3636663800339401e-05	NA	BI=A21A	BI=A21A	NA	True	-5.7403749548608207	-5.1429237098651699	NA
BLCA	WXS	BI	1.6400024152856487	BL-A5ZZ	4.5282151186066397e-05	1.4529047058587302e-05	3.7961268312150301e-05	BI=A30E	BI=A30H	BI=A30H	False	-4.4676855451000197	-5.13596125379574	-4.7188576701385099
BLCA	WXS	BI	-0.5570902453299964	BT-A20J	5.7964590805302902e-06	8.5283231593913199e-06	NA	BI=A14W	BI=A14W	NA	True	-5.23940908235907	-5.0717082082229297	NA
BLCA	WXS	BI	-0.74251838126227343	BT-A20N	5.8319752703252603e-06	9.7574420090917423e-06	NA	BI=A14W	BI=A14W	NA	True	-5.2367561829672304	-5.0132358778754202	NA
BLCA	WXS	BI	-2.7841701291354988	BT-A20O	1.8324787298786597e-06	1.26228570578276e-05	NA	BI=A14W	BI=A14W	NA	True	-5.7395329143578699	-4.9014141924564285	NA
BLCA	WXS	BI	-0.73922364350779068	BT-A20P	4.5373983188898403e-06	7.57417606044021e-06	NA	BI=A14W	BI=A14W	NA	True	-5.3457649509121099	-5.12323646071225	NA
BLCA	WXS	BI	-3.2858234422004857	BT-A20Q	1.2055364256560499e-06	1.17574124580598e-05	NA	BI=A14W	BI=A14W	NA	True	-5.9213915194622402	-4.9322601029040314	NA
BLCA	WXS	BI	-1.159428630208815	BT-A20R	9.1075400485262413e-06	2.0343416240827303e-05	NA	BI=A16O	BI=A16O	NA	True	-5.5997048335855499	-5.2506820380610897	NA
BLCA	WXS	BI	-0.26574855703852401	BT-A20T	3.0333637080021198e-06	3.6468909186002601e-06	NA	BI=A14W	BI=A14W	NA	True	-5.5206473702734495	-5.4406490833004399	NA
BLCA	WXS	BI	-1.3701255460537429	BT-A20U	1.53774084844872e-06	3.9749533694763813e-06	NA	BI=A14W	BI=A14W	NA	True	-5.8156887056277196	-5.4032398184400492	NA
BLCA	WXS	BI	-2.7788767270846493	BT-A20V	6.20182822925307e-07	4.2564249731919405e-06	NA	BI=A14W	BI=A14W	NA	True	-6.2100521232121801	-5.3735268741071502	NA
BLCA	WXS	BI	-0.21171025133203866	BT-A20W	4.7947938899631599e-06	5.5526599701911199e-06	NA	BI=A14W	BI=A14W	NA	True	-5.3218019134837684	-5.25807077744326	NA
BLCA	WXS	BI	-3.632837051392015	BT-A20X	5.8002403026677904e-06	7.1951343640033709e-05	NA	BI=A16O	BI=A16O	NA	True	-5.7956599365643706	-4.7020670147358796	NA
BLCA	WXS	BI	-0.53937626140346595	BT-A2LA	2.96658128442232e-06	4.3114632255045098e-06	NA	BI=A18F	BI=A18F	NA	True	-5.5006290382586691	-5.3382606046271297	NA
BLCA	WXS	BI	-0.41150430819177619	BT-A2LB	3.2171332459817106e-06	4.2790187433659402e-06	1.24005152113087e-05	BI=A18F	BI=A18F	BI=A18F	True	-5.4654162420623802	-5.3415411019517007	-4.8794455613592103
BLCA	WXS	BI	-2.7145305265082587	CU-A0YN	2.16880196862639e-06	1.4235574922947101e-05	NA	BI=A10S	BI=A10S	NA	True	-5.6637801012173199	-4.8466249885927901	NA
BLCA	WXS	BI	-0.088054800005125222	CU-A0YR	5.49644279363714e-06	5.8423671847169597e-06	3.01889216969525e-06	BI=A10S	BI=A10S	BI=A10S	True	-5.2599182877594499	-5.2334111516957096	-5.5201523990480101
BLCA	WXS	BI	-0.46926548950005764	G2-A2EO	2.2106354162353098e-06	3.0604135192492093e-06	NA	BI=A17V	BI=A17V	NA	True	-5.4659047380463104	-5.3246417497768492	NA
BLCA	WXS	BI	-2.6614889981397152	G2-A2ES	2.0536970946667197e-06	1.2993447927516099e-05	NA	BI=A17V	BI=A17V	NA	True	-5.4978854728326798	-4.69669745126295	NA
BLCA	WXS	BI	-3.7483834875582027	GC-A3BM	8.1671959846112304e-07	1.09761198948532e-05	1.57176312831736e-06	BI=A22Z	BI=A22Z	BI=A22Z	True	-5.8007754447679396	-4.6723995797613496	-5.51646132552737
BLCA	WXS	BI	-1.4460132937242587	GC-A3WC	1.40223867853603e-06	3.8204570161063298e-06	5.6306877818446396e-07	BI=A22Z	BI=A22Z	BI=A22Z	True	-5.5660264797877694	-5.1307331042479003	-5.9622869754070305
BLCA	WXS	BI	-0.46466455396011658	GC-A6I3	1.6797618322953996e-06	2.3180653625887301e-06	2.1977226901162799e-06	BI=A31L	BI=A31L	BI=A31J	True	-5.4825735871022809	-5.3426956184384604	-5.6017808949272894
BLCA	WXS	BI	-0.49205751994010172	GD-A2C5	2.9878523641032701e-06	4.2022627871901913e-06	2.5476501825563203e-06	BI=A17V	BI=A17V	BI=A17V	True	-5.3350627272559299	-5.1869386541619296	-5.4042820667003895
BLCA	WXS	BI	-5.8802497258217343	GD-A3OP	5.0850411051022114e-06	0.00029952013125556502	0.000180624395891237	BI=A21Z	BI=A21Z	BI=A21Z	True	-5.7417887401024492	-3.9716571906352094	-4.1913068004295999
BLCA	WXS	BI	-1.26315675341064	GD-A3OQ	2.78641245702101e-05	6.6879570441824495e-05	3.5404757778741799e-06	BI=A21Z	BI=A21Z	BI=A21Z	True	-5.0030378049848201	-4.6227897329826906	-5.8990215804975792
BLCA	WXS	BI	-1.4076970118665266	K4-A3WV	1.9863396461352601e-06	5.2700233119727512e-06	2.9135687742012698e-06	BI=A22Z	BI=A22Z	BI=A22Z	True	-5.4147949111131295	-4.9910358857347497	-5.2484231480747097
BLCA	WXS	BI	-1.5418756281649055	K4-A54R	2.30212356377673e-06	6.7031578080777812e-06	4.2199443521479597e-06	BI=A26M	BI=A26M	BI=A26K	True	-5.6584412261541601	-5.1942904124932801	-5.5350755291237901
BLCA	WXS	BI	2.2631374180461168	K4-A5RH	5.7126530690022297e-06	1.19005108023796e-06	2.8674007196377299e-06	BI=A30E	BI=A30H	BI=A30H	False	-5.3667747454432897	-6.22263278131806	-5.8407099943139995
BLCA	WXS	BI	-4.1259221467636049	K4-A5RI	2.4266845679352298e-06	4.2368164953102296e-05	3.7502441067982199e-06	BI=A289	BI=A289	BI=A289	True	-5.6549973391783004	-4.4129710132281206	-5.4659511302348305
BLCA	WXS	BI	-2.699468597726046	K4-A6FZ	8.5814229868906713e-07	5.5741715397385807e-06	1.5268404020476199e-06	BI=A31L	BI=A31L	BI=A31J	True	-5.7742619867517693	-4.9616409664832402	-5.7599601435625996
BLCA	WXS	BI	-0.67542812772877847	K4-A83P	5.1863924987449889e-06	8.2830351973232699e-06	4.5928734465030098e-06	BI=A34U	BI=A34U	BI=A34X	True	-5.3508302250961508	-5.1475060987346302	-5.3754559629267407
BLCA	WXS	BI		BT-A0S7	6.68470732199254e-06		1.7581143367331901e-06	BI=A10S		BI=A10S		-5.1749176027963397		-5.7549528845537008
BLCA	WXS	BI		BT-A0YX	3.8662117556735097e-06		1.8183083352492802e-06	BI=A10S		BI=A10S		-5.4127143629815491		-5.7403324704302694
BLCA	WXS	BI		BT-A2LD	4.1664659831591598e-06		4.16305582201133e-06	BI=A20D		BI=A20D		-5.8141975036179803		-5.8145531096866803
BLCA	WXS	BI		BT-A3PH	7.2381723453149399e-06		3.4393606268779604e-06	BI=A21Z		BI=A21Z		-5.5884542882967807		-5.9116054927714803
BLCA	WXS	BI		BT-A3PJ	5.8755469974366201e-06		2.4440752239651899e-05	BI=A21Z		BI=A21Z		-5.6790349035492103		-5.0599686394790595
BLCA	WXS	BI		BT-A3PK	1.52479088150828e-06		0.00016164799206884199	BI=A21Z		BI=A21Z		-6.2648729218575596		-4.2395128936728099
BLCA	WXS	BI		BT-A42B	2.6190691383473302e-06		1.8849976512125199e-06	BI=A23M		BI=A23K		-5.4210842443052103		-5.7143081661285589
BLCA	WXS	BI		BT-A42C	4.7538356007208899e-06		2.14710542502348e-06	BI=A23M		BI=A23K		-5.1621870487291606		-5.6577656102681102
BLCA	WXS	BI		BT-A42E	2.4644376833584598e-06		9.8167911474909106e-07	BI=A23U		BI=A23U		-5.2681200671624406		-5.6678683566028889
BLCA	WXS	BI		BT-A42F	3.7948655237162597e-07		1.45044467141815e-06	BI=A23U		BI=A23U		-6.0806415173870194		-5.4983367411869208
BLCA	WXS	BI		C4-A0EZ	2.5098555915487997e-06		4.1764505592848704e-06	BI=A10S		BI=A10S		-5.6003512656096701		-5.3791926553946903
BLCA	WXS	BI		C4-A0F0	2.8034218157431801e-06		1.19941784916656e-05	BI=A10S		BI=A10S		-5.5523115513774304		-4.9210294924860092
BLCA	WXS	BI		C4-A0F1	1.5897467136986401e-06		3.8146239375400803e-06	BI=A10S		BI=A10S		-5.7986720641106793		-5.4185482702651795
BLCA	WXS	BI		C4-A0F6	3.9088981739080397e-06		3.6387476665252997e-06	BI=A10S		BI=A10S		-5.4079456427132691		-5.4390480600596298
BLCA	WXS	BI		C4-A0F7	2.0123723372670698e-06		1.25254773589679e-05	BI=A10S		BI=A10S		-5.6962916612602399		-4.9022057137309698
BLCA	WXS	BI		CF-A1HR	3.3615672686673104e-05		5.7450383162655598e-06	BI=A13W		BI=A13W		-4.8575567441118492		-5.6248056209601698
BLCA	WXS	BI		CF-A1HS	0.00019357117161308601		1.1500744071524499e-05	BI=A13W		BI=A13W		-4.0972578718137598		-5.3233726113905098
BLCA	WXS	BI		CF-A27C	3.1791454296417895e-05		3.0053526012863602e-06	BI=A16O		BI=A16O		-5.0567955281037005		-6.0812104905426203
BLCA	WXS	BI		CF-A3MF	1.18786981291909e-05		5.8578420636600503e-06	BI=A21A		BI=A21A		-5.4417410420152308		-5.7487722295917996
BLCA	WXS	BI		CF-A3MG	5.0112860709166102e-06		8.3484665957206199e-06	BI=A20D		BI=A20D		-5.7340161487313095		-5.5123586302387402
BLCA	WXS	BI		CF-A3MH	6.8477499747729895e-06		4.08719758324007e-05	BI=A20D		BI=A20D		-5.5984174490380099		-4.8225397111490897
BLCA	WXS	BI		CF-A3MI	6.5910318606538104e-06		0.00014767098670854899	BI=A20D		BI=A20D		-5.6150119330262491		-4.2646701672649296
BLCA	WXS	BI		CF-A47S	6.6959531404970099e-06		1.6961535023883998e-06	BI=A23U		BI=A23U		-4.8340255023446508		-5.4303727545913603
BLCA	WXS	BI		CF-A47T	8.6400521688947414e-07		1.9366702437404802e-06	BI=A23U		BI=A23U		-5.7233215432984403		-5.3727822282452307
BLCA	WXS	BI		CF-A47V	1.10753941104317e-06		2.05662121070235e-06	BI=A23U		BI=A23U		-5.6154787188219997		-5.3466835975356695
BLCA	WXS	BI		CF-A47W	1.26829354947236e-06		1.33834594449282e-06	BI=A23U		BI=A23U		-5.5566181244270094		-5.5332695208212899
BLCA	WXS	BI		CF-A47X	3.6879139112831297e-06		1.6422025247632201e-06	BI=A23U		BI=A23U		-5.0930571335097499		-5.4444111925789107
BLCA	WXS	BI		CF-A47Y	1.0921565254235e-06		2.6213396736228801e-06	BI=A23U		BI=A23U		-5.6215530231280306		-5.2413146075254806
BLCA	WXS	BI		CF-A5U8	1.2439866598389699e-06		5.5319337313233303e-06	BI=A289		BI=A289		-5.945194944376639		-5.2971336985793602
BLCA	WXS	BI		CF-A5UA	8.04654636676535e-06		2.4888546404694798e-05	BI=A289		BI=A289		-5.1344011493352308		-4.6440111347718895
BLCA	WXS	BI		CF-A7I0	1.0059847439975901e-05		3.5565678922584699e-06	BI=A34U		BI=A34X		-5.0631042109678495		-5.4865093383467105
BLCA	WXS	BI		CU-A0YO	2.23394657491081e-06		1.7120288620992201e-06	BI=A10S		BI=A10S		-5.6509272172986904		-5.7664889180789807
BLCA	WXS	BI		CU-A3KJ	0.000403803793740322		5.5079710795171398e-05	BI=A21A		BI=A21A		-3.9103394930274202		-4.7755182365965698
BLCA	WXS	BI		CU-A3QU	9.3893903054522001e-07		7.4713837089229095e-07	BI=A22Z		BI=A22Z		-5.7402110295307995		-5.8394473809494292
BLCA	WXS	BI		CU-A3YL	7.4856735444690906e-07		1.5677823826623301e-06	BI=A22Z		BI=A22Z		-5.8386175387541295		-5.5175626421301995
BLCA	WXS	BI		CU-A5W6	1.6380050481475501e-06		1.68867368838229e-06	BI=A289		BI=A289		-5.8256954316319796		-5.8124649309160494
BLCA	WXS	BI		CU-A72E	7.6014992372927097e-06		1.19964820123007e-06	BI=A339		BI=A339		-4.9795579564648209		-5.7814033055679301
BLCA	WXS	BI		DK-A1A3	1.6353803963631099e-05		2.1227563591455503e-06	BI=A13W		BI=A13W		-5.1704797630298094		-6.0571983999292804
BLCA	WXS	BI		DK-A1A5	5.5001394032272699e-06		9.4045092270616395e-06	BI=A13W		BI=A13W		-5.6437248535003306		-5.4107624136172401
BLCA	WXS	BI		DK-A1A6	3.0869941961704802e-06		2.4660473738742502e-06	BI=A13W		BI=A13W		-5.89456273753117		-5.9920971351696499
BLCA	WXS	BI		DK-A1A7	0.00038046041640667298		6.3589393000517301e-06	BI=A13W		BI=A13W		-3.8037890716030596		-5.5807138711028799
BLCA	WXS	BI		DK-A1AA	3.4935954198237199e-05		9.3342524066686206e-07	BI=A13W		BI=A13W		-4.8408259409564005		-6.4140190100755294
BLCA	WXS	BI		DK-A1AB	6.4151099977073904e-05		2.8582945255631298e-05	BI=A13W		BI=A13W		-4.5768944430265197		-4.9279915729891499
BLCA	WXS	BI		DK-A1AC	8.9269872142212997e-05		1.59763216831829e-06	BI=A13W		BI=A13W		-4.43339363774985		-6.1806217540323498
BLCA	WXS	BI		DK-A1AD	6.2059635475106901e-06		4.6887386956882296e-07	BI=A13W		BI=A13W		-5.5912893301972906		-6.7130425204029409
BLCA	WXS	BI		DK-A1AE	1.6218396239855302e-05		1.3159474984620199e-06	BI=A13W		BI=A13W		-5.1740906438204597		-6.2648599876539306
BLCA	WXS	BI		DK-A1AG	1.8243591267185699e-05		1.5761277588146301e-07	BI=A13W		BI=A13W		-5.1229882168374701		-7.1865071325889298
BLCA	WXS	BI		DK-A2HX	3.2010414753360698e-06		2.2870965400209999e-06	BI=A18F		BI=A18F		-5.4675939895194601		-5.6136007938959001
BLCA	WXS	BI		DK-A2I1	2.8365803484997799e-06		6.3349465034644391e-07	BI=A17V		BI=A17V		-5.3576267717230897		-6.0086789097896203
BLCA	WXS	BI		DK-A2I2	1.4564871229457898e-06		5.8509698474252505e-07	BI=A17V		BI=A17V		-5.6471152122426513		-6.0431940015413401
BLCA	WXS	BI		DK-A2I4	2.2479064330818802e-06		9.3701069301610699e-07	BI=A21A		BI=A21A		-6.1647316576668389		-6.5447653408396302
BLCA	WXS	BI		DK-A2I6	4.5363753809541203e-06		1.26352341680516e-06	BI=A18F		BI=A18F		-5.3161763059310401		-5.8713019956933001
BLCA	WXS	BI		DK-A3IK	9.0835058674859205e-06		1.75688589270225e-06	BI=A21A		BI=A21A		-5.5582563867964598		-6.2717663322667692
BLCA	WXS	BI		DK-A3IL	1.4188420697337302e-05		3.0176769775748501e-06	BI=A20D		BI=A20D		-5.2820312868764407		-5.9542925944585399
BLCA	WXS	BI		DK-A3IM	2.5188576936353499e-05		1.7552417200197e-06	BI=A20D		BI=A20D		-5.0327617119039498		-6.1896284110055495
BLCA	WXS	BI		DK-A3IN	1.07682585061648e-05		1.8377787815055099e-06	BI=A20D		BI=A20D		-5.4018198712115195		-6.1696721110519697
BLCA	WXS	BI		DK-A3IS	8.9044338609592998e-06		5.9097083472023107e-07	BI=A21A		BI=A21A		-5.5669035753837406		-6.7449438395160595
BLCA	WXS	BI		DK-A3IT	8.5307704270170585e-06		7.1239763439658405e-07	BI=A20D		BI=A20D		-5.502977089282731		-6.581242875359349
BLCA	WXS	BI		DK-A3IU	5.1118403440884198e-06		3.4057759188783403e-06	BI=A20D		BI=A20D		-5.7253880627957097		-5.9017492736210189
BLCA	WXS	BI		DK-A3IV	0.00021065160840941298		5.4135136855540501e-07	BI=A21A		BI=A21A		-4.1929451083669598		-6.7830306488264407
BLCA	WXS	BI		DK-A3WW	8.8678953789503989e-07		1.7766248698373501e-06	BI=A23M		BI=A23K		-5.8914106466311296		-5.7400232422945594
BLCA	WXS	BI		DK-A3WY	6.7359846213027603e-07		5.7298512645208795e-07	BI=A22Z		BI=A22Z		-5.8844473350854507		-5.9547050733576796
BLCA	WXS	BI		DK-A3X1	1.9114660672327203e-06		9.4557739792649497e-07	BI=A22Z		BI=A22Z		-5.4314818293231903		-5.7371513393060196
BLCA	WXS	BI		DK-A3X2	1.65613663988136e-06		1.1979995133246801e-06	BI=A22Z		BI=A22Z		-5.4937522565759194		-5.634391780429679
BLCA	WXS	BI		DK-A6AV	1.23389561338939e-06		1.06154659742552e-06	BI=A30E		BI=A30H		-6.0323341752055297		-6.272259321594861
BLCA	WXS	BI		DK-A6AW	3.8729132454421498e-06		1.5584044677761001e-06	BI=A30E		BI=A30H		-5.5355748267281699		-6.1055181996029004
BLCA	WXS	BI		DK-A6B0	5.2959400918524906e-06		1.9296171019816299e-05	BI=A31L		BI=A31J		-4.98387823237743		-4.6582826473692993
BLCA	WXS	BI		DK-A6B1	1.68046360041561e-06		9.518983806207951e-07	BI=A30E		BI=A30H		-5.8981834855839796		-6.3196077962197492
BLCA	WXS	BI		DK-A6B2	4.0050990987377097e-06		1.0786935823367999e-06	BI=A30E		BI=A30H		-5.5209993291174602		-6.2653002892991605
BLCA	WXS	BI		DK-A6B5	1.9913810558419898e-06		1.0712410415272699e-06	BI=A31L		BI=A31J		-5.4086669247230992		-5.91386658388023
BLCA	WXS	BI		DK-A6B6	1.5817957802012501e-05		3.9382497946516003e-06	BI=A30E		BI=A30H		-4.9244621828532402		-5.7028951251805102
BLCA	WXS	BI		E5-A2PC	5.6740927648309703e-07		1.2475620793979099e-06	BI=A202		BI=A202		-5.5990532608970405		-5.2568875270523092
BLCA	WXS	BI		E5-A4TZ	2.6183829193554101e-06		7.64581465967294e-07	BI=A31L		BI=A31J		-5.2897881368073092		-6.0603300207660107
BLCA	WXS	BI		E5-A4U1	5.2990877571852099e-06		9.2963065231898803e-07	BI=A31L		BI=A31J		-4.9836201842166101		-5.9754433518591501
BLCA	WXS	BI		E7-A3X6	1.3845958366646699e-06		1.58250441356525e-06	BI=A22Z		BI=A22Z		-5.5715254006560704		-5.5135034921276906
BLCA	WXS	BI		E7-A3Y1	3.3045843315944203e-05		1.9443585085992502e-06	BI=A22Z		BI=A22Z		-4.1937315826958708		-5.4240720771278497
BLCA	WXS	BI		E7-A4IJ	5.2712070094743697e-06		4.1926824215265099e-06	BI=A26M		BI=A26K		-5.2986597842693302		-5.5378902855128391
BLCA	WXS	BI		E7-A4XJ	8.4823976408446505e-06		2.5525829134890799e-06	BI=A26M		BI=A26K		-5.0920512287077999		-5.7534023953139695
BLCA	WXS	BI		E7-A519	2.7356678317593199e-06		2.5060202661858897e-06	BI=A26M		BI=A26K		-5.5835064926542906		-5.7613976743271103
BLCA	WXS	BI		E7-A541	1.2070638765541901e-05		6.2848898090658894e-06	BI=A26M		BI=A26K		-4.9388396032055404		-5.3620845853944505
BLCA	WXS	BI		E7-A5KE	1.4462928233922302e-05		1.4472260926153001e-06	BI=A289		BI=A289		-4.8797544362973095		-5.8794742835148206
BLCA	WXS	BI		E7-A5KF	9.3786721623857216e-07		1.4619011391394199e-05	BI=A289		BI=A289		-6.0678693124278498		-4.8750926629941604
BLCA	WXS	BI		E7-A677	1.6536767668482501e-06		3.6050762198272101e-06	BI=A30E		BI=A30H		-5.9051619706106298		-5.7412839330505197
BLCA	WXS	BI		E7-A678	8.2645164823337205e-06		2.5640438913864897e-06	BI=A30E		BI=A30H		-5.20639514534078		-5.8892729290368306
BLCA	WXS	BI		E7-A6MD	7.6989037351938797e-06		8.0729200142679803e-06	BI=A34U		BI=A34X		-5.1792667161829904		-5.1305097922652596
BLCA	WXS	BI		E7-A6ME	6.5840264654504101e-07		1.1186063472821799e-06	BI=A32B		BI=A329		-5.8255337911526706		-5.5914853504805402
BLCA	WXS	BI		E7-A6MF	2.0418602935379398e-06		1.2214156479222901e-06	BI=A32B		BI=A329		-5.3339993352375492		-5.5532991502145395
BLCA	WXS	BI		E7-A7DU	3.7319492707510298e-06		1.6202855314066401e-06	BI=A32B		BI=A329		-5.0720896274208096		-5.43057107586933
BLCA	WXS	BI		E7-A7DV	3.7934162534937499e-06		1.6052535751158002e-06	BI=A339		BI=A339		-5.2814267120566605		-5.6549135669066395
BLCA	WXS	BI		E7-A7PW	3.18790535973231e-06		1.5116323094321198e-06	BI=A34U		BI=A34X		-5.5621901856669806		-5.8580942759232402
BLCA	WXS	BI		E7-A7XN	2.0688741868781601e-06		1.8527400129944401e-06	BI=A34U		BI=A34X		-5.7499615245602795		-5.7697259608959905
BLCA	WXS	BI		E7-A85H	3.0467330155200401e-06		1.5167265455537201e-06	BI=A34U		BI=A34X		-5.5818612067873898		-5.8566331540219805
BLCA	WXS	BI		FD-A3B3	4.5760178777748603e-07		5.0195967338122905e-07	BI=A202		BI=A202		-5.6924619801177894		-5.6522808645871603
BLCA	WXS	BI		FD-A3B4	5.2793843312425903e-07		2.7533848096979398e-07	BI=A202		BI=A202		-5.6303664134884199		-5.9130827805241299
BLCA	WXS	BI		FD-A3B5	7.5387565160697599e-06		1.8987761791215698e-06	BI=A20D		BI=A20D		-5.5566656271665797		-6.155491569336081
BLCA	WXS	BI		FD-A3B6	4.8295691634101498e-06		4.9980521289990403e-06	BI=A20D		BI=A20D		-5.7500569541222308		-5.7351645625790404
BLCA	WXS	BI		FD-A3B7	3.2826350784473999e-06		3.0790369031854098e-06	BI=A20D		BI=A20D		-5.9177427379406611		-5.94555044994038
BLCA	WXS	BI		FD-A3B8	2.7471495129166802e-06		1.9052252756004199e-05	BI=A20D		BI=A20D		-5.9950830475940409		-5.1540190095956504
BLCA	WXS	BI		FD-A3N5	7.3976895066112903e-06		4.5017881436452702e-05	BI=A21A		BI=A21A		-5.6474137885579596		-4.8631248348204403
BLCA	WXS	BI		FD-A3N6	3.5950572352132101e-06		1.7206767870009999e-05	BI=A21A		BI=A21A		-5.9608040788829602		-5.28081058801226
BLCA	WXS	BI		FD-A3NA	6.4372674485392396e-05		5.5567190531047204e-06	BI=A21A		BI=A21A		-4.7078083347594299		-5.7716914483792898
BLCA	WXS	BI		FD-A3SJ	3.1945515875312101e-06		1.68664585570567e-06	BI=A22Z		BI=A22Z		-5.2084385162831799		-5.4858245185168695
BLCA	WXS	BI		FD-A3SL	3.4670489157246499e-06		6.5659800976935697e-06	BI=A22Z		BI=A22Z		-5.1728884530035497		-4.8955488600607691
BLCA	WXS	BI		FD-A3SM	1.8277438881524501e-05		2.10060122264829e-06	BI=A22Z		BI=A22Z		-4.4509330817267001		-5.3905048081267406
BLCA	WXS	BI		FD-A3SN	2.0325413943228001e-06		8.5832817344444107e-06	BI=A22Z		BI=A22Z		-5.404809022946349		-4.7791950541759398
BLCA	WXS	BI		FD-A3SO	6.8378537686718399e-07		3.1720592277049704e-06	BI=A22Z		BI=A22Z		-5.87792861312579		-5.2115071343222299
BLCA	WXS	BI		FD-A3SP	1.05906651245407e-06		1.4222125537052299e-06	BI=A22Z		BI=A22Z		-5.6879251861359297		-5.5598839142670409
BLCA	WXS	BI		FD-A3SQ	1.0671826556433599e-06		1.1228405615479602e-06	BI=A22Z		BI=A22Z		-5.6846096637844594		-5.6625303293341096
BLCA	WXS	BI		FD-A3SR	1.1927325458354299e-06		8.689754620547251e-07	BI=A22Z		BI=A22Z		-5.6363053521399804		-5.7738409089491203
BLCA	WXS	BI		FD-A3SS	1.76052027429262e-06		1.2331377449303899e-06	BI=A22Z		BI=A22Z		-5.4672073912501498		-5.6218368308431694
BLCA	WXS	BI		FD-A43N	1.8612931864370899e-06		1.0897483869471e-06	BI=A23U		BI=A23U		-5.3900231205244191		-5.6225116732237996
BLCA	WXS	BI		FD-A43P	1.1769509815907101e-06		1.2114459195770399e-06	BI=A23U		BI=A23U		-5.5890795326234004		-5.57653387659734
BLCA	WXS	BI		FD-A43S	1.0051365829833001e-06		3.7047306789870695e-06	BI=A23U		BI=A23U		-5.6576128281968296		-5.0910812663012495
BLCA	WXS	BI		FD-A43U	7.6570417708001406e-07		1.1017510858858699e-06	BI=A23U		BI=A23U		-5.7757768917987189		-5.6177544208455803
BLCA	WXS	BI		FD-A43X	4.8916767524139904e-06		1.3166530388408199e-06	BI=A23U		BI=A23U		-4.97038015743128		-5.5403665622402203
BLCA	WXS	BI		FD-A43Y	7.7884670085893594e-06		4.7864323632994204e-06	BI=A26M		BI=A26K		-5.12911787171842		-5.48037032682765
BLCA	WXS	BI		FD-A5BR	1.37789053973552e-05		3.4531518604365799e-06	BI=A26M		BI=A26K		-4.8813551379328999		-5.6221665752529999
BLCA	WXS	BI		FD-A5BU	2.87546483873015e-06		2.6251961602103902e-06	BI=A26M		BI=A26K		-5.5618617949191105		-5.7412204927820705
BLCA	WXS	BI		FD-A5BV	2.8846387916509301e-06		2.3340313900029398e-06	BI=A26M		BI=A26K		-5.56047841685678		-5.7922755606354812
BLCA	WXS	BI		FD-A5BX	2.2851630092574901e-06		2.4802117535103197e-06	BI=A26M		BI=A26K		-5.6616526709525399		-5.7658934918872307
BLCA	WXS	BI		FD-A5BY	4.2232210251082296e-06		2.9639525649031504e-06	BI=A289		BI=A289		-5.4143668563922098		-5.5681394185912296
BLCA	WXS	BI		FD-A5BZ	3.1182775435557203e-06		6.2950615830627704e-06	BI=A289		BI=A289		-5.5460959003758301		-5.2410106844428608
BLCA	WXS	BI		FD-A5C0	1.6654464280860599e-06		1.8973715397052801e-05	BI=A289		BI=A289		-5.8184800000732508		-4.76185828556524
BLCA	WXS	BI		FD-A62O	1.2909077526206401e-05		4.0658464101210204e-05	BI=A30E		BI=A30H		-5.0127173864904098		-4.6890474153467698
BLCA	WXS	BI		FD-A62S	3.11239637152296e-05		2.2673930260225497e-06	BI=A30E		BI=A30H		-4.6305176951441798		-5.9426715777011108
BLCA	WXS	BI		FD-A6TA	2.9051419736307702e-06		2.8165569557058301e-06	BI=A339		BI=A339		-5.3972898516105108		-5.4107386748746507
BLCA	WXS	BI		FD-A6TB	3.8550672584387099e-06		2.9044835379809897e-06	BI=A339		BI=A339		-5.2744252532432405		-5.3973882934016499
BLCA	WXS	BI		FD-A6TC	2.5642943746990502e-06		1.6858864600268899e-06	BI=A339		BI=A339		-5.4514893330794907		-5.6336288900342204
BLCA	WXS	BI		FD-A6TD	1.9310072179146999e-06		9.34848413894874e-07	BI=A339		BI=A339		-5.5746733155961206		-5.8897160171994605
BLCA	WXS	BI		FD-A6TE	1.3534454019253402e-06		2.53798376197989e-06	BI=A339		BI=A339		-5.7290164717359993		-5.4559683735770408
BLCA	WXS	BI		FD-A6TF	2.4369350500906603e-06		9.9088472058378417e-07	BI=A32B		BI=A329		-5.25718140467536		-5.6441394981336499
BLCA	WXS	BI		FD-A6TH	2.3133032656760503e-06		1.5323700727358601e-06	BI=A32B		BI=A329		-5.2797927881342899		-5.454798968186001
BLCA	WXS	BI		FD-A6TI	2.21484649584764e-06		1.16955522746689e-06	BI=A32B		BI=A329		-5.29868172707378		-5.5721418953751298
BLCA	WXS	BI		FD-A6TK	1.4380675665881599e-06		2.50677632009125e-06	BI=A339		BI=A339		-5.7026779211830201		-5.4613416291827503
BLCA	WXS	BI		FJ-A3Z7	8.8666497003873696e-06		9.3647400227563212e-07	BI=A23M		BI=A23K		-4.89147165652167		-6.01812325421679
BLCA	WXS	BI		FJ-A3Z9	3.7464831307454301e-06		4.73933461328417e-06	BI=A26M		BI=A26K		-5.4469460748746208		-5.4846648806765499
BLCA	WXS	BI		FJ-A3ZE	1.9250569051702302e-06		4.7308867337549401e-06	BI=A23M		BI=A23K		-5.5547876355247903		-5.3146764291674904
BLCA	WXS	BI		FJ-A3ZF	2.7211585980235601e-06		4.5970136019211194e-06	BI=A23M		BI=A23K		-5.4044773527937302		-5.3271431907523397
BLCA	WXS	BI		FJ-A871	2.8855490244648899e-06		1.5283534448292499e-05	BI=A34U		BI=A34X		-5.6054671483385006		-4.8533166416464804
BLCA	WXS	BI		FT-A3EE	2.5577174223518299e-06		7.7334293418235091e-07	BI=A202		BI=A202		-4.9450971308614999		-5.4645775707692099
BLCA	WXS	BI		FT-A61P	3.3265119497099901e-06		0.000112779102797621	BI=A30E		BI=A30H		-5.6016235075954999		-4.2459697489326098
BLCA	WXS	BI		G2-A2EC	8.5752987690543388e-06		1.3384447646599199e-06	BI=A17V		BI=A17V		-4.8771726014667305		-5.6838214082529905
BLCA	WXS	BI		G2-A2EF	5.0916441911228498e-06		3.4866962890719703e-06	BI=A18F		BI=A18F		-5.2660272436421298		-5.4304711712552596
BLCA	WXS	BI		G2-A2EJ	3.0118914893267e-06		1.55781199668403e-06	BI=A17V		BI=A17V		-5.3315825402490598		-5.6179068175398896
BLCA	WXS	BI		G2-A2EK	2.9111361462185099e-06		4.00482438045964e-06	BI=A18F		BI=A18F		-5.5088227740478599		-5.3703018146197108
BLCA	WXS	BI		G2-A2EL	2.14747650984894e-06		1.2017909557052201e-06	BI=A18F		BI=A18F		-5.640956868774639		-5.8930563594499104
BLCA	WXS	BI		G2-A3IB	1.3930516360149201e-05		0.000144780047847284	BI=A20D		BI=A20D		-5.2899981293808898		-4.2732566282058295
BLCA	WXS	BI		G2-A3IE	1.0666751683431698e-05		8.1113451913327798e-05	BI=A20D		BI=A20D		-5.40593315897185		-4.5248724601310997
BLCA	WXS	BI		G2-A3VY	2.59155143002058e-06		9.7866438860363786e-07	BI=A22Z		BI=A22Z		-5.2992885901057898		-5.7222146364484505
BLCA	WXS	BI		GC-A3I6	6.8657471093742009e-05		1.03501262668358e-06	BI=A20D		BI=A20D		-4.5972775412979701		-6.4190196960045194
BLCA	WXS	BI		GC-A3RB	4.0498704262385804e-06		5.4360964529454698e-06	BI=A21Z		BI=A21Z		-5.8406420796269503		-5.7127960541709104
BLCA	WXS	BI		GC-A3RC	1.0181975711231701e-06		5.6130710012746803e-07	BI=A22Z		BI=A22Z		-5.7050163653478707		-5.9636478862907802
BLCA	WXS	BI		GC-A3RD	1.3106052861324e-06		1.41167587889244e-06	BI=A22Z		BI=A22Z		-5.5953765067690711		-5.5631134280072594
BLCA	WXS	BI		GC-A3YS	9.8951194805007992e-07		1.78822410872495e-06	BI=A23M		BI=A23K		-5.8438101648687306		-5.7371970338066305
BLCA	WXS	BI		GC-A4ZW	3.1014885096974097e-06		2.6995719288792399e-05	BI=A26M		BI=A26K		-5.5289996797767804		-4.7290873495964503
BLCA	WXS	BI		GC-A6I1	1.5366481852003799e-06		1.6062943777498001e-06	BI=A31L		BI=A31J		-5.5212468486733304		-5.7379286476782099
BLCA	WXS	BI		GD-A3OS	0.00039843194287254304		1.7288503990362302e-06	BI=A21Z		BI=A21Z		-3.8477290588373001		-6.2103257935002603
BLCA	WXS	BI		GD-A6C6	2.0171365040294001e-06		1.40135333608695e-06	BI=A31L		BI=A31J		-5.4030860071962401		-5.7972061352006508
BLCA	WXS	BI		GD-A76B	7.9821704893226399e-07		9.7210192460905308e-07	BI=A32B		BI=A329		-5.7419043595282497		-5.6524508268209299
BLCA	WXS	BI		GU-A42P	8.7588936475819583e-07		1.2801146386881101e-06	BI=A23U		BI=A23U		-5.7173886549932602		-5.5525890441077896
BLCA	WXS	BI		GU-A42Q	1.7198315557960202e-06		1.3060670232752099e-06	BI=A23U		BI=A23U		-5.4243519948646899		-5.5438724439228197
BLCA	WXS	BI		GU-A42R	1.1951761537337e-05		3.0843937227296502e-06	BI=A23M		BI=A23K		-4.7617992879403896		-5.5004491689312802
BLCA	WXS	BI		GU-A762	3.0789138442200601e-06		1.97190168698333e-06	BI=A339		BI=A339		-5.37205967631097		-5.56557195418468
BLCA	WXS	BI		GU-A763	9.4441379929939501e-07		9.3120162974611401e-07	BI=A32B		BI=A329		-5.6688630349245592		-5.6711189023982795
BLCA	WXS	BI		GU-A766	2.5638457946205103e-06		6.8419653449665901e-07	BI=A32B		BI=A329		-5.2351334585663096		-5.8049817596642601
BLCA	WXS	BI		GU-A767	3.4788427471754402e-06		1.2237153392089801e-06	BI=A32B		BI=A329		-5.102590561129519		-5.5524822258570001
BLCA	WXS	BI		GV-A3JV	2.5471185850360401e-06		2.5624819052092399e-06	BI=A21Z		BI=A21Z		-6.0420340433255397		-6.0394224006757309
BLCA	WXS	BI		GV-A3JW	0.000213170624150775		8.8096489712820207e-06	BI=A20D		BI=A20D		-4.1052379872362597		-5.4890067401388096
BLCA	WXS	BI		GV-A3JX	1.4165784765739402e-06		3.35837466582987e-05	BI=A20D		BI=A20D		-6.2827247051622699		-4.9078361989098092
BLCA	WXS	BI		GV-A3JZ	1.3074956544956699e-05		0.00023657729862616801	BI=A21A		BI=A21A		-5.4000696337049492		-4.1425368193904708
BLCA	WXS	BI		GV-A3QF	4.0368038361904096e-06		9.7378731483434295e-07	BI=A22Z		BI=A22Z		-5.1068107761697901		-5.7243843092014002
BLCA	WXS	BI		GV-A3QG	2.3077222564322699e-06		1.3379953587878099e-06	BI=A21Z		BI=A21Z		-6.0848996694519011		-6.3216286010473803
BLCA	WXS	BI		GV-A3QH	1.47376395096453e-05		3.2104938974049099e-06	BI=A21Z		BI=A21Z		-5.2796552787625899		-5.9415113592751689
BLCA	WXS	BI		GV-A3QI	2.7752561693596901e-06		4.2215776178293096e-06	BI=A21Z		BI=A21Z		-6.0047801312519304		-5.8226084293985405
BLCA	WXS	BI		GV-A3QK	2.2002974124221297e-06		3.2868311424360599e-06	BI=A23M		BI=A23K		-5.4967498193901099		-5.4728415862981494
BLCA	WXS	BI		GV-A40E	3.41651311882904e-06		3.2340213248002798e-06	BI=A23M		BI=A23K		-5.3056481147352494		-5.4798761002487897
BLCA	WXS	BI		GV-A40G	2.3511964318510503e-06		4.2438948892239501e-06	BI=A23M		BI=A23K		-5.4679422934293695		-5.3618543605585298
BLCA	WXS	BI		GV-A6ZA	1.7183434509031601e-06		2.6677650476168399e-06	BI=A339		BI=A339		-5.6253472407044098		-5.4343096344917692
BLCA	WXS	BI		H4-A2HQ	2.6697584540564604e-06		1.12048254120129e-06	BI=A17V		BI=A17V		-5.3839498911284398		-5.7610167675864599
BLCA	WXS	BI		HQ-A2OE	1.35192545677539e-06		8.50540768758033e-07	BI=A202		BI=A202		-5.2219969467327303		-5.4232545572492805
BLCA	WXS	BI		HQ-A2OF	5.5555557369562894e-06		5.4652898434614997e-06	BI=A26M		BI=A26K		-5.2758423472421105		-5.4227690540850304
BLCA	WXS	BI		HQ-A5ND	6.2679445526283599e-06		5.7263737821383204e-06	BI=A26M		BI=A26K		-5.2234447103534594		-5.4025025604798795
BLCA	WXS	BI		HQ-A5NE	2.3319497374782199e-06		2.3366652111323199e-05	BI=A289		BI=A289		-5.6722914820405306		-4.6714141747849602
BLCA	WXS	BI		K4-A3WS	1.9298023203666802e-06		1.5265761399803499e-06	BI=A22Z		BI=A22Z		-5.4273355977991899		-5.5291299518753902
BLCA	WXS	BI		K4-A3WU	2.8951786459358301e-06		2.3716988889381304e-06	BI=A23M		BI=A23K		-5.3775558405421791		-5.6145594293878904
BLCA	WXS	BI		K4-A4AB	1.6572508938749902e-06		1.46748604161042e-06	BI=A289		BI=A289		-5.8206224055692699		-5.873436688475139
BLCA	WXS	BI		K4-A4AC	2.82473480596156e-06		2.54983252790216e-06	BI=A26M		BI=A26K		-5.5695921750360897		-5.7538705960761103
BLCA	WXS	BI		K4-A5RJ	1.0918176998978799e-06		9.4371717928597507e-07	BI=A289		BI=A289		-6.0018605369549096		-6.0651688065531397
BLCA	WXS	BI		K4-A6MB	1.2186660014305201e-06		4.7727969172557704e-05	BI=A31L		BI=A31J		-5.6219366007860492		-4.2649808314423199
BLCA	WXS	BI		KQ-A41N	5.5013736974536905e-06		2.4188329236111801e-06	BI=A339		BI=A339		-5.1199860660100303		-5.4768513414148607
BLCA	WXS	BI		KQ-A41O	3.3478388297188901e-06		2.4760058337955397e-06	BI=A34U		BI=A34X		-5.5409310633586397		-5.6437887782168898
BLCA	WXS	BI		KQ-A41P	8.8788869365043588e-06		1.32293052348514e-06	BI=A339		BI=A339		-4.9120986869986201		-5.7389201758420896
BLCA	WXS	BI		KQ-A41Q	8.0851254990320602e-07		1.2277561841738002e-06	BI=A339		BI=A339		-5.9527704472227594		-5.7713450823901296
BLCA	WXS	BI		KQ-A41R	9.3673632492429903e-06		2.2069351027915502e-06	BI=A34U		BI=A34X		-5.0940782438530103		-5.6937508793499605
BLCA	WXS	BI		KQ-A41S	2.7522310167558701e-06		1.4626728141696999e-06	BI=A339		BI=A339		-5.4207723278265796		-5.6953100232348701
BLCA	WXS	BI		LC-A66R	1.8430684994428902e-06		2.3267099535598601e-05	BI=A30E		BI=A30H		-5.8580711189828207		-4.9314561364752505
BLCA	WXS	BI		LT-A5Z6	5.9213400840820289e-07		1.46319603405693e-06	BI=A289		BI=A289		-6.2675906625964011		-5.8747081521757103
BLCA	WXS	BI		MV-A51V	1.37670323882153e-06		2.1276520997872798e-06	BI=A26M		BI=A26K		-5.8817295221860304		-5.8324816367972501
BLCA	WXS	BI		PQ-A6FI	1.54500388946481e-06		1.19281997962208e-06	BI=A31L		BI=A31J		-5.5188917189834701		-5.8671788820526301
BLCA	WXS	BI		PQ-A6FN	6.8071793220444002e-07		1.7666696240114399e-06	BI=A31L		BI=A31J		-5.8748541046509004		-5.6965984450741693
BLCA	WXS	BI		S5-A6DX	3.4110186210749998e-06		2.1801822459808499e-06	BI=A31L		BI=A31J		-5.1749372057901297		-5.6052609882465489
BLCA	WXS	BI		UY-A78K	1.6704524607643899e-06		1.2982799057072299e-06	BI=A339		BI=A339		-5.6376230921207204		-5.7470888774298201
BLCA	WXS	BI		UY-A78L	2.2964112169231899e-06		2.6444398028738401e-06	BI=A339		BI=A339		-5.4994075531969591		-5.4381235273925306
BLCA	WXS	BI		UY-A78M	5.5404511807229698e-06		1.0798649145826901e-06	BI=A34U		BI=A34X		-5.3221504730809599		-6.0041710108903095
BLCA	WXS	BI		UY-A78N	3.8729512305055901e-06		2.3190185930816101e-06	BI=A339		BI=A339		-5.2724151844890592		-5.4951529820550098
BLCA	WXS	BI		UY-A78O	2.0949892874970603e-05		2.3655358906769699e-06	BI=A339		BI=A339		-4.5392754061387599		-5.4865276710373605
BRCA	WGS	WUGSC	0.2494179832628553	AC-A2BK	0.0011847090587763301	0.00099661957907440108	NA	WUGSC=A314	WUGSC=A21Q	NA	False	-2.9263882907355501	-3.0014705851556802	NA
BRCA	WGS	WUGSC	-0.25736134713633468	BH-A0BW	0.00067069123892122802	0.000801670898445122	0.00030811593082197503	WUGSC=A10Y	WUGSC=A314	WUGSC=A314	False	-3.17347736670694	-3.09600388149441	-3.5112858463464396
BRCA	WGS	WUGSC	0.069941225732163909	BH-A0DG	0.00101866293133434	0.00097045655042360607	NA	WUGSC=A12Q	WUGSC=A12Q	NA	True	-2.9919694973263402	-3.0130239042052298	NA
BRCA	WGS	WUGSC	-0.15871851471952383	BH-A0DT	0.00070196375500752417	0.00078359872787312304	NA	WUGSC=A12B	WUGSC=A12B	NA	True	-3.1536853115263295	-3.1059062777285198	NA
BRCA	WGS	WUGSC	-3.3065287418164275	BH-A1FC	0.00013546776075116699	0.00134029465264357	NA	WUGSC=A13L	WUGSC=A314	NA	False	-3.8681640479171602	-2.8727997151053306	NA
BRCA	WGS	WUGSC	-1.6982346553294942	E2-A15K	0.00041547757974584495	0.0013482398641588499	0.00029496980115475296	WUGSC=A314	WUGSC=A12Q	WUGSC=A12Q	False	-3.38145240691086	-2.8702328359806	-3.5302224445750294
BRCA	WGS	WUGSC	-1.3652046933145028	E2-A1LG	0.00061267888577173902	0.0015783396865908499	NA	WUGSC=A14K	WUGSC=A14K	NA	True	-3.2127670861293298	-2.8017995232204198	NA
BRCA	WGS	WUGSC	0.19603447477409225	E2-A1LK	0.0013714706238945804	0.0011972207976112699	NA	WUGSC=A14G	WUGSC=A314	NA	False	-2.8628134902957703	-2.9218257473870097	NA
BRCA	WGS	WUGSC	-0.88473269741204075	E2-A1LL	0.00083608693072451394	0.00154376970792084	NA	WUGSC=A142	WUGSC=A314	NA	False	-3.0777485651791503	-2.8114174851134202	NA
BRCA	WGS	WUGSC	-0.40868856898682088	E9-A1NH	0.00043933603704942995	0.00058320917330368001	NA	WUGSC=A14G	WUGSC=A14G	NA	True	-3.35720317176356	-3.2341756536135402	NA
BRCA	WGS	WUGSC	0.14226097512383881	GI-A2C9	0.0010964353900777899	0.00099347793117412803	NA	WUGSC=A21Q	WUGSC=A21Q	NA	True	-2.9600169550119202	-3.0028417757366004	NA
BRCA	WGS	WUGSC		A2-A04P	0.00079863312005521499		0.00041785549056875003	WUGSC=A128		WUGSC=A128		-3.0976526831737901		-3.37897388688428
BRCA	WGS	WUGSC		A2-A04T	0.000513750413436132		0.00050523848173037898	WUGSC=A128		WUGSC=A128		-3.2892478156210601		-3.2965035786102002
BRCA	WGS	WUGSC		A2-A0D0	0.000375575838254265		0.00049027259866740995	WUGSC=A128		WUGSC=A128		-3.4253023547721897		-3.3095623787915294
BRCA	WGS	WUGSC		A2-A0D2	0.00037100077629425898		0.00043623206769674301	WUGSC=A128		WUGSC=A128		-3.43062518165191		-3.3602824123202599
BRCA	WGS	WUGSC		A2-A0D4	0.00063972066373103301		0.00038507851037569799	WUGSC=A314		WUGSC=A314		-3.1940096208325		-3.4144507168632696
BRCA	WGS	HMS-RK		A2-A0EU	0.00069669225766249903		0.00060528854241435404	HMS-RK=A060		HMS-RK=A060		-3.1569590157509704		-3.2180375468264502
BRCA	WGS	WUGSC		A2-A259	0.0018863372321860801		0.00039573723460523298	WUGSC=A314		WUGSC=A17G		-2.7243806631442098		-3.4025930853851802
BRCA	WGS	WUGSC		A2-A25B	0.00088075418738160609		0.00063480340991260004	WUGSC=A167		WUGSC=A167		-3.0551452833696495		-3.1973607490528999
BRCA	WGS	WUGSC		A2-A3KC	0.00071783465807714105		0.00040320816062069503	WUGSC=A20S		WUGSC=A20S		-3.1439755771419704		-3.39447068668983
BRCA	WGS	HMS-RK		A7-A0D9	0.0013448930114322302		0.00055837366072361105	HMS-RK=A060		HMS-RK=A060		-2.8713122631654602		-3.2530750761875202
BRCA	WGS	WUGSC		A7-A13D	0.0012150507762078999		0.00036393462650573699	WUGSC=A12Q		WUGSC=A12Q		-2.9154055727931296		-3.4389766215642203
BRCA	WGS	HMS-RK		A7-A26F	9.2917631956592408e-05			HMS-RK=A22S				-4.0319018669011806
BRCA	WGS	WUGSC		A7-A26G	0.0016084653458811801		0.000461884875405534	WUGSC=A167		WUGSC=A314		-2.79358829146372		-3.3354662586572403
BRCA	WGS	WUGSC		AN-A04D	0.00035303868459954704		0.00050648795291919203	WUGSC=A314		WUGSC=A314		-3.4521777037124104		-3.2954308801022001
BRCA	WGS	WUGSC		AN-A0AT	0.00064545742668844597		0.00038750058207662099	WUGSC=A045		WUGSC=A047		-3.1901323978035001		-3.4117276407899904
BRCA	WGS	WUGSC		AN-A0G0	0.00081630767876648698		0.00035155049389238701	WUGSC=A045		WUGSC=A047		-3.0881461182007794		-3.4540122875889998
BRCA	WGS	WUGSC		AN-A0XR	0.00047146114508960098		0.00096258359370128901	WUGSC=A10G		WUGSC=A10G		-3.3265540933158499		-3.0165615447215299
BRCA	WGS	WUGSC		AO-A0J4	0.000352479466367149		0.000436571132895026	WUGSC=A128		WUGSC=A128		-3.4528661776887102		-3.3599449842449998
BRCA	WGS	WUGSC		AO-A0J6	0.00027520866442647102		0.00044538035986377598	WUGSC=A128		WUGSC=A128		-3.56033789727748		-3.3512689381570602
BRCA	WGS	HMS-RK		AO-A0JF	0.00051249768502684601		0.000538495307549931	HMS-RK=A060		HMS-RK=A060		-3.2903080919938397		-3.26881807679321
BRCA	WGS	HMS-RK		AO-A0JJ	0.00058605559474403303		0.00047302917427978605	HMS-RK=A060		HMS-RK=A060		-3.2320611837339301		-3.3251120731353505
BRCA	WGS	HMS-RK		AO-A0JL	0.0020298890056641501		0.00072533486047731701	HMS-RK=A060		HMS-RK=A060		-2.6925277086609101		-3.1394614493146
BRCA	WGS	WUGSC		AO-A0JM	0.0010697993738499698		0.00067137633547919499	WUGSC=A19H		WUGSC=A19H		-2.9706976606320499		-3.1730339707316295
BRCA	WGS	WUGSC		AO-A124	0.00106648919748117		0.00047696980612890098	WUGSC=A10M		WUGSC=A10M		-2.9720435391813398		-3.32150911246229
BRCA	WGS	WUGSC		AO-A12H	0.0014381338067499399		0.00066198495382563199	WUGSC=A10Y		WUGSC=A314		-2.8422007044749398		-3.1791518814738398
BRCA	WGS	HMS-RK		AR-A0TU	0.0010903761835126301		0.00026425204832734303	HMS-RK=A106		HMS-RK=A106		-2.9624236431253301		-3.5779816376106401
BRCA	WGS	WUGSC		AR-A1AY	0.00070989834803769701		0.00014752937439614099	WUGSC=A12Q		WUGSC=A12Q		-3.14880383444557		-3.8311214992245297
BRCA	WGS	WUGSC		AR-A24Z	0.00076022221111623394		0.00032344585936339599	WUGSC=A314		WUGSC=A167		-3.1190594459348304		-3.49019840416838
BRCA	WGS	WUGSC		AR-A256	0.0012219016631992		0.000421861434870892	WUGSC=A167		WUGSC=A167		-2.9129637440512504		-3.3748301745192602
BRCA	WGS	WUGSC		AR-A2LK	0.00058013809549159695		0.00012981219974472099	WUGSC=A17W		WUGSC=A17W		-3.2364686151072002		-3.8866844906416698
BRCA	WGS	HMS-RK		B6-A0RG	0.0010878136652476302		0.00088514191238581695	HMS-RK=A060		HMS-RK=A060		-2.9634454898264502		-3.0529870944714599
BRCA	WGS	HMS-RK		B6-A0RI	0.00038414883426467596		0.00050634376529797096	HMS-RK=A060		HMS-RK=A060		-3.4155004803808398		-3.2955545331978797
BRCA	WGS	WUGSC		B6-A0WX	0.00054295485075582105		0.00028799659490535599	WUGSC=A10G		WUGSC=A10G		-3.2652362825342407		-3.5406126470413102
BRCA	WGS	WUGSC		BH-A0AV	0.000321402798527427		0.00020115923730496001	WUGSC=A10Y		WUGSC=A110		-3.4929503460551601		-3.6964600196750701
BRCA	WGS	HMS-RK		BH-A0BM	0.00070052177419095002		0.000431257062301292	HMS-RK=A060		HMS-RK=A060		-3.1545783610719802		-3.3652637798181098
BRCA	WGS	HMS-RK		BH-A0DK	0.000608045938305729		0.00032857763835091004	HMS-RK=A060		HMS-RK=A060		-3.2160636082288803		-3.4833619961999904
BRCA	WGS	WUGSC		BH-A0EA	0.00065687471023275303		0.00023085950688656802	WUGSC=A314		WUGSC=A110		-3.1825174582080402		-3.6366522363246103
BRCA	WGS	HMS-RK		BH-A0GY	0.00059860259713705004		0.00050688248665369602	HMS-RK=A060		HMS-RK=A060		-3.2228614032328098		-3.2950927138684398
BRCA	WGS	WUGSC		BH-A0H0	0.00063686484380920904		0.000392022665963713	WUGSC=A314		WUGSC=A314		-3.1959527243614305		-3.40668882221834
BRCA	WGS	HMS-RK		BH-A0H7	0.00109838862438704		0.00060308772247155804	HMS-RK=A060		HMS-RK=A060		-2.9592439735785896		-3.2196195127114802
BRCA	WGS	HMS-RK		BH-A0HB	0.00038660481782319		0.00038275654222056	HMS-RK=A060		HMS-RK=A060		-3.4127327381476404		-3.4170773774396097
BRCA	WGS	HMS-RK		BH-A0HK	0.0020232058162370898		0.00043623290132577302	HMS-RK=A060		HMS-RK=A060		-2.6939599351681807		-3.3602815823947001
BRCA	WGS	HMS-RK		BH-A0HX	0.00084822797863501906		0.00071437948687925101	HMS-RK=A060		HMS-RK=A060		-3.0714874065209705		-3.1460710245325201
BRCA	WGS	HMS-RK		BH-A0W5	0.00040691861992131804		0.00022429604990923597	HMS-RK=A106		HMS-RK=A106		-3.3904924370966603		-3.6491783747350302
BRCA	WGS	WUGSC		BH-A0WA	0.00053398039851061999		0.00039368694450960098	WUGSC=A128		WUGSC=A128		-3.2724746848720403		-3.4048489870930601
BRCA	WGS	WUGSC		D8-A27F	0.00083172731316569801		0.00057010232219829697	WUGSC=A16D		WUGSC=A16D		-3.0800190364481099		-3.2440471899801602
BRCA	WGS	WUGSC		D8-A27H	0.000903394755044526		0.00043770642349573902	WUGSC=A314		WUGSC=A17G		-3.0441224352068104		-3.3588170799158199
BRCA	WGS	WUGSC		E2-A14X	0.00086335615753977996		0.00026564413398282201	WUGSC=A10Y		WUGSC=A314		-3.0638100092146003		-3.5756997698427795
BRCA	WGS	WUGSC		E2-A156	0.0018446466286590199		0.000360664711040018	WUGSC=A314		WUGSC=A314		-2.73408681753856		-3.4428963488109399
BRCA	WGS	WUGSC		EW-A1J5	0.00069388774047676792		0.00045334365820126903	WUGSC=A13L		WUGSC=A13O		-3.15871078550341		-3.3435724552124397
BRCA	WGS	WUGSC		EW-A1P8	0.00099683921799190297		0.00047707868037101102	WUGSC=A142		WUGSC=A314		-3.00137488418568		-3.32140999070183
BRCA	WGS	WUGSC		EW-A1PB	0.00028333291615581101		0.00043640925092248598	WUGSC=A142		WUGSC=A142		-3.5477029684572403		-3.3601060518921204
BRCA	WGS	WUGSC		EW-A1PC	0.00047782538386703899		0.00043754405312714504	WUGSC=A21Q		WUGSC=A21Q		-3.32073078263018		-3.3589782144888298
BRCA	WGS	WUGSC		EW-A1PH	0.00032638360675880002		0.00030679932735547401	WUGSC=A17G		WUGSC=A17G		-3.4862716626417796		-3.51314559689426
BRCA	WGS	WUGSC		GM-A2DF	0.000650436924502959		0.00065815928904240596	WUGSC=A17W		WUGSC=A17W		-3.1867948123514105		-3.1816689848357003
BRCA	WXS	WUGSC	-1.7494109915121898	A7-A13F	6.5236480640850711e-05	0.00021933892316757401	6.1802847532192108e-05	WUGSC=A12Q	WUGSC=A12Q	WUGSC=A12Q	True	-4.3592379323259696	-3.8326127491365409	-4.3827199707015891
BRCA	WXS	WUGSC	-0.086475311879848776	A7-A4SA	0.00036329846253528597	0.00038574048545857002	0.00026142486845115497	WUGSC=A25Q	WUGSC=A25Q	WUGSC=A25Q	True	-4.0454038882038699	-4.0193722254436297	-4.1883205499991698
BRCA	WXS	WUGSC	0.071460794302635425	A7-A4SC	0.000403246516190682	0.00038375918349543798	0.00016050094932002	WUGSC=A25Q	WUGSC=A25Q	WUGSC=A25Q	True	-4.0000968241214201	-4.02160866672049	-4.4001898426696702
BRCA	WXS	WUGSC	-0.97462475038279928	A7-A4SD	0.000171306112888863	0.00033663878059052597	0.00014109914824428	WUGSC=A25Q	WUGSC=A25Q	WUGSC=A25Q	True	-4.3718945875432196	-4.0785033031614804	-4.4561430560427597
BRCA	WXS	WUGSC	-1.500891760594961	A7-A4SE	0.000192901929619587	0.00054594640700327305	0.000171591237847175	WUGSC=A25Q	WUGSC=A26G	WUGSC=A25Q	False	-4.3203308761915	-4.1184982771029199	-4.37117234093314
BRCA	WXS	WUGSC	-2.3574871931468433	A7-A56D	0.00011265413505856299	0.00057732650584094906	0.00018659247927263001	WUGSC=A27P	WUGSC=A27P	WUGSC=A27P	True	-4.4095941960673484	-3.6999198365364703	-4.1904471982893696
BRCA	WXS	WUGSC	-0.42387736067790238	A7-A5ZX	0.00026621506619297898	0.00035713501340200603	0.0002074630292825	WUGSC=A29N	WUGSC=A29N	WUGSC=A29N	True	-4.2095906244257	-4.0819908243787699	-4.3178825397704701
BRCA	WXS	WUGSC	-1.8664523205050663	AC-A23G	0.00012951054526631398	0.00047224053888632317	NA	WUGSC=A20S	WUGSC=A20S	NA	True	-4.3932907594859394	-3.8314326255372704	NA
BRCA	WXS	WUGSC	-0.93273872892374876	AC-A23H	0.000483713774158392	0.00092335943238230076	NA	WUGSC=A159	WUGSC=A17G	NA	False	-4.1724817198527697	-3.8188192416136402	NA
BRCA	WXS	WUGSC	0.73579072013862512	AC-A2BK	0.00067951187185963607	0.00040803927897019798	NA	WUGSC=A21Q	WUGSC=A21Q	NA	True	-3.77251352161954	-3.9940085989124703	NA
BRCA	WXS	WUGSC	0.032101304200000916	AC-A2BM	0.00033637945487792302	0.00032897735685405801	NA	WUGSC=A21Q	WUGSC=A21Q	NA	True	-4.0778811079459398	-4.08754456341007	NA
BRCA	WXS	WUGSC	-1.4631207346869874	AC-A2FE	0.00016458158826414799	0.00045375819072743495	NA	WUGSC=A19Y	WUGSC=A19Y	NA	True	-4.2517982074122003	-3.8113549789935002	NA
BRCA	WXS	WUGSC	-0.78267051715537217	AC-A2FF	0.00031388128585260001	0.00053997384659939	NA	WUGSC=A17D	WUGSC=A17D	NA	True	-4.3660910801706496	-4.1304837777850398	NA
BRCA	WXS	WUGSC	-1.2143893971182025	AC-A2FG	0.00062169631944545298	0.00144260001119014	NA	WUGSC=A17D	WUGSC=A17D	NA	True	-4.0692782069773292	-3.7037105720284496	NA
BRCA	WXS	WUGSC	-0.79693092035940982	AC-A2FK	0.00063256667061489683	0.00109902207833826	NA	WUGSC=A17W	WUGSC=A17W	NA	True	-4.0320315957824198	-3.7921314842821401	NA
BRCA	WXS	WUGSC	-0.6183560441779502	AC-A2FM	0.00017699695366195199	0.00027171243155059199	NA	WUGSC=A19Y	WUGSC=A19Y	NA	True	-4.2202136648219692	-4.0340699475242898	NA
BRCA	WXS	WUGSC	-0.92584991606873646	AC-A2FO	0.000327992483823042	0.00062312114360131392	NA	WUGSC=A17W	WUGSC=A17W	NA	True	-4.3172740097040201	-4.0385654134843501	NA
BRCA	WXS	WUGSC	1.1649292893183065	AC-A2QJ	0.000175078984135102	7.8082796521862697e-05	NA	WUGSC=A19Y	WUGSC=A19Y	NA	True	-4.2249454384677705	-4.5756240973801114	NA
BRCA	WXS	WUGSC	-0.49902232617898901	AC-A3EH	0.00027612103053703307	0.00039022956902236202	NA	WUGSC=A228	WUGSC=A22A	NA	False	-4.07910561872903	-3.9424505752196199	NA
BRCA	WXS	WUGSC	-0.021882924736389919	AC-A5XS	0.00066836516524630002	0.00067858026250647904	8.1725802572349597e-05	WUGSC=A29N	WUGSC=A29N	WUGSC=A29N	True	-3.8098094480825	-3.80322203134399	-4.7224640605725297
BRCA	WXS	WUGSC	-0.97187832722969325	BH-A0AU	5.9873991170818002e-05	0.00011743640218298798	NA	WUGSC=A12Q	WUGSC=A12Q	NA	True	-4.3964902471633804	-4.1039257185315092	NA
BRCA	WXS	WUGSC	-1.9138100170617629	BH-A0AZ	3.8358913275553403e-05	0.00014453749248213998	NA	WUGSC=A12Q	WUGSC=A12Q	NA	True	-4.58986216120649	-4.0137479400687006	NA
BRCA	WXS	WUGSC	-0.94456713543009863	BH-A0B7	6.8558822847947701e-05	0.000131949088004782	4.9470161046240294e-05	WUGSC=A10Y	WUGSC=A10Y	WUGSC=A110	True	-4.1758557091575899	-3.8915126684747201	-4.36138942470002
BRCA	WXS	WUGSC	-1.4563019639115504	BH-A0BC	4.3962143111076602e-05	0.000120633916978607	8.4172221104980699e-05	WUGSC=A099	WUGSC=A10E	WUGSC=A099	False	-4.3859003549412696	-4.0853768387426603	-4.1038104233091399
BRCA	WXS	WUGSC	-1.3958719607861891	BH-A0BF	4.91041249870622e-05	0.00012921630166536202	NA	WUGSC=A12Q	WUGSC=A12Q	NA	True	-4.4826104796111403	-4.0624111493082005	NA
BRCA	WXS	WUGSC	0.86259583623481795	BH-A0BL	0.00025524167882169701	0.00014037325535944901	2.1012438034441897e-05	WUGSC=A10Y	WUGSC=A10Y	WUGSC=A110	True	-3.6049674688391895	-3.8646346896807202	-4.7332563031607195
BRCA	WXS	WUGSC	-0.17688219767208418	BH-A0BO	0.00012580191945629399	0.00014221130270248899	2.8400776061365099e-05	WUGSC=A12B	WUGSC=A12B	WUGSC=A12B	True	-4.0348564285802002	-3.9816095813819294	-4.6812134886424808
BRCA	WXS	WUGSC	-1.0517424592248574	BH-A0BQ	6.5513897261225694e-05	0.000135812412310417	1.8323652355347602e-05	WUGSC=A10Y	WUGSC=A10Y	WUGSC=A110	True	-4.1955856260040596	-3.8789795980639799	-4.7927207053281196
BRCA	WXS	WUGSC	-0.91326142151490541	BH-A0BS	0.000111471148325144	0.000209933408371674	NA	WUGSC=A12Q	WUGSC=A12Q	NA	True	-4.1265659810748003	-3.8516468993160897	NA
BRCA	WXS	WUGSC	0.86928194919116353	BH-A0BT	0.00015445135819241201	8.4549645357721479e-05	NA	WUGSC=A12Q	WUGSC=A12Q	NA	True	-3.9849367244392897	-4.2466166658350799	NA
BRCA	WXS	WUGSC	-0.39753226811211229	BH-A0BW	4.7019634369086502e-05	6.1936745961536002e-05	3.0210159045221099e-05	WUGSC=A10Y	WUGSC=A10Y	WUGSC=A110	True	-4.3396398136485299	-4.2199706767024496	-4.5755797372004405
BRCA	WXS	WUGSC	1.2671227699089933	BH-A0C3	0.000348846192736244	0.000144941257722727	NA	WUGSC=A12Q	WUGSC=A12Q	NA	True	-3.6310944686253506	-4.0125364305567794	NA
BRCA	WXS	WUGSC	-1.421270526944691	BH-A0DD	0.00012267028328861399	0.000328537107168392	NA	WUGSC=A12Q	WUGSC=A12Q	NA	True	-4.0849890879175605	-3.6571440273540601	NA
BRCA	WXS	WUGSC	0.41935199213023178	BH-A0DE	0.00015873262830040901	0.000118693976262374	4.6636578219703501e-05	WUGSC=A10Y	WUGSC=A10Y	WUGSC=A110	True	-3.81125285394462	-3.93749038231726	-4.3870060706524905
BRCA	WXS	WUGSC	0.04954473337124423	BH-A0DG	0.000217927011699691	0.00021057005608591896	NA	WUGSC=A12Q	WUGSC=A12Q	NA	True	-3.83541739245132	-3.8503318433232399	NA
BRCA	WXS	WUGSC	0.71725440323920897	BH-A0DH	0.00017027137485553702	0.00010356822969425	4.6727103713241705e-05	WUGSC=A099	WUGSC=A10E	WUGSC=A099	False	-3.7978375678831	-4.1516197154632906	-4.3594103476587795
BRCA	WXS	WUGSC	0.62088659285790582	BH-A0DI	0.000104251188192247	6.7791543962741701e-05	NA	WUGSC=A12Q	WUGSC=A12Q	NA	True	-4.1556474426297596	-4.3425529309856001	NA
BRCA	WXS	WUGSC	-2.1839267493620227	BH-A0DL	2.12860167825913e-05	9.6721240985047995e-05	2.4088224623589898e-05	WUGSC=A10Y	WUGSC=A10Y	WUGSC=A110	True	-4.6838246610919603	-4.0263972012010596	-4.6739279565424505
BRCA	WXS	WUGSC	-0.0081942199758187773	BH-A0DO	8.5263290997246698e-05	8.5748947387880893e-05	NA	WUGSC=A12B	WUGSC=A12B	NA	True	-4.2037816045465402	-4.2013148985427495	NA
BRCA	WXS	WUGSC	0.5633627795863374	BH-A0DQ	0.000100282594635598	6.7863533236832996e-05	6.2204404035428896e-05	WUGSC=A099	WUGSC=A100	WUGSC=A099	False	-4.02775364859931	-4.1184982771029199	-4.2351580770613602
BRCA	WXS	WUGSC	-0.63190093240861445	BH-A0DT	8.0306319648520801e-05	0.00012444311054092899	NA	WUGSC=A12B	WUGSC=A12B	NA	True	-4.2297939729858793	-4.0395728380428499	NA
BRCA	WXS	WUGSC	-2.2559200083230131	BH-A0H3	7.4766310564214301e-05	0.00035711290180387201	NA	WUGSC=A12Q	WUGSC=A12Q	NA	True	-4.3000225057519597	-3.6209229154281903	NA
BRCA	WXS	WUGSC	-1.6957342649304423	BH-A0HA	3.9687188276531797e-05	0.00012856335873283702	NA	WUGSC=A12Q	WUGSC=A12Q	NA	True	-4.5750781246521299	-4.0646112462328494	NA
BRCA	WXS	WUGSC	0.2644795315750148	BH-A18F	0.00016950360610614601	0.000141111584936666	NA	WUGSC=A12B	WUGSC=A12B	NA	True	-3.9053647540640894	-3.98498102630733	NA
BRCA	WXS	WUGSC	-1.1408923493874734	BH-A18J	9.0867305158748703e-05	0.00020037819833759399	NA	WUGSC=A12B	WUGSC=A12B	NA	True	-4.1761360476818892	-3.83269322869271	NA
BRCA	WXS	WUGSC	-0.59515855612110724	BH-A18K	0.00015147511862843502	0.00022882416110084702	NA	WUGSC=A12B	WUGSC=A12B	NA	True	-3.9542023948153102	-3.7750418172467906	NA
BRCA	WXS	WUGSC	-0.071344058608975275	BH-A18L	0.00020649899301163798	0.00021696747749355697	NA	WUGSC=A12B	WUGSC=A12B	NA	True	-3.8196257579348201	-3.79814905628111	NA
BRCA	WXS	WUGSC	-0.84914731702538782	BH-A18M	6.8742443774354395e-05	0.000123835106014751	NA	WUGSC=A12B	WUGSC=A12B	NA	True	-4.2973187289825896	-4.0416999158203604	NA
BRCA	WXS	WUGSC	-0.42265232899477839	BH-A18N	0.00015653110539980901	0.00020981265573099696	NA	WUGSC=A12B	WUGSC=A12B	NA	True	-3.93994304392618	-3.8127120151615097	NA
BRCA	WXS	WUGSC	-0.9856700699428137	BH-A18Q	0.00010738823641660301	0.000212653711571845	NA	WUGSC=A12B	WUGSC=A12B	NA	True	-4.1035869858683602	-3.8068707289873598	NA
BRCA	WXS	WUGSC	-0.036794176391763529	BH-A18R	0.000260583342994759	0.00026731467550111603	NA	WUGSC=A12B	WUGSC=A12B	NA	True	-3.7185970448064598	-3.7075208940467905	NA
BRCA	WXS	WUGSC	-0.78510381940766394	BH-A18S	0.00012087299216391399	0.00020829031289864799	NA	WUGSC=A12B	WUGSC=A12B	NA	True	-4.0522144230716197	-3.81587462371956	NA
BRCA	WXS	WUGSC	-0.58454850914374457	BH-A18U	9.9740544518725808e-05	0.00014956789105199198	NA	WUGSC=A12B	WUGSC=A12B	NA	True	-4.13567196124853	-3.9597053260756097	NA
BRCA	WXS	WUGSC	-0.7949096094894782	BH-A18V	7.4242494183963484e-05	0.00012880840126543999	NA	WUGSC=A12B	WUGSC=A12B	NA	True	-4.2638911424815999	-4.0245995061837299	NA
BRCA	WXS	WUGSC	-1.3099039207723584	BH-A1EO	8.0150632660702997e-05	0.00019871347875759999	NA	WUGSC=A135	WUGSC=A135	NA	True	-4.3714898784996405	-3.9771695069092998	NA
BRCA	WXS	WUGSC	0.27900091784135034	BH-A1ES	0.000121568036705671	0.00010019170285312199	NA	WUGSC=A135	WUGSC=A135	NA	True	-4.1905774302583199	-4.2745650753463504	NA
BRCA	WXS	WUGSC	-0.15342639735460908	BH-A1ET	0.00024010473088137096	0.00026704636141323908	NA	WUGSC=A135	WUGSC=A135	NA	True	-3.8949961160392497	-3.8488101683088498	NA
BRCA	WXS	WUGSC	-1.296702794061241	BH-A1EV	0.00010708195191218001	0.00026306478502974301	NA	WUGSC=A135	WUGSC=A135	NA	True	-4.2456805542642098	-3.8553341177904801	NA
BRCA	WXS	WUGSC	0.47745217672907697	BH-A1EW	0.000164743310688282	0.000118326048815142	NA	WUGSC=A135	WUGSC=A135	NA	True	-4.0585890439268004	-4.2023164706173102	NA
BRCA	WXS	WUGSC	-0.55681566959822482	BH-A1EX	0.00046737469208657306	0.00068751695149459697	NA	WUGSC=A13L	WUGSC=A13O	NA	False	-4.0453811469503398	-4.0467862830132697	NA
BRCA	WXS	WUGSC	-2.2690435463061549	BH-A1EY	0.00020303232447018999	0.00097862285844838395	NA	WUGSC=A13L	WUGSC=A188	NA	False	-4.4074811522055999	-3.8707423768446998	NA
BRCA	WXS	WUGSC	-0.38618605312495491	BH-A1F2	0.00085822044591746304	0.0011216372983914099	NA	WUGSC=A13L	WUGSC=A188	NA	False	-3.7814474822065698	-3.8115052898538999	NA
BRCA	WXS	WUGSC	-0.21005931255018259	BH-A1F5	0.00041935201142494601	0.000485079458847509	NA	WUGSC=A13L	WUGSC=A13O	NA	False	-4.0924676085379295	-4.1982568092594894	NA
BRCA	WXS	WUGSC	0.87721722836109361	BH-A1F6	0.0020166093635594694	0.0010978754681063199	NA	WUGSC=A13L	WUGSC=A13O	NA	False	-3.4104245596106999	-3.8435166127283402	NA
BRCA	WXS	WUGSC	-0.94617189557427361	BH-A1F8	0.00045064126755743096	0.00086827456964727904	NA	WUGSC=A13L	WUGSC=A188	NA	False	-4.0612153791865806	-3.9227006511095088	NA
BRCA	WXS	WUGSC	-2.1045749885686043	BH-A1FC	0.00023222347093792696	0.00099872589783227012	NA	WUGSC=A13L	WUGSC=A188	NA	False	-4.3491402270198796	-3.8619114208815799	NA
BRCA	WXS	WUGSC	-1.3289478967738395	BH-A1FE	0.00019563050750136599	0.00049146179347057007	NA	WUGSC=A13L	WUGSC=A13O	NA	False	-4.4236097574250097	-4.1925799324892399	NA
BRCA	WXS	WUGSC	-0.63784711864172561	BH-A1FG	0.0008561209264376739	0.0013321288321837901	NA	WUGSC=A13L	WUGSC=A13O	NA	False	-3.7825112262137801	-3.7595234655224998	NA
BRCA	WXS	WUGSC	-1.5610302760970785	BH-A1FJ	0.000189532527771644	0.000559243174159054	NA	WUGSC=A13L	WUGSC=A188	NA	False	-4.4373625842168885	-4.1137570405170685	NA
BRCA	WXS	WUGSC	-0.53127871956204453	BH-A1FL	0.00030934648335072002	0.00044707050013606601	NA	WUGSC=A13L	WUGSC=A13O	NA	False	-4.2246011556664405	-4.23369367968803	NA
BRCA	WXS	WUGSC	-1.0344855525506063	BH-A1FM	0.00035976104819971001	0.00073692844663842902	NA	WUGSC=A13L	WUGSC=A188	NA	False	-4.15903219907098	-3.9939324112172496	NA
BRCA	WXS	WUGSC	-0.33842820773482346	BH-A1FN	0.00053706884641161606	0.00067905820797326314	NA	WUGSC=A13L	WUGSC=A13O	NA	False	-3.9850163778741399	-4.0521626906348702	NA
BRCA	WXS	WUGSC	-0.47915863967424932	BH-A1FU	0.000439201948826024	0.00061221699553420592	NA	WUGSC=A14G	WUGSC=A14G	NA	True	-4.1923835788166492	-4.0481424555931484	NA
BRCA	WXS	WUGSC	-0.20766939664837997	BH-A203	0.00076383669940737495	0.00088209475204940391	NA	WUGSC=A167	WUGSC=A167	NA	True	-3.9314669497907402	-3.8689522322181409	NA
BRCA	WXS	WUGSC	-1.433378555731478	BH-A204	0.00047782389379222317	0.0012904993895934999	NA	WUGSC=A159	WUGSC=A159	NA	True	-4.1778023112777403	-3.74631237086105	NA
BRCA	WXS	WUGSC	-0.39204511951203957	BH-A208	0.0005882881328674941	0.00077198245185037184	NA	WUGSC=A159	WUGSC=A159	NA	True	-4.0874800865681298	-3.9694627459413399	NA
BRCA	WXS	WUGSC	-2.3060196679921239	BH-A209	0.000150410786149206	0.0007438066756761529	NA	WUGSC=A17G	WUGSC=A17G	NA	True	-4.6069110504207496	-3.9127299597640306	NA
BRCA	WXS	WUGSC	-1.085866487310428	BH-A5IZ	0.00018560402942945602	0.00039397238757622402	0.000296870694940539	WUGSC=A27P	WUGSC=A27P	WUGSC=A27P	True	-4.1927539331012698	-3.8658755491345502	-3.9887740044308995
BRCA	WXS	WUGSC	-0.49951311974244772	E2-A14Y	4.3286955712867602e-05	6.1196343835285901e-05	4.5341361613252205e-05	WUGSC=A12B	WUGSC=A12B	WUGSC=A12B	True	-4.4981866523001104	-4.3478182200299402	-4.4780491381376102
BRCA	WXS	WUGSC	-1.3928602073151748	E2-A153	5.3044689614481299e-05	0.00013929470716868799	4.59314602959326e-05	WUGSC=A12B	WUGSC=A12B	WUGSC=A12B	True	-4.40990178357921	-3.9906090814105895	-4.4724334429700701
BRCA	WXS	WUGSC	-1.4231057876929578	E2-A158	5.9481173976647205e-05	0.00015950601340443898	5.9215317234977099e-05	WUGSC=A12B	WUGSC=A12B	WUGSC=A12B	True	-4.3601641645230096	-3.9317666354244096	-4.3621096358302598
BRCA	WXS	WUGSC	-1.9882167457149087	E2-A15K	8.6224699406424384e-05	0.00034209329911833001	5.6168370267742602e-05	WUGSC=A12Q	WUGSC=A12Q	WUGSC=A12Q	True	-4.2380967671110596	-3.6395838887694398	-4.4242366331801906
BRCA	WXS	WUGSC	-2.242555471262913	E2-A15L	3.8988838339758297e-05	0.00018450866200338202	5.5372557532695105e-05	WUGSC=A12B	WUGSC=A12B	WUGSC=A12B	True	-4.54360340039121	-3.8685269366006998	-4.3912491130526004
BRCA	WXS	WUGSC	-1.2954049248307145	E2-A15M	7.114292478704591e-05	0.00017461737473691	4.9222987226575998e-05	WUGSC=A12B	WUGSC=A12B	WUGSC=A12B	True	-4.2824119804217498	-3.89245624151686	-4.442375729633099
BRCA	WXS	WUGSC	-4.4904629171320494	E2-A1BC	0.00014488513826613799	0.0032567758732123002	3.3407865232713107e-05	WUGSC=A14G	WUGSC=A12Q	WUGSC=A12Q	False	-4.6740239977363203	-2.6609405840798801	-4.6498797310843898
BRCA	WXS	WUGSC	-0.72488392675326652	E2-A1IU	0.00031413814371278293	0.000519197363489209	NA	WUGSC=A14G	WUGSC=A14G	NA	True	-4.3379271642127097	-4.11971535888528	NA
BRCA	WXS	WUGSC	-1.6022308680688544	E2-A1LB	0.000304847055127212	0.000925553559337133	NA	WUGSC=A142	WUGSC=A142	NA	True	-4.3251123676228316	-3.8427928163553697	NA
BRCA	WXS	WUGSC	-0.3672866444091849	E2-A1LE	0.00027360395744118501	0.00035292845241213501	NA	WUGSC=A19Y	WUGSC=A19Y	NA	True	-4.0310570817169502	-3.9204927847430202	NA
BRCA	WXS	WUGSC	-1.3022688258799096	E2-A1LG	0.000319062255955881	0.00078685989503369505	NA	WUGSC=A14K	WUGSC=A14K	NA	True	-4.1834482970183293	-3.7914263180103598	NA
BRCA	WXS	WUGSC	-0.13110011336951849	E2-A1LH	0.00040044798050073508	0.00043854198129095802	NA	WUGSC=A14G	WUGSC=A14G	NA	True	-4.2325017294995497	-4.1930366629403695	NA
BRCA	WXS	WUGSC	0.25103503386744525	E2-A1LI	0.00056000460270861903	0.000470568141730271	NA	WUGSC=A159	WUGSC=A17G	NA	False	-4.1088785778085084	-4.1115675102495404	NA
BRCA	WXS	WUGSC	0.40728926467531051	E2-A1LK	0.00088585400020454194	0.00066796831930527201	NA	WUGSC=A14G	WUGSC=A14G	NA	True	-3.88768568667976	-4.0102919722589601	NA
BRCA	WXS	WUGSC	-0.70392668908022804	E2-A1LL	0.00071673882948770494	0.00116751906543849	NA	WUGSC=A142	WUGSC=A142	NA	True	-3.9538334385364	-3.74193039037482	NA
BRCA	WXS	WUGSC	-0.6777902411470732	E9-A1NH	0.00035356521897228	0.00056559391608301303	NA	WUGSC=A14G	WUGSC=A14G	NA	True	-4.2865783014232202	-4.0825431080696202	NA
BRCA	WXS	WUGSC	-0.74943152894993903	GI-A2C8	0.00072962386273971397	0.00122659276670438	NA	WUGSC=A16D	WUGSC=A16D	NA	True	-3.9464529419602798	-3.7208515720500297	NA
BRCA	WXS	WUGSC	-0.49275450946903465	GI-A2C9	0.000266815842101633	0.00037544428677255498	NA	WUGSC=A21Q	WUGSC=A21Q	NA	True	-4.1784989582819998	-4.0301650704331298	NA
BRCA	WXS	WUGSC	-1.8114798142696726	GM-A2D9	0.00016845733422096398	0.00059128884312210494	NA	WUGSC=A18P	WUGSC=A18P	NA	True	-4.4790014516500296	-3.9336916910150399	NA
BRCA	WXS	WUGSC		A1-A0SD	6.0091464640731297e-05		0.00015052250574697701	WUGSC=A10Y		WUGSC=A110		-4.2331062718900396		-3.8781313094733703
BRCA	WXS	WUGSC		A1-A0SE	3.90838506867947e-05		7.332783894431751e-05	WUGSC=A099		WUGSC=A099		-4.4369818651685904		-4.1637103246092995
BRCA	WXS	WUGSC		A1-A0SF	0.00045344094467156699		0.00089679698801670095	WUGSC=A142		WUGSC=A142		-4.1526736382934804		-3.8565002306773102
BRCA	WXS	WUGSC		A1-A0SG	0.00042429096195158704		0.00070380003435816299	WUGSC=A142		WUGSC=A17G		-4.18153059091836		-3.9367407479034195
BRCA	WXS	WUGSC		A1-A0SH	5.4491397666891296e-05		5.3608701530995796e-05	WUGSC=A099		WUGSC=A099		-4.2926512632341502		-4.2997439224324197
BRCA	WXS	WUGSC		A1-A0SI	0.00033075585135977203		0.000329425352974332	WUGSC=A142		WUGSC=A142		-4.2896868356687303		-4.2914373516952304
BRCA	WXS	WUGSC		A1-A0SJ	9.2980014778867292e-05		5.0628768298085495e-05	WUGSC=A099		WUGSC=A099		-4.0605895997592905		-4.3245818486817793
BRCA	WXS	WUGSC		A1-A0SK	0.00010804088863726		0.00013875857206416102	WUGSC=A099		WUGSC=A099		-3.9953910630300005		-3.8867193886779399
BRCA	WXS	WUGSC		A1-A0SM	4.5901034826970504e-05		0.000133461003668794	WUGSC=A099		WUGSC=A10G		-4.3671567339315196		-4.09830583960062
BRCA	WXS	WUGSC		A1-A0SN	0.00043199788391144598		0.00042961419042983101	WUGSC=A142		WUGSC=A142		-4.1737127521628103		-4.1761157536935194
BRCA	WXS	WUGSC		A1-A0SO	9.9348569100850997e-05		0.00010411504657292701	WUGSC=A099		WUGSC=A099		-4.0318175942086203		-4.0114657129085804
BRCA	WXS	WUGSC		A1-A0SP	0.000108105082620906		0.000114895159207617	WUGSC=A099		WUGSC=A099		-3.9951330976048101		-3.9686774793690498
BRCA	WXS	WUGSC		A2-A04N	0.00010786533627906		4.9191365196539896e-05	WUGSC=A10Y		WUGSC=A110		-3.9790371595592005		-4.3638438732776894
BRCA	WXS	WUGSC		A2-A04P	0.00017830082982966201			WUGSC=A128				-4.0605907820766607
BRCA	WXS	WUGSC		A2-A04U	0.00016941809950572301		5.3298265665413398e-05	WUGSC=A10Y		WUGSC=A110		-3.7829592557047795		-4.3290196716376803
BRCA	WXS	WUGSC		A2-A04W	7.7948275364413e-05		5.00122005491573e-05	WUGSC=A10Y		WUGSC=A110		-4.1201125506204601		-4.35665678484584
BRCA	WXS	WUGSC		A2-A0CK	0.00043005692028393196		0.000121895174545016	WUGSC=A228		WUGSC=A22A		-3.8866791637879596		-4.4477842359195998
BRCA	WXS	WUGSC		A2-A0CO	0.00038734418938069599		8.6868606317091202e-05	WUGSC=A228		WUGSC=A22A		-3.9321080588966502		-4.5949078955624696
BRCA	WXS	WUGSC		A2-A0CR	0.0001373913859625		0.00014196174410413201	WUGSC=A228		WUGSC=A22A		-4.3822455997341798		-4.3815994231611901
BRCA	WXS	WUGSC		A2-A0CS	6.9354081778400092e-05		3.2225068608298605e-05	WUGSC=A10Y		WUGSC=A110		-4.1708470351070499		-4.5475388982236504
BRCA	WXS	WUGSC		A2-A0CV	8.9414189522176796e-05		5.6484319602325003e-05	WUGSC=A10Y		WUGSC=A110		-4.0605126169953705		-4.3038048471708796
BRCA	WXS	WUGSC		A2-A0CW	9.4709649614629197e-05		5.5227780596693002e-05	WUGSC=A10Y		WUGSC=A110		-4.0355248314088703		-4.3135751580169597
BRCA	WXS	WUGSC		A2-A0D3	6.0983922619927697e-05		6.063743034142479e-05	WUGSC=A10Y		WUGSC=A110		-4.2267037056157504		-4.2729919601491098
BRCA	WXS	WUGSC		A2-A0EN	6.8901183037205696e-05		4.1972201937073499e-05	WUGSC=A099		WUGSC=A099		-4.1907525318036001		-4.4060174569585993
BRCA	WXS	WUGSC		A2-A0ET	7.0083798818117e-05			WUGSC=A045				-4.1256292562273398
BRCA	WXS	WUGSC		A2-A0EW	0.000103873086489286		5.6313230426797998e-05	WUGSC=A10Y		WUGSC=A110		-3.9954160248619197		-4.3051223073782499
BRCA	WXS	WUGSC		A2-A0SU	5.6987300143204895e-05		3.6902497642123297e-05	WUGSC=A099		WUGSC=A099		-4.2732011285118796		-4.4619234494774291
BRCA	WXS	WUGSC		A2-A0SV	3.1422367628942105e-05			WUGSC=A099				-4.5317403052520904
BRCA	WXS	WUGSC		A2-A0SW	5.0106928750947898e-05			WUGSC=A099				-4.3290814266800899
BRCA	WXS	WUGSC		A2-A0SX	2.3514138738389201e-05		5.0950728762814796e-05	WUGSC=A099		WUGSC=A099		-4.657650134337481		-4.3218288104112403
BRCA	WXS	WUGSC		A2-A0SY	6.4368507332397709e-05		5.9897111350188794e-05	WUGSC=A099		WUGSC=A099		-4.2203057724223898		-4.2515733324023799
BRCA	WXS	WUGSC		A2-A0T0	4.1062018504920206e-05		8.1641126891898003e-05	WUGSC=A099		WUGSC=A099		-4.4155389162589902		-4.11707021998697
BRCA	WXS	WUGSC		A2-A0T3	0.00011620589562048899		0.00016385353360654401	WUGSC=A10Y		WUGSC=A110		-3.9466908990952905		-3.8412769372197904
BRCA	WXS	WUGSC		A2-A0T4	0.00013087301966734801		5.2496272163573999e-05	WUGSC=A099		WUGSC=A099		-3.9121290875178101		-4.3088507460161898
BRCA	WXS	WUGSC		A2-A0T5	0.000108449939163736		5.3244466216048603e-05	WUGSC=A099		WUGSC=A099		-3.9937498979083399		-4.30270473311153
BRCA	WXS	WUGSC		A2-A0T6	6.5874404031590505e-05		6.0358793002777295e-05	WUGSC=A099		WUGSC=A099		-4.2102625114774801		-4.2482386640499596
BRCA	WXS	WUGSC		A2-A0T7	3.2641477370759195e-05		5.7576229396438096e-05	WUGSC=A099		WUGSC=A099		-4.5152094037083703		-4.2687359906278397
BRCA	WXS	WUGSC		A2-A0YD	0.000284423777910528		5.7712448629339101e-05	WUGSC=A10G		WUGSC=A10G		-3.7696943254385697		-4.4623907251712307
BRCA	WXS	WUGSC		A2-A0YE	4.6553069320268201e-05		8.0566009631352587e-05	WUGSC=A10G		WUGSC=A10G		-4.5557119061496394		-4.3175083722331999
BRCA	WXS	WUGSC		A2-A0YH	0.00012820942047092		4.3543933076399606e-05	WUGSC=A10G		WUGSC=A10G		-4.1157402890555401		-4.58473257232591
BRCA	WXS	WUGSC		A2-A0YI	7.9094560942927496e-05		8.0512145378894799e-05	WUGSC=A10M		WUGSC=A10M		-4.1928712836798798		-4.1851565039984502
BRCA	WXS	WUGSC		A2-A1FV	0.00054092668915207195		0.000383712441970829	WUGSC=A13L		WUGSC=A13O		-3.9819079290696799		-4.3000638121281298
BRCA	WXS	WUGSC		A2-A1FW	0.00029229479496167702		0.00021965702839793201	WUGSC=A13L		WUGSC=A13O		-4.2492252572638707		-4.5423245896532807
BRCA	WXS	WUGSC		A2-A1FX	0.000527240408710729		0.00034342641989768702	WUGSC=A13L		WUGSC=A13O		-3.9930376509738905		-4.3482359911456303
BRCA	WXS	WUGSC		A2-A1FZ	0.00084833929627854405		0.00033628685577498699	WUGSC=A17G		WUGSC=A14G		-3.8556204470004798		-4.30833794465239
BRCA	WXS	WUGSC		A2-A1G0	0.00034818192726320701		0.00036177450361556297	WUGSC=A13L		WUGSC=A13O		-4.1732401141231401		-4.3256317373537705
BRCA	WXS	WUGSC		A2-A1G1	0.00043218852080716602		0.00032170200082726701	WUGSC=A13L		WUGSC=A13O		-4.0793731114210603		-4.3766159316535802
BRCA	WXS	WUGSC		A2-A1G4	0.00051944448581660004			WUGSC=A13L				-3.9995071986335802
BRCA	WXS	WUGSC		A2-A1G6	0.00046111092998450497		0.00035380490756970601	WUGSC=A13L		WUGSC=A13O		-4.0512409223131902		-4.3353058410178997
BRCA	WXS	WUGSC		A2-A259	0.0026663233269929301		0.00031639282858153799	WUGSC=A16D		WUGSC=A16D		-3.3836391591217203		-4.3093253402088303
BRCA	WXS	WUGSC		A2-A25A	0.00038380409952554505		0.00045233081420957696	WUGSC=A16D		WUGSC=A16D		-4.22544236209432		-4.1540957970757404
BRCA	WXS	WUGSC		A2-A25B	0.00056317311412306303		0.00042921295032807101	WUGSC=A167		WUGSC=A167		-4.06382555708797		-4.1817946533631494
BRCA	WXS	WUGSC		A2-A25C	0.00035653280638209999		0.000218581941586185	WUGSC=A167		WUGSC=A167		-4.2623679728514805		-4.4748531911769698
BRCA	WXS	WUGSC		A2-A25D	0.00076437518177341606		0.00029346812564561898	WUGSC=A16D		WUGSC=A16D		-3.9262453936884101		-4.3419910330816203
BRCA	WXS	WUGSC		A2-A25E	0.00045999513968575194		0.00045095262358198896	WUGSC=A167		WUGSC=A167		-4.1517142275591201		-4.1603365525678395
BRCA	WXS	WUGSC		A2-A3KC	0.000167945992280762		0.000147165032797199	WUGSC=A20S		WUGSC=A20S		-4.2804262466657601		-4.3377912597800998
BRCA	WXS	WUGSC		A2-A3KD	9.6747139240792291e-05		0.00020940642241428899	WUGSC=A20S		WUGSC=A20S		-4.5199577593017199		-4.1846058941442505
BRCA	WXS	WUGSC		A2-A3XS	0.000146539368184356		0.00017677089966511498	WUGSC=A22X		WUGSC=A22X		-4.3919171116182198		-4.3104606540880495
BRCA	WXS	WUGSC		A2-A3XT	0.00019025882265531801		0.00023596653509511402	WUGSC=A22X		WUGSC=A22X		-4.2785266213794202		-4.1850210108786294
BRCA	WXS	WUGSC		A2-A3XU	0.00048663141485953801		0.00018693215260270299	WUGSC=A22X		WUGSC=A22X		-3.8706712846225297		-4.2861874192438796
BRCA	WXS	WUGSC		A2-A3XV	0.00088162320256880992		0.000161747726704708	WUGSC=A23C		WUGSC=A23C		-3.6909755011344303		-4.4274203269993695
BRCA	WXS	WUGSC		A2-A3XW	0.00035056025006871604		0.00014962377689635301	WUGSC=A23C		WUGSC=A23C		-4.0914958425428907		-4.4612578992824501
BRCA	WXS	WUGSC		A2-A3XX	0.00023897171693594902		0.000101181227679778	WUGSC=A23C		WUGSC=A23C		-4.2579120087053299		-4.6311585679540892
BRCA	WXS	WUGSC		A2-A3XZ	0.00014790340333279298		0.000180903977206953	WUGSC=A23C		WUGSC=A23C		-4.4662803451098005		-4.3788103975511197
BRCA	WXS	WUGSC		A2-A3Y0	0.000148137364759354		0.000173993002755036	WUGSC=A23C		WUGSC=A23C		-4.4655938979130596		-4.3957267293685796
BRCA	WXS	WUGSC		A2-A4RW	0.000309117358272136		0.00024191082961756298	WUGSC=A25Q		WUGSC=A25Q		-4.1155440548981401		-4.2220121373034303
BRCA	WXS	WUGSC		A2-A4RX	0.0001361287330084		0.00031397211160589801	WUGSC=A25Q		WUGSC=A25Q		-4.4717176457277308		-4.1087763743272099
BRCA	WXS	WUGSC		A2-A4RY	0.00048199129984202		0.00016407913280134899	WUGSC=A25Q		WUGSC=A25Q		-3.9226282490529503		-4.3906140961403999
BRCA	WXS	WUGSC		A2-A4S0	0.00012971267866767301		0.000246926404217029	WUGSC=A25Q		WUGSC=A25Q		-4.4926850202089197		-4.2130999159670095
BRCA	WXS	WUGSC		A2-A4S1	0.00015677246919425502		0.00017338008536350199	WUGSC=A25Q		WUGSC=A25Q		-4.4103976495422001		-4.3666682357135
BRCA	WXS	WUGSC		A2-A4S2	0.00034108346604921002		0.000126458083693952	WUGSC=A25Q		WUGSC=A25Q		-4.0728067805713701		-4.5037208517884002
BRCA	WXS	WUGSC		A2-A4S3	0.00033383021861199398		0.000107351255117994	WUGSC=A25Q		WUGSC=A25Q		-4.08214180130319		-4.5748603217134001
BRCA	WXS	WUGSC		A7-A0DA	3.91909260574171e-05		4.7290875785042404e-05	WUGSC=A10Y		WUGSC=A110		-4.4187335356089195		-4.3809553920400095
BRCA	WXS	WUGSC		A7-A13H	0.000256233099067943		0.00017814960104800499	WUGSC=A228		WUGSC=A22A		-4.1115698750304297		-4.2829858953758597
BRCA	WXS	WUGSC		A7-A26G	0.00131508560052307		0.00030337303035701899	WUGSC=A167		WUGSC=A167		-3.6955134480016603		-4.3324905008027503
BRCA	WXS	WUGSC		A7-A26H	0.00090503180295896303		0.00039392669046206801	WUGSC=A167		WUGSC=A167		-3.8578036298548501		-4.2190520631205102
BRCA	WXS	WUGSC		A7-A2KD	0.00038644028439422003		0.00016578684039837699	WUGSC=A21Q		WUGSC=A21Q		-4.0176281773327496		-4.3851605156345705
BRCA	WXS	WUGSC		A7-A3IY	0.00013857587505185001		0.00011180576307531298	WUGSC=A21Q		WUGSC=A21Q		-4.4630229407110091		-4.5562463803620803
BRCA	WXS	WUGSC		A7-A3IZ	0.00025916291338574503		0.00023262050499354501	WUGSC=A20S		WUGSC=A20S		-4.0920230379037896		-4.1389478971382898
BRCA	WXS	WUGSC		A7-A3J0	0.00021978923388704799		0.00018896551034961999	WUGSC=A20S		WUGSC=A20S		-4.1635894761234393		-4.2292133465894901
BRCA	WXS	WUGSC		A7-A3J1	9.8277250403713289e-05		0.00012866598502531202	WUGSC=A20S		WUGSC=A20S		-4.5131428940283094		-4.3961321421649799
BRCA	WXS	WUGSC		A7-A3RF	0.00029888618040852498		0.00021180499125184399	WUGSC=A228		WUGSC=A22A		-4.0446992692768404		-4.2078345593163506
BRCA	WXS	WUGSC		A7-A425	0.00036036327202496402		0.00011654217788481298	WUGSC=A243		WUGSC=A243		-4.0234208401784404		-4.5136782320294495
BRCA	WXS	WUGSC		A7-A426	0.00022220615878886001		0.00014696973043209301	WUGSC=A243		WUGSC=A243		-4.2334052698303601		-4.4129334641426903
BRCA	WXS	WUGSC		A7-A4SB	0.00022245526122491698		0.00017267434233467501	WUGSC=A25Q		WUGSC=A25Q		-4.2584247665749499		-4.3684396375708703
BRCA	WXS	WUGSC		A7-A4SF	0.00044884164360800896		0.00018716532200913798	WUGSC=A25Q		WUGSC=A25Q		-3.9535743041162097		-4.33344206237948
BRCA	WXS	WUGSC		A7-A5ZV	0.00098047267408316193		0.00032678147396549999	WUGSC=A28B		WUGSC=A28E		-3.5092443036371499		-4.0690078286205198
BRCA	WXS	WUGSC		A7-A5ZW	9.9142919331648603e-05		0.000632016563044689	WUGSC=A29N		WUGSC=A29N		-4.6385615518923604		-3.8340947949099906
BRCA	WXS	WUGSC		A7-A6VV	0.00028984546127894798		0.00042737242818236497	WUGSC=A33E		WUGSC=A33H		-4.1887245176526804		-4.3174591840301204
BRCA	WXS	WUGSC		A7-A6VW	0.00049574277818660096		0.00048873685746053501	WUGSC=A33E		WUGSC=A33H		-3.9556346254809602		-4.2591905923477498
BRCA	WXS	WUGSC		A7-A6VX	0.000578049261399858		0.00047435064635924001	WUGSC=A33E		WUGSC=A33H		-3.88892617114421		-4.2721661876748103
BRCA	WXS	WUGSC		A7-A6VY	0.00023656634055667998		0.000958922579187733	WUGSC=A33E		WUGSC=A33H		-4.2769380699203507		-3.96648213954419
BRCA	WXS	WUGSC		A8-A06R	7.6120515878877793e-05			WUGSC=A015				-4.1184982771034804
BRCA	WXS	WUGSC		A8-A075	7.9179972548943907e-05		6.7702803369077503e-05	WUGSC=A099		WUGSC=A099		-4.1303638637862097		-4.1983725587527498
BRCA	WXS	WUGSC		A8-A09V	4.9720206003609202e-05			WUGSC=A045				-4.27471397113084
BRCA	WXS	WUGSC		AC-A23C	0.00057563106750580493		0.000264131733361427	WUGSC=A167		WUGSC=A167		-4.0543232452079199		-4.3926468890781898
BRCA	WXS	WUGSC		AC-A23E	0.00032897632803885501		0.00024556524385347203	WUGSC=A159		WUGSC=A159		-4.33990552552455		-4.4669032754937694
BRCA	WXS	WUGSC		AC-A2B8	0.00043541576593845001		0.00033303081766030199	WUGSC=A17D		WUGSC=A17D		-4.2239523529235496		-4.3403720795931999
BRCA	WXS	WUGSC		AC-A2QI	0.00024595531563248902		0.00022298772343863399	WUGSC=A19Y		WUGSC=A19Y		-4.0773232434483795		-4.1198985028214299
BRCA	WXS	WUGSC		AC-A3BB	0.00024430949097523996		0.00015401414712099901	WUGSC=A19Y		WUGSC=A19Y		-4.0802391176545605		-4.2806188412834505
BRCA	WXS	WUGSC		AC-A3HN	0.00032880674329380602		9.5193566130628401e-05	WUGSC=A20S		WUGSC=A20S		-3.98865517569992		-4.5269882947200708
BRCA	WXS	WUGSC		AC-A3QP	0.00033958612135294301		0.00017195541354667201	WUGSC=A22X		WUGSC=A22X		-4.0269214937083593		-4.3224555733823298
BRCA	WXS	WUGSC		AC-A3TM	0.00017721010925692099		0.000106379541964742	WUGSC=A228		WUGSC=A22A		-4.2717166109822795		-4.5069126334360705
BRCA	WXS	WUGSC		AC-A3TN	0.00032930906708431099		0.000211585011679243	WUGSC=A228		WUGSC=A22A		-4.0026014157255396		-4.2082858497221096
BRCA	WXS	WUGSC		AC-A3W5	0.00013154293217201599		0.00014592586145925602	WUGSC=A228		WUGSC=A22A		-4.4011375859997806		-4.3696384836903404
BRCA	WXS	WUGSC		AC-A3W7	0.00019455346726012198		0.00012818343775959198	WUGSC=A228		WUGSC=A22A		-4.2311661292744605		-4.4259388347207498
BRCA	WXS	WUGSC		AC-A5EH	0.00020292606929638501		0.000248709731531524	WUGSC=A28B		WUGSC=A28E		-4.1933419548471802		-4.1875724772642204
BRCA	WXS	WUGSC		AC-A5EI	8.8034054832034994e-05		0.00020146142991892099	WUGSC=A27P		WUGSC=A27P		-4.5166906277007906		-4.1571494214091098
BRCA	WXS	WUGSC		AC-A5XU	0.00014798460033084399		0.00016612370807034201	WUGSC=A28B		WUGSC=A28E		-4.3304632740457603		-4.3628336394776204
BRCA	WXS	WUGSC		AC-A62V	0.00046138701779567694		0.00028935782627980002	WUGSC=A31U		WUGSC=A31U		-4.1506401694997903		-4.3532703067151095
BRCA	WXS	WUGSC		AC-A62X	0.000667085695240376		0.00014882463485940402	WUGSC=A29N		WUGSC=A29N		-3.8106416268616599		-4.4621484290649001
BRCA	WXS	WUGSC		AC-A62Y	0.00013939053048974098		0.00010803599217578599	WUGSC=A29N		WUGSC=A29N		-4.49058998382728		-4.60125479001083
BRCA	WXS	WUGSC		AC-A6IV	0.00053704524223660598		0.00023701611663437902	WUGSC=A33E		WUGSC=A33H		-3.92088014829142		-4.5734878061766295
BRCA	WXS	WUGSC		AC-A6IW	0.00025024177093402501		0.00034937750156105403	WUGSC=A33E		WUGSC=A33H		-4.2525312169031695		-4.4049707495571795
BRCA	WXS	WUGSC		AC-A6IX	0.00096469051702766312		0.00061537160201034996	WUGSC=A32I		WUGSC=A32I		-3.8386137100992799		-4.0338642688222404
BRCA	WXS	WUGSC		AC-A6NO	0.00019448455334848702		0.00046188587664066396	WUGSC=A33E		WUGSC=A33H		-4.3620059079222999		-4.2837310016011205
BRCA	WXS	WUGSC		AC-A7VB	0.00045097802316768494		0.00050752345279391907	WUGSC=A351		WUGSC=A351		-4.1836384941000997		-4.1323377567626398
BRCA	WXS	WUGSC		AC-A7VC	0.00054928713965883796		0.00033175776598167101	WUGSC=A351		WUGSC=A351		-4.0979944415777796		-4.3169727747981499
BRCA	WXS	WUGSC		AN-A0AT	8.7320644868282198e-05			WUGSC=A045				-4.0301299561578308
BRCA	WXS	WUGSC		AN-A0XR	6.3161931069511705e-05		0.00013410092027637399	WUGSC=A10G		WUGSC=A117		-4.4232048267984601		-4.3560314914910903
BRCA	WXS	WUGSC		AN-A0XU	0.00016614104306709299		7.5459375895232906e-05	WUGSC=A10G		WUGSC=A10G		-4.0031832934325502		-4.3459470172152503
BRCA	WXS	WUGSC		AO-A03V	7.2028486871133994e-05		3.8146463014798706e-05	WUGSC=A10Y		WUGSC=A110		-4.1544147698301801		-4.4742784730189697
BRCA	WXS	WUGSC		AO-A0J8	8.4669494242562213e-05			WUGSC=A045				-4.0435199248957003
BRCA	WXS	WUGSC		AO-A0JG	0.00015680764277370201		5.4719385550147705e-05	WUGSC=A099		WUGSC=A099		-3.8336119843440302		-4.29083799863594
BRCA	WXS	WUGSC		AO-A124	0.00013785848934466002		7.0412587753652405e-05	WUGSC=A10M		WUGSC=A10M		-3.9515843881086998		-4.2433675977923002
BRCA	WXS	WUGSC		AO-A128	3.06219393864068e-05		6.8048557250551905e-05	WUGSC=A10M		WUGSC=A10M		-4.6049852107809901		-4.25819898145979
BRCA	WXS	WUGSC		AO-A12A	4.6146792788792102e-05		9.1120566840880205e-05	WUGSC=A10Y		WUGSC=A110		-4.3477775384605399		-4.0961163361489197
BRCA	WXS	WUGSC		AO-A12D	6.8039100962509204e-05		5.9881221051073291e-05	WUGSC=A10Y		WUGSC=A110		-4.1791604949088503		-4.2784421013231597
BRCA	WXS	WUGSC		AO-A12F	0.00023286686323187799		9.203244587664671e-05	WUGSC=A10Y		WUGSC=A110		-3.6448113681447203		-4.0917917847825995
BRCA	WXS	WUGSC		AO-A12H	0.00016755052742884		0.00015494979715556498	WUGSC=A10Y		WUGSC=A110		-3.7877732620390296		-3.8655417368364899
BRCA	WXS	WUGSC		AO-A1KP	0.00040757040805227101			WUGSC=A13L				-4.1048436947826401
BRCA	WXS	WUGSC		AO-A1KR	0.0012174547054745501		0.000173278468264754	WUGSC=A142		WUGSC=A142		-3.7237415590709402		-4.5704497713934495
BRCA	WXS	WUGSC		AO-A1KS	0.00070010923503355997			WUGSC=A13L				-3.8698805325913703
BRCA	WXS	WUGSC		AO-A1KT	0.00029987309401267902		0.00031808911346622499	WUGSC=A13L		WUGSC=A188		-4.2381088383752994		-4.3588089268146799
BRCA	WXS	WUGSC		AQ-A04H	7.0520857420718297e-05		7.50549656657852e-05	WUGSC=A10M		WUGSC=A10M		-4.2427003193027097		-4.2156384726656304
BRCA	WXS	WUGSC		AQ-A0Y5	0.00046111624959664502		0.00018711470855964401	WUGSC=A14K		WUGSC=A17G		-4.0235133017078297		-4.5120821040974901
BRCA	WXS	WUGSC		AQ-A1H2	0.00018377288632020201		0.000241118204942248	WUGSC=A13L		WUGSC=A13O		-4.4507649026183209		-4.5018396918793702
BRCA	WXS	WUGSC		AQ-A1H3	0.00040425766570471199		0.00034618969330604701	WUGSC=A13L		WUGSC=A188		-4.1083880750609794		-4.3220435985392305
BRCA	WXS	WUGSC		AQ-A54N	0.00081469814395775401		0.000164793756748993	WUGSC=A25Q		WUGSC=A25Q		-3.6946707212497003		-4.3887266938312797
BRCA	WXS	WUGSC		AQ-A54O	0.000158275206160554		0.000145031462871095	WUGSC=A25Q		WUGSC=A25Q		-4.4062545602715		-4.4442052206146103
BRCA	WXS	WUGSC		AR-A0TP	0.00014310141985209498		1.8113453348148498e-05	WUGSC=A099		WUGSC=A099		-3.8733352677856199		-4.7709779537471793
BRCA	WXS	WUGSC		AR-A0TR	5.7923038319728298e-05		2.0243261133219397e-05	WUGSC=A099		WUGSC=A099		-4.2661278761816801		-4.7226987331957702
BRCA	WXS	WUGSC		AR-A0TS	6.0812851862791102e-05		2.60748524194185e-05	WUGSC=A10Y		WUGSC=A110		-4.2279236908741602		-4.6395108898281103
BRCA	WXS	WUGSC		AR-A0TT	2.8134384604323401e-05		5.9553968194373203e-05	WUGSC=A099		WUGSC=A099		-4.5797417905549302		-4.2540685059842795
BRCA	WXS	WUGSC		AR-A0TV	0.00012222419812313998		0.00014334993796687599	WUGSC=A099		WUGSC=A099		-3.94182201396863		-3.8725817012897004
BRCA	WXS	WUGSC		AR-A0TW	9.3126439002853088e-05		6.5589562427834406e-05	WUGSC=A099		WUGSC=A099		-4.05990621404833		-4.2121444770630303
BRCA	WXS	WUGSC		AR-A0TX	7.9439540967782502e-05		1.6577761296722901e-05	WUGSC=A099		WUGSC=A099		-4.12894248466199		-4.8094533286995196
BRCA	WXS	WUGSC		AR-A0TZ	7.1513360248886201e-05		1.97824509499477e-05	WUGSC=A099		WUGSC=A099		-4.1745920256134399		-4.7326991130565794
BRCA	WXS	WUGSC		AR-A0U1	0.00025977676919866101		2.5580164660946501e-05	WUGSC=A10Y		WUGSC=A110		-3.5973187500706398		-4.6478294131487896
BRCA	WXS	WUGSC		AR-A1AH	0.00024559783715514703		2.0646787977448301e-05	WUGSC=A12B		WUGSC=A12B		-3.7443191582100099		-4.81969119808572
BRCA	WXS	WUGSC		AR-A1AI	0.00033914483872958301		3.5155577168738595e-05	WUGSC=A12Q		WUGSC=A12Q		-3.6433432439831095		-4.6277342237457804
BRCA	WXS	WUGSC		AR-A1AJ	8.8375403016917412e-05		4.2177977664147399e-05	WUGSC=A12Q		WUGSC=A12Q		-4.22739704881511		-4.5486427036375101
BRCA	WXS	WUGSC		AR-A1AK	0.000194321415465354		4.6302120436851096e-05	WUGSC=A12Q		WUGSC=A12Q		-3.8852077908581202		-4.5081275758484196
BRCA	WXS	WUGSC		AR-A1AL	8.7004458250225291e-05		3.2735385733872304e-05	WUGSC=A12Q		WUGSC=A12Q		-4.2341869489848705		-4.6587109933805095
BRCA	WXS	WUGSC		AR-A1AM	0.00020348131376122199		0.00016837040872045401	WUGSC=A228		WUGSC=A22A		-4.2116805713624403		-4.3075049833455594
BRCA	WXS	WUGSC		AR-A1AN	0.00016358479929629		2.8455192430549103e-05	WUGSC=A12Q		WUGSC=A12Q		-3.9599855106367499		-4.7195669292247002
BRCA	WXS	WUGSC		AR-A1AP	7.9143965902691202e-05		4.8376780859148398e-05	WUGSC=A12Q		WUGSC=A12Q		-4.2753106471668003		-4.48909149044343
BRCA	WXS	WUGSC		AR-A1AQ	2.5354439176711699e-05		3.8208426916251202e-05	WUGSC=A12Q		WUGSC=A12Q		-4.7696744474448893		-4.5915692984646395
BRCA	WXS	WUGSC		AR-A1AR	0.000208395516889469		3.1064635617478402e-05	WUGSC=A135		WUGSC=A135		-3.9565084612979402		-4.7831305694779811
BRCA	WXS	WUGSC		AR-A1AS	0.00026770032328875297		4.7596201339226395e-05	WUGSC=A12Q		WUGSC=A12Q		-3.7460795604669399		-4.4961561631421905
BRCA	WXS	WUGSC		AR-A1AU	0.00019547380635725		3.6788399946609204e-05	WUGSC=A12Q		WUGSC=A12Q		-3.8826398862998199		-4.6080175568417996
BRCA	WXS	WUGSC		AR-A1AV	0.000157191147639749		4.6072572863405105e-05	WUGSC=A12Q		WUGSC=A12Q		-3.9773003714212996		-4.5102859905856105
BRCA	WXS	WUGSC		AR-A1AY	7.5229187011220916e-05		2.38287046902904e-05	WUGSC=A12Q		WUGSC=A12Q		-4.2973420876312796		-4.7966280210502097
BRCA	WXS	WUGSC		AR-A24H	0.00034794471720235099		0.00011940164398877199	WUGSC=A167		WUGSC=A167		-4.2729572234575297		-4.73745716405974
BRCA	WXS	WUGSC		AR-A24K	0.00060347511213691501		0.00016409348866155602	WUGSC=A167		WUGSC=A167		-4.03380810640133		-4.5993761222021901
BRCA	WXS	WUGSC		AR-A24L	0.00021758894921883201		8.6940776625612796e-05	WUGSC=A167		WUGSC=A167		-4.4768306356138208		-4.87524395516105
BRCA	WXS	WUGSC		AR-A24M	0.00021997487776148598		0.00011861348336414799	WUGSC=A167		WUGSC=A167		-4.4720943854662689		-4.740333410330809
BRCA	WXS	WUGSC		AR-A24P	0.00040388931030121403		0.000118434645693475	WUGSC=A167		WUGSC=A167		-4.20820511161154		-4.7409887053426196
BRCA	WXS	WUGSC		AR-A24Q	0.000586425882336258		0.00017071409365006899	WUGSC=A167		WUGSC=A167		-4.0462543405427098		-4.5821980938429006
BRCA	WXS	WUGSC		AR-A24R	0.00068347713193201397		0.00025518523120794505	WUGSC=A167		WUGSC=A167		-3.9797434821663398		-4.40761193443032
BRCA	WXS	WUGSC		AR-A24S	0.0019161812599810398		0.00017530130071392199	WUGSC=A167		WUGSC=A167		-3.5320308820005697		-4.5706823319871797
BRCA	WXS	WUGSC		AR-A24U	0.00079817224135485894		0.00024470653409440002	WUGSC=A167		WUGSC=A167		-3.9123708505841406		-4.4258219045718397
BRCA	WXS	WUGSC		AR-A24V	0.000287845163627469		0.00017193059206919	WUGSC=A167		WUGSC=A167		-4.3553085336647097		-4.5791143117649504
BRCA	WXS	WUGSC		AR-A24W	0.00052025878160546297		0.00018855231143012901	WUGSC=A17G		WUGSC=A167		-4.0679706120704502		-4.5390356097890496
BRCA	WXS	WUGSC		AR-A24X	0.00066850400347209197		0.000171265831920227	WUGSC=A167		WUGSC=A167		-3.9893634580375896		-4.5807967420314597
BRCA	WXS	WUGSC		AR-A24Z	0.00048216812462514998		0.00022914586645566201	WUGSC=A167		WUGSC=A167		-4.1312689740375301		-4.45435544305683
BRCA	WXS	WUGSC		AR-A250	0.00076183624253474294		0.00022156452195966299	WUGSC=A167		WUGSC=A167		-3.9326058411678702		-4.4689672503262692
BRCA	WXS	WUGSC		AR-A251	0.00096220540900947792		0.000140022819922783	WUGSC=A167		WUGSC=A167		-3.83119967655706		-4.6682686508336202
BRCA	WXS	WUGSC		AR-A254	0.00300801664444212		8.2980107387093299e-05	WUGSC=A167		WUGSC=A167		-3.3361872354697297		-4.8954934779770705
BRCA	WXS	WUGSC		AR-A255	0.00079394399862789693		8.8114435331255301e-05	WUGSC=A167		WUGSC=A167		-3.9146776002491199		-4.8694204080494696
BRCA	WXS	WUGSC		AR-A256	0.00076372854512189693		0.00028367970220707098	WUGSC=A167		WUGSC=A167		-3.9315284474054901		-4.3616392081479498
BRCA	WXS	WUGSC		AR-A2LE	0.0021972581270799799		0.00028011645091824704	WUGSC=A17W		WUGSC=A17W		-3.4912568218799001		-4.38579928617827
BRCA	WXS	WUGSC		AR-A2LH	0.00044145377320348601		0.00014794241775168101	WUGSC=A18P		WUGSC=A18P		-4.0606061423173996		-4.5353986636105494
BRCA	WXS	WUGSC		AR-A2LJ	0.00015475183999649099		6.6258935150860206e-05	WUGSC=A19Y		WUGSC=A19Y		-4.2785436350229498		-4.6469350044554405
BRCA	WXS	WUGSC		AR-A2LK	0.00038409230881378704		6.9707920585014999e-05	WUGSC=A17W		WUGSC=A17W		-4.2487022905664		-4.9898557736155196
BRCA	WXS	WUGSC		AR-A2LL	0.00056595254263757592		0.00012715447326093701	WUGSC=A17W		WUGSC=A17W		-4.0803578859656797		-4.72880625822203
BRCA	WXS	WUGSC		AR-A2LM	0.00014136522039711799		7.257233921014101e-05	WUGSC=A17W		WUGSC=A17W		-4.6827953267554596		-4.9723667795311997
BRCA	WXS	WUGSC		AR-A2LN	0.000149225528101955		0.00013495374921418602	WUGSC=A18P		WUGSC=A18P		-4.5316482509863096		-4.5753064210986389
BRCA	WXS	WUGSC		AR-A2LO	0.00034072542109821901		8.0374512091796498e-05	WUGSC=A18P		WUGSC=A18P		-4.1730868385543003		-4.8003730259158797
BRCA	WXS	WUGSC		AR-A2LQ	0.00068031518240334299		0.00011431902153390701	WUGSC=A18P		WUGSC=A18P		-3.8727812124029906		-4.6473728768640594
BRCA	WXS	WUGSC		AR-A2LR	0.00018335750817573501		0.00018810358920617201	WUGSC=A18P		WUGSC=A18P		-4.4421926772244902		-4.4310942930938797
BRCA	WXS	WUGSC		AR-A5QN	0.00022562006688341699		0.00011447895449730701	WUGSC=A28B		WUGSC=A28E		-4.1473020743267996		-4.5245396014852695
BRCA	WXS	WUGSC		AR-A5QP	0.00027998709517300803		0.00015227926887115801	WUGSC=A28B		WUGSC=A28E		-4.0535417831320606		-4.4006244729744006
BRCA	WXS	WUGSC		AR-A5QQ	8.4352126347305199e-05		0.00018704850924910601	WUGSC=A28B		WUGSC=A28E		-4.5745837632060997		-4.3113110046903298
BRCA	WXS	WUGSC		B6-A0I1	0.00060855700889535702		0.00017158376424247199	WUGSC=A21Q		WUGSC=A21Q		-3.8204093017207499		-4.3702343791391494
BRCA	WXS	WUGSC		B6-A0I6	0.000136564674645165			WUGSC=A128				-4.1764057721292698
BRCA	WXS	WUGSC		B6-A0RH	3.3637663594010603e-05		7.9803408636716405e-05	WUGSC=A10Y		WUGSC=A110		-4.4850932383866393		-4.1537113071452705
BRCA	WXS	WUGSC		B6-A0RL	2.3685494202650799e-05		3.3909375222722302e-05	WUGSC=A099		WUGSC=A099		-4.6544967598348794		-4.498659422622139
BRCA	WXS	WUGSC		B6-A0RM	4.7268220028172604e-05		5.5420941152964096e-05	WUGSC=A099		WUGSC=A099		-4.3544099621832899		-4.2853053139810804
BRCA	WXS	WUGSC		B6-A0RN	7.4311517403780506e-05		9.6925506344326003e-05	WUGSC=A099		WUGSC=A099		-4.1579230811652801		-4.0425411321719302
BRCA	WXS	WUGSC		B6-A0RO	5.2636653436788303e-05		8.7802288422182199e-05	WUGSC=A099		WUGSC=A099		-4.3076909409750002		-4.0854733754113202
BRCA	WXS	WUGSC		B6-A0RP	4.5848826657382106e-05		6.7373017653648502e-05	WUGSC=A099		WUGSC=A099		-4.3676509847574705		-4.2004932106935202
BRCA	WXS	WUGSC		B6-A0RS	0.00024083044312512899			WUGSC=A099				-3.6472678258676297
BRCA	WXS	WUGSC		B6-A0RU	8.6944595756124093e-05		9.6570930354565298e-05	WUGSC=A099		WUGSC=A099		-4.0897366180435402		-4.0441327952615396
BRCA	WXS	WUGSC		B6-A0RV	0.000100546362683426		7.2597121254102797e-05	WUGSC=A099		WUGSC=A099		-4.0266128462461799		-4.1680598109861604
BRCA	WXS	WUGSC		B6-A0WS	3.6628393287526897e-05		0.000150628688319608	WUGSC=A10Y		WUGSC=A110		-4.4481011926590499		-3.8778250546207405
BRCA	WXS	WUGSC		B6-A0WV	0.00018448974902198799		5.4058612883800503e-05	WUGSC=A10G		WUGSC=A10G		-3.95768798610762		-4.4907953284263202
BRCA	WXS	WUGSC		B6-A0WW	0.00014771797980977101		5.8314187980480395e-05	WUGSC=A10G		WUGSC=A10G		-4.0542268665482304		-4.4578859936643704
BRCA	WXS	WUGSC		B6-A0WY	0.00018712361865056001		8.4179481739291695e-05	WUGSC=A10G		WUGSC=A10G		-3.9515316187646099		-4.2984539785229199
BRCA	WXS	WUGSC		B6-A0X0	0.000101458469836324		6.11948768235812e-05	WUGSC=A10Y		WUGSC=A110		-4.00563075317657		-4.2690176839284399
BRCA	WXS	WUGSC		B6-A1KC	0.0014592902234422001			WUGSC=A159				-3.6929285014083399
BRCA	WXS	WUGSC		B6-A1KF	0.00054755734576242407			WUGSC=A13L				-3.9766167293731201
BRCA	WXS	WUGSC		B6-A1KI	0.00077954497641900995			WUGSC=A14K				-3.7954825514162898
BRCA	WXS	WUGSC		B6-A1KN	0.00049919300687327201		0.00031819168539053301	WUGSC=A13L		WUGSC=A188		-4.0167778462481802		-4.3586689055498908
BRCA	WXS	WUGSC		B6-A2IU	0.00042030832784162401		0.00024522777513854102	WUGSC=A19T		WUGSC=A18P		-4.1507935628033295		-4.31592171754001
BRCA	WXS	WUGSC		B6-A400	0.00045305108526197402		0.00023637707750336602	WUGSC=A23C		WUGSC=A23C		-3.9801113374857904		-4.2626531537023995
BRCA	WXS	WUGSC		B6-A401	0.00027918982935260699		0.00016370445866416698	WUGSC=A23C		WUGSC=A23C		-4.19035891929766		-4.4221980045165195
BRCA	WXS	WUGSC		B6-A402	0.00019467828350849098		0.00025212775899088397	WUGSC=A23C		WUGSC=A23C		-4.3469410041746199		-4.2346378489023797
BRCA	WXS	WUGSC		B6-A408	0.00017244398762394098		0.00039561499507943397	WUGSC=A243		WUGSC=A243		-4.3435133047511805		-3.9828886173548299
BRCA	WXS	WUGSC		B6-A409	0.00052625061603705397		0.00061268121313323893	WUGSC=A243		WUGSC=A243		-3.8589687445124001		-3.7929267981416697
BRCA	WXS	WUGSC		B6-A40B	0.00029487010362956297		0.00028477268926124197	WUGSC=A23C		WUGSC=A23C		-4.16662777014281		-4.1817601760210401
BRCA	WXS	WUGSC		B6-A40C	0.00034073407477957796		0.00043192883471676	WUGSC=A23C		WUGSC=A23C		-4.1038429456226204		-4.0008463149013505
BRCA	WXS	WUGSC		BH-A0AV	4.99653459085298e-05		2.9968549340424202e-05	WUGSC=A10Y		WUGSC=A110		-4.31325016295468		-4.5790670279111199
BRCA	WXS	WUGSC		BH-A0B0	4.4391291892651396e-05		8.3414442223356497e-05	WUGSC=A10Y		WUGSC=A110		-4.3646212771027901		-4.1344914987812205
BRCA	WXS	WUGSC		BH-A0B5	9.3586394330760097e-05			WUGSC=A12Q				-4.2025157409029301
BRCA	WXS	WUGSC		BH-A0B6	6.5585216465145806e-05		0.00010558040091680899	WUGSC=A19Y		WUGSC=A19Y		-4.6513735002204806		-4.4445961496995894
BRCA	WXS	WUGSC		BH-A0BG	3.9533812701348902e-05		7.6899275375529193e-05	WUGSC=A10Y		WUGSC=A110		-4.4149503609323801		-4.1698105014290903
BRCA	WXS	WUGSC		BH-A0BP	0.00023830577166497797		2.65095609214813e-05	WUGSC=A10Y		WUGSC=A110		-3.6347845004166204		-4.6323302143158891
BRCA	WXS	WUGSC		BH-A0C1	0.00021741998403269498		4.0299613372440101e-05	WUGSC=A12B		WUGSC=A12B		-3.7972442365914798		-4.5292428164891998
BRCA	WXS	WUGSC		BH-A0C7	6.4640493298959994e-05		6.1411940286364692e-05	WUGSC=A10Y		WUGSC=A110		-4.2014143992549302		-4.26747992991407
BRCA	WXS	WUGSC		BH-A0DX	6.1506923939375505e-05		4.4067596377819501e-05	WUGSC=A10Y		WUGSC=A110		-4.2229950535208394		-4.4116133858726796
BRCA	WXS	WUGSC		BH-A0E9	7.4341637217793002e-05		3.1533434831816697e-05	WUGSC=A10Y		WUGSC=A110		-4.1406869400339099		-4.5569614693051701
BRCA	WXS	WUGSC		BH-A0EA	6.0266690185548791e-05		7.6250631924460699e-05	WUGSC=A10Y		WUGSC=A110		-4.23184172041735		-4.1734893016440697
BRCA	WXS	WUGSC		BH-A0EI	8.0166916599738497e-05		7.1144532570226006e-05	WUGSC=A10Y		WUGSC=A110		-4.1079238813448899		-4.2035912185382696
BRCA	WXS	WUGSC		BH-A0HI	3.0398848396282801e-05		7.3038834992654298e-05	WUGSC=A099		WUGSC=A099		-4.5461220791527097		-4.1654253732770599
BRCA	WXS	WUGSC		BH-A0HN	7.7402479176954912e-05		4.1522560986421995e-05	WUGSC=A099		WUGSC=A099		-4.1402243394153198		-4.4106950789947801
BRCA	WXS	WUGSC		BH-A0HP	9.3222521348158596e-05		3.1631580437766803e-05	WUGSC=A099		WUGSC=A099		-4.0594583657105296		-4.5288583191232901
BRCA	WXS	WUGSC		BH-A0W7	2.1855148724826898e-05		3.5060034469525399e-05	WUGSC=A10Y		WUGSC=A110		-4.6723652950986798		-4.5109204101404909
BRCA	WXS	WUGSC		BH-A18G	5.9671885092043797e-05		6.1009485002674e-05	WUGSC=A12B		WUGSC=A12B		-4.3587739382639805		-4.3491463370913603
BRCA	WXS	WUGSC		BH-A18H	9.7927214005142301e-05		7.4884641745581097e-05	WUGSC=A12B		WUGSC=A12B		-4.1436402969474306		-4.2601509396737196
BRCA	WXS	WUGSC		BH-A18I	8.8961611217348101e-05		0.000134725153579957	WUGSC=A12B		WUGSC=A12B		-4.1853410561230895		-4.0050950087613302
BRCA	WXS	WUGSC		BH-A1EN	0.00013029073752028202			WUGSC=A17G				-4.6692764891593699
BRCA	WXS	WUGSC		BH-A201	0.00044399519240009199		0.00028632996798319104	WUGSC=A14K		WUGSC=A14K		-4.0399454610226897		-4.2304569238970204
BRCA	WXS	WUGSC		BH-A202	0.00060317326418105998		0.00027101919911861	WUGSC=A14K		WUGSC=A14K		-3.9068816455352495		-4.2543236710273495
BRCA	WXS	WUGSC		BH-A28O	0.00019670034892721599		0.00020823191605488702	WUGSC=A228		WUGSC=A22A		-4.2263999740031997		-4.2152234541760407
BRCA	WXS	WUGSC		BH-A28Q	0.00030294305231065799		0.00025207770220164104	WUGSC=A16D		WUGSC=A16D		-4.3281909745002505		-4.4080175399467603
BRCA	WXS	WUGSC		BH-A2L8	0.000199903410283859		0.000216227320873092	WUGSC=A18P		WUGSC=A18P		-4.4046711724032495		-4.3705808082009803
BRCA	WXS	WUGSC		BH-A42T	0.000192097464941762		0.00016566871053087001	WUGSC=A243		WUGSC=A243		-4.2966397281153998		-4.36092086978603
BRCA	WXS	WUGSC		BH-A42U	0.00020179814875214401		0.00029721935951623703	WUGSC=A243		WUGSC=A243		-4.2752441839425401		-4.1070842677725699
BRCA	WXS	WUGSC		BH-A42V	0.00041695245694047098		0.000164930110799996	WUGSC=A243		WUGSC=A243		-3.96007482443762		-4.3628614110127204
BRCA	WXS	WUGSC		BH-A5J0	0.00015986513955905		0.00028528107584461501	WUGSC=A27P		WUGSC=A27P		-4.2575875623999098		-4.0060683699055604
BRCA	WXS	WUGSC		BH-A6R8	0.00015069135386247		0.0013599222445076901	WUGSC=A33E		WUGSC=A33H		-4.4728026870026598		-3.8147516066956801
BRCA	WXS	WUGSC		BH-A6R9	0.00015957292471930099		0.00049654103747232003	WUGSC=A32I		WUGSC=A32I		-4.6200425144566202		-4.1270465721853595
BRCA	WXS	WUGSC		BH-A8FZ	0.00036607718926512205		0.00059004839558189604	WUGSC=A351		WUGSC=A351		-4.27422120439173		-4.0669062388768502
BRCA	WXS	WUGSC		BH-A8G0	0.00041925740398746097		0.0005588885348892	WUGSC=A351		WUGSC=A351		-4.2153131317906896		-4.0904686721404602
BRCA	WXS	WUGSC		C8-A12K	4.4028655596771504e-05		5.6435429330853893e-05	WUGSC=A10Y		WUGSC=A110		-4.3681836367230096		-4.3041809156025899
BRCA	WXS	WUGSC		C8-A12L	9.8964528065140507e-05		3.9190076677434099e-05	WUGSC=A10Y		WUGSC=A110		-4.01643950334884		-4.4625566356794302
BRCA	WXS	WUGSC		C8-A12M	0.00035244683563758904		4.2423634620481203e-05	WUGSC=A135		WUGSC=A110		-3.7283032175529396		-4.4281248751739
BRCA	WXS	WUGSC		C8-A12N	8.4361517252129001e-05		7.1987513250447406e-05	WUGSC=A10Y		WUGSC=A110		-4.0857746793424203		-4.1984755774014397
BRCA	WXS	WUGSC		C8-A12O	6.6436030192535794e-05		4.7081332481244398e-05	WUGSC=A10Y		WUGSC=A110		-4.1895153875244509		-4.3828840032653904
BRCA	WXS	WUGSC		C8-A12P	0.00011431956347591002		4.9621177973024703e-05	WUGSC=A10Y		WUGSC=A110		-3.9537985038668704		-4.3600656789639602
BRCA	WXS	WUGSC		C8-A12Q	5.7728074277022995e-05		4.2176883905657202e-05	WUGSC=A10Y		WUGSC=A110		-4.2505319909989003		-4.4306582586470897
BRCA	WXS	WUGSC		C8-A12T	5.48009645270614e-05		0.000115741892175294	WUGSC=A10Y		WUGSC=A110		-4.2731308589461401		-3.9922421708457501
BRCA	WXS	WUGSC		C8-A12U	5.7282071197446496e-05		6.7472381948144994e-05	WUGSC=A10Y		WUGSC=A110		-4.2539003485737696		-4.2266067067431496
BRCA	WXS	WUGSC		C8-A12W	3.1780725459100701e-05		8.4191236751024405e-05	WUGSC=A10Y		WUGSC=A110		-4.5097552546878701		-4.1304658596201005
BRCA	WXS	WUGSC		C8-A12X	0.00012634903062382901		6.1262935346877503e-05	WUGSC=A10Y		WUGSC=A110		-3.9103471470484101		-4.26853494716166
BRCA	WXS	WUGSC		C8-A12Y	8.311632386653241e-05		0.00022636946430815898	WUGSC=A12B		WUGSC=A12B		-4.2148573694442302		-3.7797258529906297
BRCA	WXS	WUGSC		C8-A12Z	0.00010168605305579599		5.3053661614474295e-05	WUGSC=A10Y		WUGSC=A110		-4.00465767079824		-4.3310173858230696
BRCA	WXS	WUGSC		C8-A130	0.000189904248773707		4.40948971505085e-05	WUGSC=A10Y		WUGSC=A110		-3.7333843798978501		-4.4113444149115599
BRCA	WXS	WUGSC		C8-A131	0.00011047889097101		5.4709289216228299e-05	WUGSC=A10Y		WUGSC=A110		-3.9686397553392796		-4.3176716764234504
BRCA	WXS	WUGSC		C8-A132	3.8732648704032001e-05		8.0492507107887598e-05	WUGSC=A10Y		WUGSC=A110		-4.4238418644049808		-4.1499772942638096
BRCA	WXS	WUGSC		C8-A134	5.5052267129502892e-05		6.4739880649411594e-05	WUGSC=A10Y		WUGSC=A110		-4.2711438527877199		-4.2445608544503699
BRCA	WXS	WUGSC		C8-A135	7.0097193603047808e-05		0.000116333951879623	WUGSC=A10Y		WUGSC=A110		-4.1662184303297201		-3.9900262674937799
BRCA	WXS	WUGSC		C8-A137	0.00010421021471170601		5.8419088353125906e-05	WUGSC=A10Y		WUGSC=A110		-3.9940087706137097		-4.2891779734795801
BRCA	WXS	WUGSC		C8-A138	0.00024837760032843902		1.3216463826587801e-05	WUGSC=A10Y		WUGSC=A110		-3.6168066344377299		-4.9346174772408302
BRCA	WXS	WUGSC		C8-A1HE	0.00033770544817445202		0.00026254623857269502	WUGSC=A188		WUGSC=A13O		-4.3328196654086604		-4.4648638930099498
BRCA	WXS	WUGSC		C8-A1HF	6.70236428955022e-05		0.00011515255115856101	WUGSC=A135		WUGSC=A135		-4.4491688041758399		-4.2141232692349604
BRCA	WXS	WUGSC		C8-A1HG	7.5864087024906586e-05		7.1105440508625295e-05	WUGSC=A135		WUGSC=A135		-4.3953605975241503		-4.4234940019767199
BRCA	WXS	WUGSC		C8-A1HI	6.4209679744853891e-05		0.00012922019479614198	WUGSC=A135		WUGSC=A135		-4.4677963294469603		-4.1640664418692799
BRCA	WXS	WUGSC		C8-A1HJ	0.00041593124691188799		0.00023667692164863901	WUGSC=A13L		WUGSC=A13O		-4.09602479094917		-4.5099137816940198
BRCA	WXS	WUGSC		C8-A1HK	0.00058816080280000703		0.00024854038352149901	WUGSC=A13L		WUGSC=A13O		-3.9455502608397994		-4.4886727295023299
BRCA	WXS	WUGSC		C8-A1HL	6.7457171755792302e-05		0.00010338333950554301	WUGSC=A135		WUGSC=A135		-4.4463687044815305		-4.2609462765521195
BRCA	WXS	WUGSC		C8-A1HM	8.5353788030312792e-05		0.00013770300054308999	WUGSC=A135		WUGSC=A135		-4.3441740332456202		-4.1364534296416604
BRCA	WXS	WUGSC		C8-A1HN	0.000102009837133236		8.4357255495861398e-05	WUGSC=A135		WUGSC=A135		-4.2667547790813698		-4.3492743914308196
BRCA	WXS	WUGSC		C8-A1HO	0.00025379030427541698		0.00037924121900627698	WUGSC=A13L		WUGSC=A188		-4.3105713125665499		-4.2824421986660095
BRCA	WXS	WUGSC		C8-A26V	0.00022278909320028599		0.00020603937359643798	WUGSC=A16D		WUGSC=A16D		-4.4616580455223396		-4.4956017504839902
BRCA	WXS	WUGSC		C8-A26W	0.00029508876139103398		0.00029879959479991699	WUGSC=A16D		WUGSC=A16D		-4.3395993018631698		-4.3341719671468697
BRCA	WXS	WUGSC		C8-A26X	0.000327373444962782		0.00036050300557466901	WUGSC=A16D		WUGSC=A16D		-4.2945085228251703		-4.2526430814895999
BRCA	WXS	WUGSC		C8-A26Y	0.00053250476827764294		0.00022949101017928999	WUGSC=A16D		WUGSC=A16D		-4.0832284703583399		-4.4487862937001399
BRCA	WXS	WUGSC		C8-A26Z	0.00024210193742396201		0.000182814953942753	WUGSC=A16D		WUGSC=A16D		-4.4255537064438704		-4.5475402539687506
BRCA	WXS	WUGSC		C8-A273	0.00023658624398711803		0.00020063886743154098	WUGSC=A16D		WUGSC=A16D		-4.4355624818333199		-4.5071369036995197
BRCA	WXS	WUGSC		C8-A274	0.00057443897034233896		0.00036135321926238903	WUGSC=A16D		WUGSC=A16D		-4.0503080762711505		-4.2516200431862501
BRCA	WXS	WUGSC		C8-A275	0.00033566851431659903		0.00030424756177685599	WUGSC=A16D		WUGSC=A16D		-4.2836413649807401		-4.3263248648427792
BRCA	WXS	WUGSC		C8-A278	0.0011443497178835699		0.00036452467666498503	WUGSC=A167		WUGSC=A167		-3.7559087036196699		-4.25274053709109
BRCA	WXS	WUGSC		C8-A27A	0.00111443253451825		0.00038822108451837999	WUGSC=A167		WUGSC=A167		-3.7674136881978102		-4.2253883520192401
BRCA	WXS	WUGSC		C8-A27B	0.00045756682819063897		0.00037178805047170203	WUGSC=A167		WUGSC=A167		-4.1540129382330599		-4.2441720433727399
BRCA	WXS	WUGSC		C8-A3M7	0.00028128223781610095		0.00024279247335058901	WUGSC=A21Q		WUGSC=A21Q		-4.1555682618287095		-4.2194753510471097
BRCA	WXS	WUGSC		C8-A3M8	0.000338523452869892		0.00021109733430393299	WUGSC=A20S		WUGSC=A20S		-3.97600712939539		-4.1811131421796901
BRCA	WXS	WUGSC		D8-A13Y	5.7825586033055297e-05		8.2701308463134802e-05	WUGSC=A10Y		WUGSC=A110		-4.2497990184993002		-4.1382203680581595
BRCA	WXS	WUGSC		D8-A13Z	0.00032403271819299198		8.2926983677179193e-05	WUGSC=A10Y		WUGSC=A110		-3.5013301973677899		-4.1370368799046799
BRCA	WXS	WUGSC		D8-A140	2.8517674143769896e-05		8.2713340732826007e-05	WUGSC=A10Y		WUGSC=A110		-4.5568049590634105		-4.1381571868542402
BRCA	WXS	WUGSC		D8-A141	3.5928165187599295e-05		3.6055366160039795e-05	WUGSC=A10Y		WUGSC=A110		-4.4564840224959505		-4.4987628384840592
BRCA	WXS	WUGSC		D8-A142	4.9254546323500504e-05		9.8238504027268304e-05	WUGSC=A10Y		WUGSC=A110		-4.3194727381182796		-4.0634510084529598
BRCA	WXS	WUGSC		D8-A143	2.2894997118310999e-05		5.1644026234295398e-05	WUGSC=A10Y		WUGSC=A110		-4.6521784681180396		-4.3427126558110398
BRCA	WXS	WUGSC		D8-A145	5.1706794881353294e-05		2.7608271375687395e-05	WUGSC=A10Y		WUGSC=A110		-4.2983714430690201		-4.6146935336733099
BRCA	WXS	WUGSC		D8-A146	0.000122107347608857		1.0973354620150801e-05	WUGSC=A10Y		WUGSC=A110		-3.9251772636316002		-5.0153933345845303
BRCA	WXS	WUGSC		D8-A147	0.00011070980701380801		9.6933466303660793e-05	WUGSC=A10Y		WUGSC=A110		-3.9677329676008704		-4.0692590056587497
BRCA	WXS	WUGSC		D8-A1J8	0.00023521769708136601		0.00039344142988053901	WUGSC=A13L		WUGSC=A13O		-4.3435763453319005		-4.2891896039108195
BRCA	WXS	WUGSC		D8-A1J9	0.000206700283060888		0.00041285953418037302	WUGSC=A13L		WUGSC=A13O		-4.3997052676308606		-4.2682673754346006
BRCA	WXS	WUGSC		D8-A1JA	0.00021728263278121001			WUGSC=A13L				-4.3780213240793504
BRCA	WXS	WUGSC		D8-A1JB	0.00016830425578642601		0.00042766312404124402	WUGSC=A13L		WUGSC=A13O		-4.4889512411919199		-4.25296788954806
BRCA	WXS	WUGSC		D8-A1JC	0.000215765638742911		0.00027267398568344401	WUGSC=A13L		WUGSC=A13O		-4.38106405570145		-4.4484259873767806
BRCA	WXS	WUGSC		D8-A1JD	0.00048921941550594599		0.00025772640130286697	WUGSC=A13L		WUGSC=A13O		-4.0255426545703594		-4.4729107840238802
BRCA	WXS	WUGSC		D8-A1JE	0.00027691805688020299		0.00031453513093497002	WUGSC=A13L		WUGSC=A188		-4.2726950634650205		-4.3636885729980293
BRCA	WXS	WUGSC		D8-A1JF	0.00093291164360641797		0.00025624243961763798	WUGSC=A13L		WUGSC=A17G		-3.7452058254836698		-4.3755389711237296
BRCA	WXS	WUGSC		D8-A1JG	0.00016370355071460902		0.00040544113451178798	WUGSC=A13L		WUGSC=A13O		-4.5009882396724699		-4.2761418852060098
BRCA	WXS	WUGSC		D8-A1JI	0.000390880533531448		0.000421877629200549	WUGSC=A13L		WUGSC=A13O		-4.1230022965740405		-4.2588831968930903
BRCA	WXS	WUGSC		D8-A1JJ	0.00040458931271362004		0.00028339160374021399	WUGSC=A14K		WUGSC=A14K		-4.0803093219691		-4.2349367496753105
BRCA	WXS	WUGSC		D8-A1JK	0.000289167354785378		0.00055588277031210095	WUGSC=A13L		WUGSC=A13O		-4.2538970767772506		-4.1390864804502794
BRCA	WXS	WUGSC		D8-A1JL	0.00063087461485774406		0.00041446579077763102	WUGSC=A13L		WUGSC=A188		-3.9151032863833701		-4.2438690420175407
BRCA	WXS	WUGSC		D8-A1JM	0.00087987911569356993		0.00032939695583199399	WUGSC=A13L		WUGSC=A188		-3.7706233293353999		-4.3436381512789204
BRCA	WXS	WUGSC		D8-A1JN	0.000224777152532429		0.000290650408315782	WUGSC=A13L		WUGSC=A13O		-4.3632941737034798		-4.4206987562559403
BRCA	WXS	WUGSC		D8-A1JP	0.000407410089679089		0.00028686959900879301	WUGSC=A13L		WUGSC=A13O		-4.1050145587135205		-4.4263851673118895
BRCA	WXS	WUGSC		D8-A1JS	0.000143716161005461		0.00032198286367892597	WUGSC=A13L		WUGSC=A13O		-4.5575407313260596		-4.3762369350323596
BRCA	WXS	WUGSC		D8-A1JT	0.00032248601394394602		0.000417976359920462	WUGSC=A13L		WUGSC=A13O		-4.2065354547463194		-4.2629179741977294
BRCA	WXS	WUGSC		D8-A1JU	0.00077365783834676698		0.00082736584341795499	WUGSC=A13L		WUGSC=A188		-3.8264974090247406		-3.9436601448174398
BRCA	WXS	WUGSC		D8-A1X5	0.00033372652895763703		0.00033098840404933999	WUGSC=A14G		WUGSC=A14G		-4.31165710587016		-4.31523505847926
BRCA	WXS	WUGSC		D8-A1X6	0.00054771874278432004		0.000180745318994298	WUGSC=A14K		WUGSC=A14K		-3.9487661259821301		-4.43025667000129
BRCA	WXS	WUGSC		D8-A1X8	0.00069947000315488802			WUGSC=A14K				-3.8425546341402201
BRCA	WXS	WUGSC		D8-A1X9	0.00044018118810435001		0.00022971424799841299	WUGSC=A159		WUGSC=A17G		-4.2134386960228802		-4.4230020985109197
BRCA	WXS	WUGSC		D8-A1XA	0.0021363086216049897		0.00025288609001578797	WUGSC=A14G		WUGSC=A14G		-3.5053838441171403		-4.4321228956541399
BRCA	WXS	WUGSC		D8-A1XB	0.00030214628731749303		0.000280312014120116	WUGSC=A14G		WUGSC=A14G		-4.3548305751760097		-4.3874061253747199
BRCA	WXS	WUGSC		D8-A1XF	0.00035793507480252098		0.00038321013265042898	WUGSC=A14G		WUGSC=A14G		-4.2812435794186401		-4.2516108533580397
BRCA	WXS	WUGSC		D8-A1XG	0.00043129653820750998		0.00022050917892339999	WUGSC=A14G		WUGSC=A14G		-4.2002718650090598		-4.4916211651749691
BRCA	WXS	WUGSC		D8-A1XJ	0.00039736297657314999			WUGSC=A14K				-4.0881363283829604
BRCA	WXS	WUGSC		D8-A1XK	0.00025271665586399397		8.2344820362578497e-05	WUGSC=A14K		WUGSC=A14K		-4.2846898625772294		-4.7716874421423299
BRCA	WXS	WUGSC		D8-A1XL	0.00055751150004718097		3.1010353555661103e-05	WUGSC=A14K		WUGSC=A14K		-3.9410698983971604		-5.1958170108529407
BRCA	WXS	WUGSC		D8-A1XM	0.00017204644148163798		6.1555999269224295e-05	WUGSC=A14K		WUGSC=A14K		-4.4516780342720406		-4.8980533427804005
BRCA	WXS	WUGSC		D8-A1XO	0.000140664755705556		0.00010221874365409301	WUGSC=A14K		WUGSC=A14K		-4.5391384323049202		-4.6777931897592309
BRCA	WXS	WUGSC		D8-A1XQ	0.000176619036767491		0.000136894123019713	WUGSC=A14K		WUGSC=A14K		-4.4402862166911605		-4.5509389246972001
BRCA	WXS	WUGSC		D8-A1XR	0.00050427289760045994		0.00028165360188637796	WUGSC=A14K		WUGSC=A14K		-3.9846581011907594		-4.2376084190835002
BRCA	WXS	WUGSC		D8-A1XS	0.00046843096870491504		0.00056657072430409009	WUGSC=A14K		WUGSC=A14K		-4.0166781293648199		-3.9340695985905496
BRCA	WXS	WUGSC		D8-A1XT	0.00033627351400093502		0.000294900381339808	WUGSC=A14K		WUGSC=A14K		-4.16063106639122		-4.21764839445816
BRCA	WXS	WUGSC		D8-A1XU	0.00025058344866208998		0.000451452723607066	WUGSC=A14K		WUGSC=A14K		-4.2883713466695603		-4.0327114511437498
BRCA	WXS	WUGSC		D8-A1XV	0.00021330722785455199		0.000188726294319747	WUGSC=A14K		WUGSC=A14K		-4.3583181569592409		-4.4114913160771696
BRCA	WXS	WUGSC		D8-A1XW	0.00051691672726573198		0.00026630843036834701	WUGSC=A14K		WUGSC=A14K		-3.9739031425721403		-4.2619388137426899
BRCA	WXS	WUGSC		D8-A1XY	0.00053868325712633897		0.000276616647359237	WUGSC=A14K		WUGSC=A14K		-3.9559902512015097		-4.2454454153069001
BRCA	WXS	WUGSC		D8-A1XZ	0.000166342250207634		0.00036798163477383801	WUGSC=A14K		WUGSC=A14K		-4.4663211564633496		-4.1214975841557298
BRCA	WXS	WUGSC		D8-A1Y0	0.00032597011339112502		0.00040994335197958303	WUGSC=A14K		WUGSC=A14K		-4.1741459450509604		-4.0745998807179999
BRCA	WXS	WUGSC		D8-A1Y1	0.00033791147416744504		0.000169599518682008	WUGSC=A14K		WUGSC=A14K		-4.1585207896155003		-4.4578991131939505
BRCA	WXS	WUGSC		D8-A1Y2	0.00038840431808060403		0.00028673624686279198	WUGSC=A159		WUGSC=A159		-4.2677861247928197		-4.3995875779288296
BRCA	WXS	WUGSC		D8-A1Y3	0.00081016665352230894		0.00034377267593230199	WUGSC=A159		WUGSC=A159		-3.9484958106748098		-4.3207988196050202
BRCA	WXS	WUGSC		D8-A27F	0.000447434611820549		0.00042762390210183797	WUGSC=A16D		WUGSC=A16D		-4.1588223949361298		-4.1784899991767697
BRCA	WXS	WUGSC		D8-A27G	0.000283695562982055		0.00029880676013019	WUGSC=A16D		WUGSC=A16D		-4.3566994278931901		-4.3341615527214703
BRCA	WXS	WUGSC		D8-A27H	0.00077240664052363208		0.00033641785010432796	WUGSC=A16D		WUGSC=A16D		-3.9217059725129699		-4.2826729402371999
BRCA	WXS	WUGSC		D8-A27I	0.00046512357663269804		0.00032390771227573298	WUGSC=A16D		WUGSC=A16D		-4.1419836173395899		-4.2991306826175695
BRCA	WXS	WUGSC		D8-A27K	0.00044532070290365799		0.00015593169040653402	WUGSC=A16D		WUGSC=A16D		-4.1608790854502704		-4.6166175843809105
BRCA	WXS	WUGSC		D8-A27L	0.000350221631566648		0.00047952968990685194	WUGSC=A16D		WUGSC=A16D		-4.2652090044141096		-4.1287364698223703
BRCA	WXS	WUGSC		D8-A27M	0.00032978255587390201		0.000429325165839755	WUGSC=A16D		WUGSC=A16D		-4.2913242918032699		-4.1767656249941201
BRCA	WXS	WUGSC		D8-A27N	0.00043784984606652497		0.00035755358464776199	WUGSC=A16D		WUGSC=A16D		-4.16822676998666		-4.2562108349357404
BRCA	WXS	WUGSC		D8-A27P	0.00042299208494092004		0.00032009422197135497	WUGSC=A16D		WUGSC=A16D		-4.18321973044615		-4.3042741365922996
BRCA	WXS	WUGSC		D8-A27R	0.00060369670499378701		0.00028751407406584303	WUGSC=A16D		WUGSC=A16D		-4.0287331658874903		-4.3508928627054502
BRCA	WXS	WUGSC		D8-A27T	0.00019353012132256798		0.00030977212331934799	WUGSC=A16D		WUGSC=A16D		-4.5228034024771402		-4.3185096387284103
BRCA	WXS	WUGSC		D8-A27V	0.00073256995713714295		0.00040099264201998099	WUGSC=A17D		WUGSC=A17D		-3.9980073990744103		-4.2597200996072599
BRCA	WXS	WUGSC		D8-A27W	0.00046621186449330898		0.00030256887142949797	WUGSC=A16D		WUGSC=A16D		-4.1409686497847602		-4.3287277259868402
BRCA	WXS	WUGSC		D8-A3Z5	0.00023248746679243901		0.000183402066915769	WUGSC=A243		WUGSC=A243		-4.2137618163484705		-4.3167571359482597
BRCA	WXS	WUGSC		D8-A3Z6	0.00042850335470292301		0.00059030214994162901	WUGSC=A23C		WUGSC=A23C		-4.00430428624583		-3.8651841475897299
BRCA	WXS	WUGSC		D8-A73U	0.000357795832546509		0.00024267527125932702	WUGSC=A33E		WUGSC=A33H		-4.0972557439653796		-4.5632401606245896
BRCA	WXS	WUGSC		D8-A73W	0.00033797138125128597		0.00032843895071080496	WUGSC=A351		WUGSC=A351		-4.3089139460392101		-4.3213392166893101
BRCA	WXS	WUGSC		D8-A73X	0.000384624210147178		0.00021384998099283	WUGSC=A32I		WUGSC=A32I		-4.2379651020984896		-4.4928925035083402
BRCA	WXS	WUGSC		E2-A10A	5.2437313547719397e-05		3.9632796309654707e-05	WUGSC=A10Y		WUGSC=A110		-4.2922786273721201		-4.4576780336217601
BRCA	WXS	WUGSC		E2-A10C	8.3419979308156197e-05		5.2088086848774395e-05	WUGSC=A10M		WUGSC=A10M		-4.1697478255020801		-4.3742794968298
BRCA	WXS	WUGSC		E2-A14N	0.00023638763733006401		8.5894729121898004e-05	WUGSC=A135		WUGSC=A135		-3.9017720733187402		-4.3414303188310805
BRCA	WXS	WUGSC		E2-A14O	0.000120491871794857		4.1602291031068899e-05	WUGSC=A10Y		WUGSC=A110		-3.9309613102895598		-4.4366155010699
BRCA	WXS	WUGSC		E2-A14P	6.8727386320352791e-05		3.8407933519101898e-05	WUGSC=A12B		WUGSC=A12B		-4.2974138679553597		-4.5501227548691396
BRCA	WXS	WUGSC		E2-A14Q	5.3740588225422795e-05		3.3962359542647998e-05	WUGSC=A12B		WUGSC=A12B		-4.4042412803471604		-4.6035458407758094
BRCA	WXS	WUGSC		E2-A14R	0.00011063284087386101		4.0116561485959798e-05	WUGSC=A10Y		WUGSC=A110		-3.9680349967989397		-4.4524090476522407
BRCA	WXS	WUGSC		E2-A14S	0.00020564142830849398		3.6727556729002298e-05	WUGSC=A12B		WUGSC=A12B		-3.8214330844511197		-4.5695516578865503
BRCA	WXS	WUGSC		E2-A14T	8.2378855732189905e-05		3.1754183978647497e-05	WUGSC=A10Y		WUGSC=A110		-4.0961033061416003		-4.5539317921912303
BRCA	WXS	WUGSC		E2-A14U	0.00040805038229209904		9.8612150033460994e-05	WUGSC=A228		WUGSC=A22A		-3.9094913152475601		-4.5398403217005194
BRCA	WXS	WUGSC		E2-A14V	0.000150394635236765		5.2533483623083292e-05	WUGSC=A12B		WUGSC=A12B		-3.9573113513948099		-4.4141074952222201
BRCA	WXS	WUGSC		E2-A14W	8.3067917297693095e-05		2.8838028596626197e-05	WUGSC=A12B		WUGSC=A12B		-4.2151103742560201		-4.6745781279505998
BRCA	WXS	WUGSC		E2-A14X	0.00011678782216373101		4.7376675421484003e-05	WUGSC=A10Y		WUGSC=A110		-3.9445215014435799		-4.3801681673070698
BRCA	WXS	WUGSC		E2-A14Z	7.8653391677006008e-05		3.7821645533045898e-05	WUGSC=A10Y		WUGSC=A110		-4.11620160638968		-4.4779923288013794
BRCA	WXS	WUGSC		E2-A150	8.4009182965721595e-05		3.7010544110305497e-05	WUGSC=A12B		WUGSC=A12B		-4.21021693512085		-4.5662182261838096
BRCA	WXS	WUGSC		E2-A152	2.0955047624176899e-05		3.1041670215886502e-05	WUGSC=A12B		WUGSC=A12B		-4.8132550439191393		-4.6425986154109999
BRCA	WXS	WUGSC		E2-A155	8.6875680786317007e-05		2.90011018758344e-05	WUGSC=A12B		WUGSC=A12B		-4.1956454752182797		-4.6721291971874104
BRCA	WXS	WUGSC		E2-A156	0.000126938738532851		3.2723331384404399e-05	WUGSC=A12B		WUGSC=A12B		-4.0309495179517301		-4.6196861856944196
BRCA	WXS	WUGSC		E2-A15A	4.3388301935222605e-05		4.5127279881896505e-05	WUGSC=A12B		WUGSC=A12B		-4.4971710423929006		-4.4801045395808199
BRCA	WXS	WUGSC		E2-A15C	8.7855651134752905e-05		5.9329478860242102e-05	WUGSC=A12B		WUGSC=A12B		-4.1907739942712201		-4.3612731625162402
BRCA	WXS	WUGSC		E2-A15D	6.8703898208123895e-05		4.7363136035861402e-05	WUGSC=A10Y		WUGSC=A110		-4.1749376820143		-4.3802922984492705
BRCA	WXS	WUGSC		E2-A15E	0.00018217318833161202		4.9143434933830799e-05	WUGSC=A12B		WUGSC=A12B		-3.8740592368392299		-4.4430781874136205
BRCA	WXS	WUGSC		E2-A15F	5.8405871734716504e-05		4.6475592581819299e-05	WUGSC=A10Y		WUGSC=A110		-4.2454625509567006		-4.3885078129760098
BRCA	WXS	WUGSC		E2-A15G	6.8926295215140389e-05		4.6256244848860099e-05	WUGSC=A12B		WUGSC=A12B		-4.2961587602885096		-4.46937332291371
BRCA	WXS	WUGSC		E2-A15H	0.000166733662944428		6.3386217132267698e-05	WUGSC=A12B		WUGSC=A12B		-3.9125204048834998		-4.33254886210434
BRCA	WXS	WUGSC		E2-A15J	9.6191871745767086e-05		5.8501365887340297e-05	WUGSC=A12Q		WUGSC=A12Q		-4.1905900806115897		-4.4065624500414806
BRCA	WXS	WUGSC		E2-A15O	9.7707214722964105e-05		3.43383083187482e-05	WUGSC=A10Y		WUGSC=A110		-4.0219924280129398		-4.5199538531007803
BRCA	WXS	WUGSC		E2-A15P	4.4212427634984996e-05		6.9328753196149599e-05	WUGSC=A10Y		WUGSC=A110		-4.36637469933037		-4.2148193589333198
BRCA	WXS	WUGSC		E2-A15R	8.8405693843052408e-05		5.0000724466830997e-05	WUGSC=A10Y		WUGSC=A110		-4.0654388243039197		-4.3567564519488498
BRCA	WXS	WUGSC		E2-A15S	0.00017627205779935801		4.0666615830450003e-05	WUGSC=A10Y		WUGSC=A110		-3.7657355868264402		-4.4464947158223698
BRCA	WXS	WUGSC		E2-A15T	7.4534951156140911e-05		4.34282905964827e-05	WUGSC=A10Y		WUGSC=A110		-4.1395590901174		-4.41796001367039
BRCA	WXS	WUGSC		E2-A1AZ	0.000268964801374472		6.7793585617465389e-05	WUGSC=A12Q		WUGSC=A12Q		-3.7440330072399597		-4.3425398516842995
BRCA	WXS	WUGSC		E2-A1B0	0.000273842405838758		7.3247106022196595e-05	WUGSC=A12Q		WUGSC=A12Q		-3.73622775449578		-4.3089379856494903
BRCA	WXS	WUGSC		E2-A1B4	9.4715209651043207e-05		2.7098620365539399e-05	WUGSC=A12Q		WUGSC=A12Q		-4.19730873122319		-4.7407812753258298
BRCA	WXS	WUGSC		E2-A1BD	7.8487812788915595e-05		3.2754168984961798e-05	WUGSC=A12Q		WUGSC=A12Q		-4.2789262293144104		-4.6584618708277903
BRCA	WXS	WUGSC		E2-A1IE	0.00060928312160071297		0.00018528416400068402	WUGSC=A188		WUGSC=A13O		-4.0765385850999394		-4.6162313913467798
BRCA	WXS	WUGSC		E2-A1IF	0.00063051361989356701		0.00017929303280036699	WUGSC=A142		WUGSC=A142		-4.0094998993229298		-4.5556309581291297
BRCA	WXS	WUGSC		E2-A1IG	0.00039147260834124703		0.00011441785452606101	WUGSC=A142		WUGSC=A142		-4.2164929921280097		-4.7507005716885402
BRCA	WXS	WUGSC		E2-A1IH	0.00082385904497830399		0.000100371040522499	WUGSC=A188		WUGSC=A13O		-3.9455048184435695		-4.8824612672608891
BRCA	WXS	WUGSC		E2-A1II	0.00023713020675290898		0.000251544732502889	WUGSC=A142		WUGSC=A142		-4.4342074916838206		-4.4085791442739204
BRCA	WXS	WUGSC		E2-A1IJ	0.00053658468208406794		0.00021171794495944299	WUGSC=A142		WUGSC=A142		-4.07955610096319		-4.4834367017851395
BRCA	WXS	WUGSC		E2-A1IL	0.00029023888165390701		0.00034773395836662702	WUGSC=A14G		WUGSC=A14G		-4.3722922453503106		-4.2938007330234704
BRCA	WXS	WUGSC		E2-A1IN	0.00094172124268116701		0.000151304023254454	WUGSC=A13L		WUGSC=A188		-3.7411239719553304		-4.6815072562400495
BRCA	WXS	WUGSC		E2-A1IO	0.00025675276790353699		0.00014693723112995801	WUGSC=A142		WUGSC=A142		-4.3996792374718394		-4.6420625198597696
BRCA	WXS	WUGSC		E2-A1L6	0.00046492342941814802		0.000144290733386131	WUGSC=A13L		WUGSC=A13O		-4.0476649063598904		-4.7248312528547993
BRCA	WXS	WUGSC		E2-A1L7	0.000634003450463724		0.00018167973075039801	WUGSC=A142		WUGSC=A142		-4.0071027501774301		-4.5498878940576111
BRCA	WXS	WUGSC		E2-A1L8	0.0009667258633633631		0.00030934190207007102	WUGSC=A13L		WUGSC=A13O		-3.7297430013189898		-4.3936309420854398
BRCA	WXS	WUGSC		E2-A1L9	0.00040292379823080401		0.00014897339493366999	WUGSC=A13L		WUGSC=A188		-4.10982341974292		-4.6882490175834004
BRCA	WXS	WUGSC		E2-A1LA	0.00040704297079475099		0.00023728839532530601	WUGSC=A142		WUGSC=A142		-4.1995541123115601		-4.4339178722366199
BRCA	WXS	WUGSC		E2-A2P5	0.00081694387838094696		7.0847930734074794e-05	WUGSC=A19Y		WUGSC=A19Y		-3.5559872336834903		-4.6178522862331395
BRCA	WXS	WUGSC		E2-A2P6	0.00036594860853990602		8.0494189070610492e-05	WUGSC=A19Y		WUGSC=A19Y		-3.9047593563359202		-4.5624149270089696
BRCA	WXS	WUGSC		E2-A3DX	0.00020517394721958899		0.000211100791116141	WUGSC=A20S		WUGSC=A20S		-4.19347367766935		-4.1811060304737095
BRCA	WXS	WUGSC		E2-A56Z	0.00063144463100108699		0.000115871226910005	WUGSC=A29N		WUGSC=A29N		-3.8344879798351701		-4.5708476492059598
BRCA	WXS	WUGSC		E2-A570	0.00043566870430146199		0.00014843013040633302	WUGSC=A29N		WUGSC=A29N		-3.9956668906772204		-4.4633011857414404
BRCA	WXS	WUGSC		E2-A572	0.000369051543036303		0.00013179917706448101	WUGSC=A31U		WUGSC=A31U		-4.2476185144747207		-4.6947928413715898
BRCA	WXS	WUGSC		E2-A573	0.000117428139451498		0.00033083819276512403	WUGSC=A29N		WUGSC=A29N		-4.5650510748392099		-4.1152076149651196
BRCA	WXS	WUGSC		E2-A574	0.00036620934610493702		0.000139980545661489	WUGSC=A29N		WUGSC=A29N		-4.0710938309233997		-4.48875557263605
BRCA	WXS	WUGSC		E2-A576	0.0012124282798778999		0.00022904969140197001	WUGSC=A31U		WUGSC=A31U		-3.7310494822360898		-4.4547758289756905
BRCA	WXS	WUGSC		E9-A1N3	0.0010104836447533199		0.00037420877292937996	WUGSC=A159		WUGSC=A159		-3.85254088571208		-4.2839562094609098
BRCA	WXS	WUGSC		E9-A1N4	0.00025531238833166402		0.00032337671112575095	WUGSC=A14K		WUGSC=A14K		-4.28025184034143		-4.1776149888323602
BRCA	WXS	WUGSC		E9-A1N5	0.00065109736645026792		0.000241823406283092	WUGSC=A14G		WUGSC=A14G		-4.0214018985915203		-4.4515495030401793
BRCA	WXS	WUGSC		E9-A1N8	0.00028943129526181		0.00027305884938372201	WUGSC=A142		WUGSC=A142		-4.3476488834771905		-4.3729381157824001
BRCA	WXS	WUGSC		E9-A1N9	0.00079100249578096106		0.00032614701859128904	WUGSC=A14G		WUGSC=A14G		-3.9368699835223699		-4.3216344244543698
BRCA	WXS	WUGSC		E9-A1NA	0.00034337026435224302		0.00020770995715653999	WUGSC=A142		WUGSC=A142		-4.2734316888189801		-4.4917370554924902
BRCA	WXS	WUGSC		E9-A1ND	0.00018214718810627501			WUGSC=A142				-4.5487719004278304
BRCA	WXS	WUGSC		E9-A1NE	0.00020332910501733899		0.00037230009352166496	WUGSC=A14K		WUGSC=A14K		-4.3791241795577101		-4.1164305832895502
BRCA	WXS	WUGSC		E9-A1NF	0.00036994533645742702		0.00050233990805763893	WUGSC=A14G		WUGSC=A14G		-4.2669102803512997		-4.13405015554914
BRCA	WXS	WUGSC		E9-A1NG	0.00019861522599704098		0.00029998138146894302	WUGSC=A14K		WUGSC=A14K		-4.3893111898157002		-4.2102294278036698
BRCA	WXS	WUGSC		E9-A1R0	0.00055478376372413492		0.00033672281659872204	WUGSC=A16D		WUGSC=A16D		-4.0654282288017596		-4.2822794258313897
BRCA	WXS	WUGSC		E9-A1R2	0.00033172585410702903		0.00035416220039374504	WUGSC=A14G		WUGSC=A14G		-4.3142685163565098		-4.2858456300824201
BRCA	WXS	WUGSC		E9-A1R3	0.00016752342322512299		8.2317028054725906e-05	WUGSC=A14K		WUGSC=A14K		-4.4632481896702201		-4.7718340461817004
BRCA	WXS	WUGSC		E9-A1R4	0.000395259770329801		0.00045928187047356397	WUGSC=A14G		WUGSC=A14G		-4.2381652233573401		-4.17296853474061
BRCA	WXS	WUGSC		E9-A1R5	0.0005074079174672019		0.00017317499173383701	WUGSC=A14K		WUGSC=A14K		-3.9819664890407096		-4.4488385530239007
BRCA	WXS	WUGSC		E9-A1R6	0.000552463051630375		0.00048635623063277499	WUGSC=A14G		WUGSC=A14G		-4.09274459931774		-4.1480933533885
BRCA	WXS	WUGSC		E9-A1R7	0.00155841042553848		0.00063184946647601502	WUGSC=A14K		WUGSC=A14K		-3.4946418836915805		-3.8867101054877002
BRCA	WXS	WUGSC		E9-A1RA	0.00089619435280443303		0.000423654592094674	WUGSC=A14G		WUGSC=A14G		-3.8826456343507099		-4.2080359191221497
BRCA	WXS	WUGSC		E9-A1RB	0.00045304728861130401		0.00043934391661307301	WUGSC=A17G		WUGSC=A159		-4.1280464960126295		-4.2142655570104903
BRCA	WXS	WUGSC		E9-A1RC	0.00040163121432929802		0.00039228274926920699	WUGSC=A159		WUGSC=A159		-4.2532427159889901		-4.2634709639772703
BRCA	WXS	WUGSC		E9-A1RD	0.00039151179756378903		0.00029459074745535402	WUGSC=A159		WUGSC=A159		-4.2643253209788803		-4.3878510719765602
BRCA	WXS	WUGSC		E9-A1RE	0.00067137176373447403		0.00056711754596469404	WUGSC=A159		WUGSC=A159		-4.0301071023944699		-4.1033970902539103
BRCA	WXS	WUGSC		E9-A1RF	0.00052933982823734598		0.000341020112271248	WUGSC=A159		WUGSC=A159		-4.1333356022006997		-4.3242901812776999
BRCA	WXS	WUGSC		E9-A1RG	0.00059072307379612592		0.00043997187365537303	WUGSC=A14G		WUGSC=A14G		-4.0636639024696404		-4.1916229233426199
BRCA	WXS	WUGSC		E9-A1RH	0.0012033289682998999		0.00029883733765976802	WUGSC=A167		WUGSC=A167		-3.7340830987032301		-4.3390326118770197
BRCA	WXS	WUGSC		E9-A1RI	0.000364476544708449		0.00037404549600277996	WUGSC=A167		WUGSC=A167		-4.2527978852615496		-4.2415430408671497
BRCA	WXS	WUGSC		E9-A226	0.00047645705028119296		0.00027759340108884304	WUGSC=A159		WUGSC=A159		-4.1790464165993395		-4.4136610364012094
BRCA	WXS	WUGSC		E9-A227	0.00031269651659038598		0.00033993539175433798	WUGSC=A159		WUGSC=A159		-4.3619471310491695		-4.3256737916034105
BRCA	WXS	WUGSC		E9-A228	0.00111714444286778		0.00051370626417729501	WUGSC=A159		WUGSC=A159		-3.8089608448165095		-4.1463553127396198
BRCA	WXS	WUGSC		E9-A229	0.00025326069611208702		0.00030009700875558196	WUGSC=A17G		WUGSC=A159		-4.3806222353629503		-4.3798085077432001
BRCA	WXS	WUGSC		E9-A22A	0.000389028589872556		0.00029940199988388302	WUGSC=A159		WUGSC=A159		-4.2670886553393101		-4.3808154773919501
BRCA	WXS	WUGSC		E9-A22B	0.00047747563270170097		0.00024806745988867996	WUGSC=A159		WUGSC=A159		-4.1781189614432295		-4.4625003746488598
BRCA	WXS	WUGSC		E9-A22D	0.00027355247015424002		0.00032543699756375699	WUGSC=A159		WUGSC=A159		-4.4200295335482398		-4.3446032497986504
BRCA	WXS	WUGSC		E9-A22E	0.000168854971446977		0.00037364047283712097	WUGSC=A159		WUGSC=A159		-4.62955632261317		-4.2846162613177201
BRCA	WXS	WUGSC		E9-A22G	0.00035705709048751899		0.00034994554857378199	WUGSC=A159		WUGSC=A159		-4.3043325125451997		-4.3130697008083301
BRCA	WXS	WUGSC		E9-A22H	0.00039378813705453998		0.00030196590375149602	WUGSC=A159		WUGSC=A17G		-4.2618075455275397		-4.3042321239069699
BRCA	WXS	WUGSC		E9-A243	0.000198876479866582		0.00038200153553026101	WUGSC=A167		WUGSC=A17G		-4.5158840461939596		-4.2021249229567497
BRCA	WXS	WUGSC		E9-A244	0.0013403423552947099		0.000402342070382045	WUGSC=A167		WUGSC=A167		-3.6872517288370097		-4.2098720241135998
BRCA	WXS	WUGSC		E9-A247	0.00101702662577742		0.00043519316529352703	WUGSC=A167		WUGSC=A167		-3.8071351475943498		-4.1757854043531299
BRCA	WXS	WUGSC		E9-A248	0.000235549539163473		0.00051418961273317504	WUGSC=A167		WUGSC=A167		-4.4423852115964602		-4.1033441713949594
BRCA	WXS	WUGSC		E9-A249	0.00066591657964800008		0.00047188287069548096	WUGSC=A167		WUGSC=A167		-3.9910476426366901		-4.1406332577245699
BRCA	WXS	WUGSC		E9-A24A	0.00026054599690645202		0.00045694004711185703	WUGSC=A167		WUGSC=A167		-4.39858306555863		-4.1546082483698097
BRCA	WXS	WUGSC		E9-A295	0.000873106378708402		0.00033966919695976199	WUGSC=A16D		WUGSC=A16D		-3.86848481026274		-4.2784958068641092
BRCA	WXS	WUGSC		E9-A2JS	0.00069390774888917497		0.00023206092200295499	WUGSC=A17W		WUGSC=A17W		-3.9918361640710001		-4.4675358879581699
BRCA	WXS	WUGSC		E9-A2JT	0.00023232598101591601		0.00028704741473513699	WUGSC=A18P		WUGSC=A18P		-4.3393935958292804		-4.2475377357101198
BRCA	WXS	WUGSC		E9-A3HO	0.000210514341855345		0.00020325554924858702	WUGSC=A20S		WUGSC=A20S		-4.1823142026773104		-4.1975534798733802
BRCA	WXS	WUGSC		E9-A3Q9	0.00030435276660123597		0.00018220787699067299	WUGSC=A21Q		WUGSC=A21Q		-4.1213333164889105		-4.34414342244522
BRCA	WXS	WUGSC		E9-A3QA	0.0001573134278539		9.2574497342181e-05	WUGSC=A228		WUGSC=A22A		-4.3234393098971005		-4.5672793868850592
BRCA	WXS	WUGSC		E9-A3X8	0.00020883195453865001		0.00017514015050750501	WUGSC=A22X		WUGSC=A22X		-4.2380744731028095		-4.3144857077467105
BRCA	WXS	WUGSC		E9-A54X	0.00026614883676769904		0.00022879951636920802	WUGSC=A25Q		WUGSC=A25Q		-4.1805428757715299		-4.2462123460324506
BRCA	WXS	WUGSC		E9-A54Y	0.00048600673421364901		0.00015732006991109901	WUGSC=A25Q		WUGSC=A25Q		-3.9190251611718501		-4.4088833174205497
BRCA	WXS	WUGSC		E9-A5FL	0.00034924807369319399		0.00014857498428842101	WUGSC=A27P		WUGSC=A27P		-3.9182073141345697		-4.2893956405357798
BRCA	WXS	WUGSC		E9-A5UO	8.17837940504109e-05		0.000226397555649031	WUGSC=A28B		WUGSC=A28E		-4.5880125438200894		-4.2283935223853302
BRCA	WXS	WUGSC		E9-A5UP	0.00059492442132962693		0.00018042181436692299	WUGSC=A28B		WUGSC=A28E		-3.7262180011115702		-4.3269762100909199
BRCA	WXS	WUGSC		E9-A6HE	0.00068124045565264902		0.00026477040494934299	WUGSC=A31U		WUGSC=A31U		-3.98140510921024		-4.3918361003050999
BRCA	WXS	WUGSC		EW-A1IW	0.00031668022270707501		0.00054403797608514103	WUGSC=A13L		WUGSC=A13O		-4.2144253973053001		-4.1484404773659103
BRCA	WXS	WUGSC		EW-A1IX	0.000268570045636108		0.00036897974984746702	WUGSC=A142		WUGSC=A142		-4.3801367986820896		-4.2421918395529898
BRCA	WXS	WUGSC		EW-A1IY	0.00022662388314084102		0.00045150885996229499	WUGSC=A188		WUGSC=A13O		-4.5060520557409998		-4.2294034167631898
BRCA	WXS	WUGSC		EW-A1IZ	0.00024794918297397004		0.00055029044162094602	WUGSC=A188		WUGSC=A13O		-4.4669950509675003		-4.1434777243482701
BRCA	WXS	WUGSC		EW-A1J1	0.00021332263676466899		0.000395557872733061	WUGSC=A188		WUGSC=A13O		-4.5323207894169997		-4.2868596610232297
BRCA	WXS	WUGSC		EW-A1J2	0.000255691229208847			WUGSC=A13L				-4.3073305080004305
BRCA	WXS	WUGSC		EW-A1J3	0.00034022833847422796		0.00024110346848948798	WUGSC=A13L		WUGSC=A13O		-4.1832758547299305		-4.5018662355229804
BRCA	WXS	WUGSC		EW-A1J5	0.000749097310368773		0.00031453857684567003	WUGSC=A13L		WUGSC=A13O		-3.8405081012519999		-4.3863957762044903
BRCA	WXS	WUGSC		EW-A1J6	0.00060523102893505598		0.00024800682389393501	WUGSC=A188		WUGSC=A13O		-4.0794365472420298		-4.4896060630816601
BRCA	WXS	WUGSC		EW-A1OV	0.00041478574102528598		0.000310798107077272	WUGSC=A142		WUGSC=A142		-4.1913705532924599		-4.31671600658796
BRCA	WXS	WUGSC		EW-A1OX	0.000210637258310374		0.00035302280269383396	WUGSC=A142		WUGSC=A142		-4.4856591783592599		-4.2613916131003906
BRCA	WXS	WUGSC		EW-A1OY	0.00077690083085696392			WUGSC=A142				-3.9188287857399602
BRCA	WXS	WUGSC		EW-A1OZ	0.00130457159204487		0.00025769121541238302	WUGSC=A142		WUGSC=A142		-3.6937264544201898		-4.3980947577619096
BRCA	WXS	WUGSC		EW-A1P0	0.00023194095194231803		0.00051679117871024902	WUGSC=A142		WUGSC=A142		-4.4438169363643301		-4.0958792797191999
BRCA	WXS	WUGSC		EW-A1P1	0.00050188328245228493		0.00024234126216906801	WUGSC=A14G		WUGSC=A14G		-4.1344451075802002		-4.4506204718484499
BRCA	WXS	WUGSC		EW-A1P3	0.00039829594998899503		0.00047002967193255897	WUGSC=A142		WUGSC=A142		-4.20898848126952		-4.1370690967945292
BRCA	WXS	WUGSC		EW-A1P4	0.00042018902273487796		0.00056217204816648599	WUGSC=A142		WUGSC=A142		-4.1857496691910692		-4.05932512345204
BRCA	WXS	WUGSC		EW-A1P5	0.00033521380807399905		0.000354274957070785	WUGSC=A142		WUGSC=A142		-4.2838724719286798		-4.2598539175626806
BRCA	WXS	WUGSC		EW-A1P6	0.0019152078026677499		0.00044498734333930305	WUGSC=A142		WUGSC=A142		-3.52697846923791		-4.1608467130145605
BRCA	WXS	WUGSC		EW-A1P8	0.00070591305041328397		0.00026061274969037902	WUGSC=A142		WUGSC=A142		-3.9604431607505299		-4.3931987132047698
BRCA	WXS	WUGSC		EW-A1PA	0.00024199007863425601		0.00041605232616146099	WUGSC=A142		WUGSC=A142		-4.4253968109648492		-4.1900464171380198
BRCA	WXS	WUGSC		EW-A1PB	0.000203184398787111		0.00035947777742459901	WUGSC=A142		WUGSC=A142		-4.5013040134107696		-4.2535223237692001
BRCA	WXS	WUGSC		EW-A1PC	0.00014655617566710101		0.00030277306856905202	WUGSC=A21Q		WUGSC=A21Q		-4.4387064466752806		-4.1235933279953203
BRCA	WXS	WUGSC		EW-A1PD	0.00072391748422606401		0.00030372098345163599	WUGSC=A142		WUGSC=A142		-3.94950530570675		-4.3267195741866598
BRCA	WXS	WUGSC		EW-A1PE	0.00046872241449929202		0.00048365046899588701	WUGSC=A142		WUGSC=A142		-4.1382786494866304		-4.1246627583998201
BRCA	WXS	WUGSC		EW-A1PG	0.00078953962916594506		0.00033718842023514799	WUGSC=A142		WUGSC=A142		-3.9118204383186201		-4.2813217200287497
BRCA	WXS	WUGSC		EW-A1PH	0.00018914047320133101		0.00053496705779520191	WUGSC=A14K		WUGSC=A14K		-4.4105392573607691		-3.9589966887463097
BRCA	WXS	WUGSC		EW-A2FR	0.00029930496358833501		0.000182223308239032	WUGSC=A21Q		WUGSC=A21Q		-4.1285966512660801		-4.3441066434521698
BRCA	WXS	WUGSC		EW-A2FS	0.00034181975589191003		0.00043935498336491698	WUGSC=A17D		WUGSC=A17D		-4.3290593435591003		-4.2200409465196698
BRCA	WXS	WUGSC		EW-A2FV	0.00070097812299337102		0.00028478638321924798	WUGSC=A17D		WUGSC=A17D		-4.0171520390813704		-4.4083372831534602
BRCA	WXS	WUGSC		EW-A2FW	0.00025508586753160802		0.00034561281508316299	WUGSC=A17D		WUGSC=A17D		-4.4561701051003606		-4.3242666658080902
BRCA	WXS	WUGSC		EW-A3E8	0.000219333420354141		0.000103201086651125	WUGSC=A243		WUGSC=A243		-4.2390565505470095		-4.56647709154905
BRCA	WXS	WUGSC		EW-A3U0	0.00018668889682987199		0.00021595291777543602	WUGSC=A228		WUGSC=A22A		-4.2490866149127902		-4.1994116732482896
BRCA	WXS	WUGSC		EW-A423	0.00037105924258114199		7.4458917376684408e-05	WUGSC=A243		WUGSC=A243		-4.0107181080035801		-4.7082446444072001
BRCA	WXS	WUGSC		EW-A6S9	0.00053838014106933794		0.000200410775979758	WUGSC=A33E		WUGSC=A33H		-3.9198019898181302		-4.6463446147658498
BRCA	WXS	WUGSC		EW-A6SA	0.00086714513014332596		0.00038446341579117702	WUGSC=A32I		WUGSC=A32I		-3.88490993004566		-4.2381466993578796
BRCA	WXS	WUGSC		EW-A6SC	0.00053691254306086902		0.00024439800565218797	WUGSC=A32I		WUGSC=A32I		-4.0930981696658204		-4.4349040618654803
BRCA	WXS	WUGSC		EW-A6SD	0.00046944647141532598		0.00079105189171923	WUGSC=A33E		WUGSC=A33H		-3.9793049427065701		-4.0500607109251101
BRCA	WXS	WUGSC		GM-A2DA	0.0016517067121766199		0.00047973924109156698	WUGSC=A18P		WUGSC=A18P		-3.48755844183236		-4.0244861317213703
BRCA	WXS	WUGSC		GM-A2DB	0.00069922081768850498		0.000578403886263164	WUGSC=A19Y		WUGSC=A18P		-3.6235651065628902		-3.9432601732035297
BRCA	WXS	WUGSC		GM-A2DC	0.00031716997655245897		0.00031212011866219399	WUGSC=A18P		WUGSC=A18P		-4.2041993054128		-4.2111696121458797
BRCA	WXS	WUGSC		GM-A2DD	0.00078784965857104001		0.000706876712723261	WUGSC=A17W		WUGSC=A17W		-3.9366945502267598		-3.9837942268258302
BRCA	WXS	WUGSC		GM-A2DF	0.00048610563330478602		0.00049834169062668205	WUGSC=A17W		WUGSC=A17W		-4.1464072473806599		-4.1356106801579395
BRCA	WXS	WUGSC		GM-A2DH	0.00045189923490516701		0.00060843585550509	WUGSC=A17W		WUGSC=A17W		-4.1780962953252097		-4.0489231019879499
BRCA	WXS	WUGSC		GM-A2DK	0.00036959109778729503		0.00063893560626564997	WUGSC=A17W		WUGSC=A17W		-4.2654163993948497		-4.0276808104284001
BRCA	WXS	WUGSC		GM-A2DL	0.00097032027550836308		0.000530900688302035	WUGSC=A18P		WUGSC=A18P		-3.7185762691430799		-3.9804780871044301
BRCA	WXS	WUGSC		GM-A2DM	0.000456561127187745		0.000427831382555962	WUGSC=A17W		WUGSC=A17W		-4.1736389696115692		-4.2018652633229703
BRCA	WXS	WUGSC		GM-A2DN	0.00030512390647142502		0.00063888328584928199	WUGSC=A17W		WUGSC=A17W		-4.3486616654010497		-4.0277163748863591
BRCA	WXS	WUGSC		GM-A3NW	0.00077154237492869503		0.00018293900604291201	WUGSC=A228		WUGSC=A22A		-3.6328453207867901		-4.27146443437963
BRCA	WXS	WUGSC		GM-A3NY	0.00011992033740266599		0.00017870529647844298	WUGSC=A21Q		WUGSC=A21Q		-4.5258177286279997		-4.3525731460394201
BRCA	WXS	WUGSC		GM-A3XG	0.00030654371976837998		0.00016385619781799699	WUGSC=A243		WUGSC=A243		-4.0936689386846501		-4.3656984886434902
BRCA	WXS	WUGSC		GM-A3XL	0.00030372040525399198		0.000160650420173051	WUGSC=A22X		WUGSC=A22X		-4.0753974556463302		-4.3519895605672296
BRCA	WXS	WUGSC		GM-A3XN	0.00026807394022543502		0.000105082440507771	WUGSC=A22X		WUGSC=A22X		-4.1296168285604002		-4.53634127574289
BRCA	WXS	WUGSC		GM-A4E0	0.00097716409747223404		0.00023668416512637403	WUGSC=A25Q		WUGSC=A25Q		-3.6156999462131805		-4.2314982448431602
BRCA	WXS	WUGSC		GM-A5PV	0.00021754900438566499		0.00020715492490509099	WUGSC=A28B		WUGSC=A28E		-4.16312269787693		-4.2669699932887992
BRCA	WXS	WUGSC		GM-A5PX	0.000214291051454452		0.00016655469376473998	WUGSC=A28B		WUGSC=A28E		-4.1696757621718197		-4.3617083796919704
BRCA	WXS	WUGSC		HN-A2NL	0.000204970729841269		0.00027925790273226404	WUGSC=A18P		WUGSC=A18P		-4.39379952798578		-4.2594859034188799
BRCA	WXS	WUGSC		HN-A2OB	0.00025207185619444399		0.000119353538170353	WUGSC=A27P		WUGSC=A27P		-4.0598169741062007		-4.3845060355840895
BRCA	WXS	WUGSC		JL-A3YW	0.00021835456808475399		0.000173804915630104	WUGSC=A23C		WUGSC=A23C		-4.2970962305531799		-4.39619645735785
BRCA	WXS	WUGSC		JL-A3YX	0.00032573084078697703		0.00018466280190036999	WUGSC=A22X		WUGSC=A22X		-4.0450125460303905		-4.29149200547928
BRCA	WXS	WUGSC		LD-A66U	0.000346108557004348		0.00048983472397773093	WUGSC=A31U		WUGSC=A31U		-4.2754932032711697		-4.1246559713084503
BRCA	WXS	WUGSC		LD-A74U	0.00034209226471692899		0.000339500298858669	WUGSC=A33E		WUGSC=A33H		-4.1167477675836297		-4.4174255234481397
BRCA	WXS	WUGSC		LD-A7W5	0.000217518498912884		0.000177746963240133	WUGSC=A351		WUGSC=A351		-4.5002976751356396		-4.5879916830164698
BRCA	WXS	WUGSC		LD-A7W6	0.00027650835627031497		0.00023171555970557799	WUGSC=A351		WUGSC=A351		-4.3960856121620395		-4.4728386750208804
BRCA	WXS	WUGSC		LL-A440	0.00023473657667882002		0.000113427500501849	WUGSC=A243		WUGSC=A243		-4.2095805950635201		-4.5254429997110996
BRCA	WXS	WUGSC		LL-A50Y	0.00018753842899397501		0.00011873065943649599	WUGSC=A25Q		WUGSC=A25Q		-4.3325771745431805		-4.5311045682488098
BRCA	WXS	WUGSC		LL-A5YL	0.00051633873970678397		0.00015141908655306202	WUGSC=A29N		WUGSC=A29N		-3.9218885443657099		-4.4546426328081097
BRCA	WXS	WUGSC		LL-A5YM	0.00021534749898293701		0.00013770118822385	WUGSC=A28B		WUGSC=A28E		-4.1675399656690297		-4.4443275681699408
BRCA	WXS	WUGSC		LL-A5YN	0.00014744341861532099		0.000140727734795679	WUGSC=A28B		WUGSC=A28E		-4.3320544061022002		-4.4348855588084195
BRCA	WXS	WUGSC		LL-A5YP	0.00050954750004102406		0.000209839837191206	WUGSC=A28B		WUGSC=A28E		-3.7934951227780598		-4.2613773153454302
BRCA	WXS	WUGSC		LL-A6FP	0.00057022273682313799		0.00031995595486738901	WUGSC=A31U		WUGSC=A31U		-4.0586610097690103		-4.3096153425026396
BRCA	WXS	WUGSC		LL-A6FQ	0.00033162637560231099		0.00032025331124038801	WUGSC=A31U		WUGSC=A31U		-4.2940564754956796		-4.3092119111620599
BRCA	WXS	WUGSC		LL-A6FR	0.00047042130040992805		0.000513133175066073	WUGSC=A31U		WUGSC=A31U		-4.1422185618430492		-4.1044754464113797
BRCA	WXS	WUGSC		LL-A73Y	0.00016328436354993999		0.00031344658895169199	WUGSC=A33E		WUGSC=A33H		-4.4379464239634698		-4.4521021363314803
BRCA	WXS	WUGSC		LL-A740	0.00041462534590335003		0.00043970244988329602	WUGSC=A32I		WUGSC=A32I		-4.2053458726605895		-4.1798428341224598
BRCA	WXS	WUGSC		LL-A7SZ	0.00044984330423652005		0.000502641080572944	WUGSC=A351		WUGSC=A351		-4.18473261213654		-4.1365358923243001
BRCA	WXS	WUGSC		LL-A7T0	0.00059791479852972201		0.00045397450519562898	WUGSC=A351		WUGSC=A351		-4.0611545702331		-4.1807624087251094
BRCA	WXS	WUGSC		LQ-A4E4	0.00024335648105187099		0.000154424032028564	WUGSC=A25Q		WUGSC=A25Q		-4.2194245313212297		-4.4169525604099604
BRCA	WXS	WUGSC		OL-A5D6	0.000238985103265356		0.00023057712047860399	WUGSC=A27P		WUGSC=A27P		-4.0829705027646499		-4.0985251222676595
BRCA	WXS	WUGSC		OL-A5D7	0.000113446557835299		0.000312819430509171	WUGSC=A27P		WUGSC=A27P		-4.4065500103646205		-3.9660476124871802
BRCA	WXS	WUGSC		OL-A5D8	0.00014114760756519501		0.00014177877974040401	WUGSC=A27P		WUGSC=A27P		-4.3116678122334502		-4.3097300993875596
BRCA	WXS	WUGSC		OL-A5DA	0.000234988144625098		0.00012662337685333898	WUGSC=A27P		WUGSC=A27P		-4.0902953812843901		-4.3588274422252704
BRCA	WXS	WUGSC		OL-A5RU	0.00028532826444968801		0.00014035069755787	WUGSC=A28B		WUGSC=A28E		-4.04533500321548		-4.4360506805055397
BRCA	WXS	WUGSC		OL-A5RW	0.00010711228370961601		0.00016727417714104399	WUGSC=A28B		WUGSC=A28E		-4.4708405190841205		-4.3598363538056706
BRCA	WXS	WUGSC		OL-A5RX	0.00016884382416836399		0.00011336695919603999	WUGSC=A28B		WUGSC=A28E		-4.2731946179661504		-4.5287787581135195
BRCA	WXS	WUGSC		OL-A5RY	0.000122716252111572		0.00012462611161789499	WUGSC=A28B		WUGSC=A28E		-4.4117777149794604		-4.4876562108911395
BRCA	WXS	WUGSC		OL-A5RZ	0.00057228306320023501		0.00014273107393927801	WUGSC=A28B		WUGSC=A28E		-3.7430689048681201		-4.4287467224413399
BRCA	WXS	WUGSC		OL-A5S0	0.00087503403567093399		0.00014479107506370399	WUGSC=A28B		WUGSC=A28E		-3.55865485211761		-4.4225234632400499
BRCA	WXS	WUGSC		OL-A66H	0.000215646152737443		0.00025686839330983397	WUGSC=A29N		WUGSC=A29N		-4.3010815402851099		-4.22511258549999
BRCA	WXS	WUGSC		OL-A66J	0.0012404305551552001		0.00011907402854396201	WUGSC=A29N		WUGSC=A29N		-3.54125079920713		-4.5590062077094498
BRCA	WXS	WUGSC		OL-A66K	0.00021944359071447901		0.00024707388211135	WUGSC=A29N		WUGSC=A29N		-4.2935003538162899		-4.2419964156794103
BRCA	WXS	WUGSC		OL-A66L	0.00056620419333700705		0.00030335949249411098	WUGSC=A31U		WUGSC=A31U		-4.0617324585164205		-4.3327479508596802
BRCA	WXS	WUGSC		OL-A66N	0.00054949435863945698		0.00024508168657449503	WUGSC=A31U		WUGSC=A31U		-4.0747423018479001		-4.4253946796172192
BRCA	WXS	WUGSC		OL-A66O	0.00057993069836891		0.00022542960936703998	WUGSC=A31U		WUGSC=A31U		-4.0513294414259704		-4.4616945814922193
BRCA	WXS	WUGSC		OL-A66P	0.00038061252639276603		0.00024321394254884701	WUGSC=A31U		WUGSC=A31U		-4.2342224626509903		-4.42871707216608
BRCA	WXS	WUGSC		OL-A6VO	0.00052131088403867504		0.00017850424205528999	WUGSC=A33E		WUGSC=A33H		-3.93379422943547		-4.6966171430291297
BRCA	WXS	WUGSC		OL-A6VR	0.00033713129686202201		0.00022086824687074199	WUGSC=A33E		WUGSC=A33H		-4.1230919505583197		-4.6041324003682593
BRCA	WXS	WUGSC		PE-A5DC	0.000319577440066636		6.7948990422086406e-05	WUGSC=A27P		WUGSC=A27P		-3.95676521997065		-4.6291583251186905
BRCA	WXS	WUGSC		PE-A5DD	0.000159140454217093		0.0001000200040008	WUGSC=A27P		WUGSC=A27P		-4.2595607402542504		-4.4612544659566202
BRCA	WXS	WUGSC		PE-A5DE	8.427759366053709e-05		3.7934682727889502e-05	WUGSC=A27P		WUGSC=A27P		-4.5356292066380401		-4.8823048774084006
BRCA	WXS	WUGSC		S3-A6ZF	0.00057029243148873604		0.00061913911747478803	WUGSC=A32I		WUGSC=A32I		-4.0669041115215805		-4.0312134757094702
BRCA	WXS	WUGSC		S3-A6ZG	0.00042341916830957702		0.00029150361441846498	WUGSC=A32I		WUGSC=A32I		-4.1962312047340795		-4.3583577754579501
BRCA	WXS	WUGSC		S3-A6ZH	0.00016462695269310802		0.000178290885618432	WUGSC=A32I		WUGSC=A32I		-4.6065007801941205		-4.5718725772608302
BRCA	WXS	WUGSC		V7-A7HQ	0.00048007045662083205		0.00037490719707593799	WUGSC=A33E		WUGSC=A33H		-3.9695860412981401		-4.3743419067374107
CESC	WXS	WUGSC	-0.59439236307457233	EK-A3GJ	4.4571909930751201e-05	6.7296298089332502e-05	NA	WUGSC=A20U	WUGSC=A20U	NA	True	-5.7309087367649401	-5.5519788062859003	NA
CESC	WXS	WUGSC	0.44096035385971072	FU-A3EO	0.00012503108456666002	9.2103409019597308e-05	NA	WUGSC=A20U	WUGSC=A20U	NA	True	-5.2829519825781697	-5.4156942759885514	NA
CESC	WXS	WUGSC	-0.12763192662969958	HM-A3JJ	0.00016373491215702701	0.00017888022376064198	0.00030475561725869704	WUGSC=A21Q	WUGSC=A21Q	WUGSC=A21Q	True	-5.4488389093151204	-5.4104178709951993	-5.1790284811747203
CESC	WXS	WUGSC	-0.94713638731988969	HM-A4S6	0.00021682427936024399	0.00041804629059383598	0.00029499979496864798	WUGSC=A26G	WUGSC=A26G	WUGSC=A26G	True	-5.4942888164987007	-5.2091723539306001	-5.3605750140031105
CESC	WXS	WUGSC	-1.8238478805519185	MY-A5BF	0.00015486370904966399	0.00054825496855698394	0.00032865387229799104	WUGSC=A26G	WUGSC=A26G	WUGSC=A26G	True	-5.6404470715532193	-5.0914141519789204	-5.3136579745034407
CESC	WXS	WUGSC	-1.9219418610429435	UC-A7PD	0.00027510483188996493	0.0010424623251554801	NA	WUGSC=A351	WUGSC=A351	NA	True	-5.5031943928851401	-4.9246322427889604	NA
CESC	WXS	WUGSC	-1.8100459378877014	UC-A7PF	0.00020172628910543301	0.0007073601998836529	NA	WUGSC=A351	WUGSC=A351	NA	True	-5.6379301117596397	-5.0930519909256997	NA
CESC	WXS	BI		BI-A0VR	1.49886527608592e-06		3.4309002684618701e-05	BI=A10S		BI=A10S		-5.8242374014959095		-4.4645919061018606
CESC	WXS	BI		BI-A0VS	4.3038016863297302e-06		0.00010143570983450501	BI=A10S		BI=A10S		-5.36614774861419		-3.9938091273113399
CESC	WXS	BI		BI-A20A	1.13750076181252e-06		2.6421268983681701e-06	BI=A14W		BI=A14W		-5.63783871707661		-5.2718367408112004
CESC	WXS	BI		C5-A0TN	1.8496313040375499e-06		2.3070529406310398e-06	BI=A14W		BI=A14W		-5.4267052462552092		-5.3307328527433802
CESC	WXS	BI		C5-A1BE	1.81381424131568e-05		4.3939647073687703e-05	BI=A13W		BI=A13W		-5.0810589618629702		-4.6967952050227098
CESC	WXS	BI		C5-A1BF	6.4188822418907093e-06		2.2200028299540999e-06	BI=A13W		BI=A13W		-5.5321923609638501		-5.9932982412686595
CESC	WXS	BI		C5-A1BI	6.9506965914925397e-06		1.9623320173905604e-06	BI=A13W		BI=A13W		-5.4976234380307494		-6.04687927948354
CESC	WXS	BI		C5-A1BJ	3.3591139561457502e-06		4.2454998225370599e-05	BI=A13W		BI=A13W		-5.8134270320378398		-4.7117229422743794
CESC	WXS	BI		C5-A1BK	8.3478981630264795e-06		1.50953666051841e-05	BI=A13W		BI=A13W		-5.4180746269204105		-5.1608081046002194
CESC	WXS	BI		C5-A1BL	3.9941933720175005e-06		2.1359368687871303e-05	BI=A13W		BI=A13W		-5.73822268267193		-5.0100633570965298
CESC	WXS	BI		C5-A1BM	3.2428852362796002e-06		2.2047535582569901e-06	BI=A13W		BI=A13W		-5.8287201898081502		-5.996291717153059
CESC	WXS	BI		C5-A1BN	3.0172774486390303e-06		2.19252644299997e-06	BI=A14W		BI=A14W		-5.2141751664387401		-5.3528455733784996
CESC	WXS	WUGSC		C5-A1BQ	0.000121416952307929		0.00024226578459500699	WUGSC=A20U		WUGSC=A20U		-5.2956906535767194		-4.9956778983208601
CESC	WXS	BI		C5-A1M5	2.2758846280391499e-05		8.4981807989952199e-06	BI=A13W		BI=A13W		-4.9825015268500596		-5.4103258028605703
CESC	WXS	BI		C5-A1M6	4.2469197522259097e-05		1.40447490139353e-05	BI=A13W		BI=A13W		-4.7115777144912103		-5.1921377867709602
CESC	WXS	BI		C5-A1M7	2.3349502639453601e-05		7.4734431833872202e-05	BI=A13W		BI=A13W		-4.9713741351096292		-4.4661310321781302
CESC	WXS	BI		C5-A1M8	9.6922857070475095e-07		8.4109045497402887e-06	BI=A13W		BI=A13W		-6.3532255616470801		-5.4148090648790594
CESC	WXS	BI		C5-A1M9	1.2244757485381301e-05		3.9465481254135707e-05	BI=A13W		BI=A13W		-5.2517015812491694		-4.7434343662443492
CESC	WXS	BI		C5-A1ME	5.2939300258421e-06		3.3795198545826804e-05	BI=A13W		BI=A13W		-5.6158735727560201		-4.8107967670829295
CESC	WXS	BI		C5-A1MF	8.2429132352775695e-06		2.0522928562146398e-05	BI=A13W		BI=A13W		-5.4235710408439699		-5.0274124359177899
CESC	WXS	BI		C5-A1MH	1.7458991201323003e-06		1.7149954652803102e-06	BI=A14W		BI=A14W		-5.4517712671561913		-5.4595274372267593
CESC	WXS	BI		C5-A1MI	9.5706150098676586e-07		5.8637162531357794e-07	BI=A14W		BI=A14W		-5.7128505667292497		-5.92561746675318
CESC	WXS	BI		C5-A1MJ	2.25258948599317e-06		6.7286530798672804e-07	BI=A14W		BI=A14W		-5.3411083605599101		-5.8658622760121908
CESC	WXS	BI		C5-A1MK	1.5998415067042299e-06		2.5817928681023203e-06	BI=A14W		BI=A14W		-5.4897134532159999		-5.2818690164829807
CESC	WXS	BI		C5-A1ML	2.5598356843743601e-06		3.2747402853510398e-06	BI=A14W		BI=A14W		-5.2855783243814196		-5.17861355080196
CESC	WXS	BI		C5-A1MN	3.0735875186433799e-06		3.5900621575770598e-06	BI=A14W		BI=A14W		-5.2061448293442005		-5.1386884453374204
CESC	WXS	BI		C5-A1MP	8.5482573596873901e-07		1.88617058331153e-06	BI=A14W		BI=A14W		-5.7619128244078492		-5.4182094459435906
CESC	WXS	WUGSC		C5-A2LS	0.000187799071024098		0.00029322810541388599	WUGSC=A22X		WUGSC=A22X		-5.39832513688342		-5.2048129821672404
CESC	WXS	WUGSC		C5-A2LT	0.00080259778592357096		0.00024258146732204598	WUGSC=A18J		WUGSC=A18J		-4.6537489518326796		-5.1733892904938097
CESC	WXS	WUGSC		C5-A2LV	0.00023710154950122101		0.000315910158877482	WUGSC=A18J		WUGSC=A18J		-5.1833125169911396		-5.0586833172213002
CESC	WXS	WUGSC		C5-A2LX	0.000178006932484898		0.00018322576743584799	WUGSC=A18J		WUGSC=A18J		-5.3078099929222304		-5.2952603597721906
CESC	WXS	WUGSC		C5-A2LY	0.00013694891555242399		0.00020431182020030502	WUGSC=A18J		WUGSC=A18J		-5.4216883115840995		-5.2479534162573094
CESC	WXS	WUGSC		C5-A2LZ	0.00046862576696015399		0.00038705068382298701	WUGSC=A20U		WUGSC=A20U		-4.7091438168030093		-4.7922021419217602
CESC	WXS	WUGSC		C5-A2M1	0.00033143105961510699		0.00015422565503265	WUGSC=A18J		WUGSC=A18J		-5.0378537038584801		-5.3700902857002593
CESC	WXS	WUGSC		C5-A2M2	0.000315883803709602		0.00020749345965563799	WUGSC=A18J		WUGSC=A18J		-5.0587195502487194		-5.2412424971843095
CESC	WXS	WUGSC		C5-A3HD	0.00018426410575147399		0.00053969602950574506	WUGSC=A20U		WUGSC=A20U		-5.1145292371723494		-4.6478207579939994
CESC	WXS	WUGSC		C5-A3HE	0.00039578119682651803		0.00035109322699246098	WUGSC=A22X		WUGSC=A22X		-5.0745634190579905		-5.1265961250298098
CESC	WXS	WUGSC		C5-A3HF	0.00019018879479166498		0.00044744291423819003	WUGSC=A20U		WUGSC=A20U		-5.1007850546482798		-4.7292323460756398
CESC	WXS	WUGSC		C5-A3HL	0.000181557472617262		0.00034133588598071599	WUGSC=A20U		WUGSC=A20U		-5.1209558525182501		-4.84678803124471
CESC	WXS	WUGSC		C5-A7CG	0.000332241333670624		0.000450632070772953	WUGSC=A32I		WUGSC=A32I		-5.2238417435837103		-5.0914733084772994
CESC	WXS	WUGSC		C5-A7CH	0.000247729563299621		0.00054782143821072399	WUGSC=A33O		WUGSC=A33O		-5.4636278399402096		-5.1189666532679095
CESC	WXS	WUGSC		C5-A7CJ	0.00013618230415732299		0.000319070145075622	WUGSC=A32I		WUGSC=A32I		-5.6111747270011607		-5.2414092352191908
CESC	WXS	WUGSC		C5-A7CK	0.000193205182949524		0.00025069381276966003	WUGSC=A32I		WUGSC=A32I		-5.4592766323367004		-5.346151789500321
CESC	WXS	WUGSC		C5-A7CL	0.00013301934111385299		0.000200761383624335	WUGSC=A32I		WUGSC=A32I		-5.6213806127096699		-5.4426152248896695
CESC	WXS	WUGSC		C5-A7CM	0.00014626572477786299		0.00063973522024045901	WUGSC=A33O		WUGSC=A33O		-5.6924631094925795		-5.0516054158145298
CESC	WXS	WUGSC		C5-A7CO	0.00038809472322847501		0.00094440847210144809	WUGSC=A351		WUGSC=A351		-5.3537548733604403		-4.9675327368151105
CESC	WXS	WUGSC		C5-A7UC	0.00034122206513453396		0.00034768041457014303	WUGSC=A351		WUGSC=A351		-5.4096555041405496		-5.4015123843845796
CESC	WXS	WUGSC		C5-A7UE	0.00032051583679716699		0.00052077118446590192	WUGSC=A33O		WUGSC=A33O		-5.351756183989651		-5.1409587313568297
CESC	WXS	WUGSC		C5-A7UH	0.00059450365182419295		0.00051925115140928201	WUGSC=A351		WUGSC=A351		-5.1685380845298798		-5.2273151429780995
CESC	WXS	WUGSC		C5-A7X3	0.00026754201607648103		0.000553275195236425	WUGSC=A351		WUGSC=A351		-5.5153006158153497		-5.1997514111077692
CESC	WXS	WUGSC		DG-A2KH	0.000216043963273559		0.00024537021884854304	WUGSC=A22X		WUGSC=A22X		-5.3374764408088202		-5.2821967262539102
CESC	WXS	WUGSC		DG-A2KJ	9.8313529256993705e-05		0.00026730805328458601	WUGSC=A18J		WUGSC=A18J		-5.56563362249506		-5.1312348660734406
CESC	WXS	WUGSC		DG-A2KK	0.00023817187639259198		0.00025552441565431297	WUGSC=A17W		WUGSC=A17W		-5.2708264099016802		-5.2402844842921503
CESC	WXS	WUGSC		DG-A2KL	8.7750231714809807e-05		0.00057577864485445899	WUGSC=A17W		WUGSC=A17W		-5.7044686161420302		-4.8874613348632803
CESC	WXS	WUGSC		DG-A2KM	7.0533346278537092e-05		0.00013938506578501899	WUGSC=A17W		WUGSC=A17W		-5.7993223997361696		-5.5035006436981391
CESC	WXS	BI		DR-A0ZL	4.6797344694758901e-06		5.7107737942645801e-06	BI=A10S		BI=A10S		-5.3297787883175305		-5.2433050420499505
CESC	WXS	BI		DR-A0ZM	1.5744966789855101e-06		5.6586036659532098e-06	BI=A10S		BI=A10S		-5.8028582510641398		-5.2472907234029504
CESC	WXS	BI		DS-A0VK	7.8715786734635591e-07		1.9935206839918999e-06	BI=A10S		BI=A10S		-6.1039381595826603		-5.7003792539083102
CESC	WXS	BI		DS-A0VL	2.0170398395521703e-06		5.40742499906756e-06	BI=A10S		BI=A10S		-5.6952855237372599		-5.2670094955073603
CESC	WXS	BI		DS-A0VM	1.8588488185593602e-06		4.2321931176597102e-06	BI=A10S		BI=A10S		-5.7307559302578701		-5.3734345233877097
CESC	WXS	BI		DS-A0VN	3.6995974008215402e-06		2.3230983331185398e-05	BI=A10S		BI=A10S		-5.4318455343424406		-4.6339324068046199
CESC	WXS	BI		DS-A1OB	1.14321269289559e-05		1.8807908932812199e-05	BI=A16Y		BI=A14W		-5.1921058093239596		-4.4194498999792406
CESC	WXS	WUGSC		DS-A3LQ	0.00030732880882329398		0.00054752383986446103	WUGSC=A21Q		WUGSC=A21Q		-5.1753769277832804		-4.924577166817139
CESC	WXS	WUGSC		DS-A5RQ	0.00013016103497943301		0.00015319783367084199	WUGSC=A28B		WUGSC=A28E		-5.3221547481017497		-5.4253204527249297
CESC	WXS	WUGSC		DS-A7WF	0.00045253085726069004		0.00029020381851887204	WUGSC=A351		WUGSC=A351		-5.2870444129029401		-5.4799894885975098
CESC	WXS	WUGSC		DS-A7WH	0.000208141728818407		0.00048716988555281101	WUGSC=A351		WUGSC=A351		-5.6243334537326204		-5.2550121767042697
CESC	WXS	WUGSC		DS-A7WI	0.00041274394801433704		0.00036268177265033998	WUGSC=A351		WUGSC=A351		-5.3270118972046099		-5.3831668814800402
CESC	WXS	WUGSC		EA-A1QS	0.00025177817428162101		0.00014683100978524501	WUGSC=A22X		WUGSC=A22X		-5.2710004964951791		-5.5052007909885798
CESC	WXS	BI		EA-A1QT	1.1917809188261102e-06		1.3753332474849101e-06	BI=A14W		BI=A14W		-5.6175939854513297		-5.5553824714548901
CESC	WXS	WUGSC		EA-A3HQ	6.5649894322168101e-05		0.000268717162092065	WUGSC=A20U		WUGSC=A20U		-5.5627359496719304		-4.9506745767097904
CESC	WXS	WUGSC		EA-A3HR	0.000116552853508944		0.00015789492781660301	WUGSC=A20U		WUGSC=A20U		-5.3134470703910193		-5.1816018019583199
CESC	WXS	WUGSC		EA-A3HS	9.6238504955838708e-05		0.000218755754496311	WUGSC=A20U		WUGSC=A20U		-5.3966211132920003		-5.0400104947947595
CESC	WXS	WUGSC		EA-A3HT	0.00019465075672236599		0.00022722116525194502	WUGSC=A21Q		WUGSC=A21Q		-5.37372410404289		-5.3065314177688805
CESC	WXS	WUGSC		EA-A3HU	5.0392095083320999e-05		0.000181953905331096	WUGSC=A20U		WUGSC=A20U		-5.6776075662065306		-5.1200085995915892
CESC	WXS	WUGSC		EA-A3QD	0.00020293773382181799		0.00027907670602060202	WUGSC=A22X		WUGSC=A22X		-5.3646557701589295		-5.2262949882149403
CESC	WXS	WUGSC		EA-A3QE	0.00013988127822433898		0.00012881580779426801	WUGSC=A21Q		WUGSC=A21Q		-5.5172206082544601		-5.5530110391702401
CESC	WXS	WUGSC		EA-A3Y4	0.000157267085895972		0.00018046391742485701	WUGSC=A243		WUGSC=A243		-5.4052591386160298		-5.3455065975610596
CESC	WXS	WUGSC		EA-A410	0.00018109428110230801		0.00016905954409654399	WUGSC=A243		WUGSC=A243		-5.3439922424989508		-5.3738572846752204
CESC	WXS	WUGSC		EA-A411	0.00023120335767982901		0.00020309356414114599	WUGSC=A243		WUGSC=A243		-5.2379028412625006		-5.2942008169454997
CESC	WXS	WUGSC		EA-A439	0.000191391040588362		0.00023854540403362798	WUGSC=A243		WUGSC=A243		-5.3199753744619604		-5.2243259245691602
CESC	WXS	WUGSC		EA-A43B	0.00016772123182339199		0.000155060830065245	WUGSC=A243		WUGSC=A243		-5.3773089347473899		-5.4113948736659694
CESC	WXS	WUGSC		EA-A44S	0.000287950984645343		0.00032594900953619504	WUGSC=A26G		WUGSC=A26G		-5.3710781602032993		-5.3172470624529806
CESC	WXS	WUGSC		EA-A4BA	0.00051347304734909401		0.00034255328987246403	WUGSC=A26G		WUGSC=A26G		-5.1198790761040804		-5.2956685853093397
CESC	WXS	WUGSC		EA-A50E	0.00041262102456021698		0.00033774597403871202	WUGSC=A26G		WUGSC=A26G		-5.2148453750335602		-5.3018065472400995
CESC	WXS	WUGSC		EA-A556	0.0010377563585637901		0.00035477603042704701	WUGSC=A26G		WUGSC=A26G		-4.8143013250596507		-5.2804424580285199
CESC	WXS	WUGSC		EA-A5FO	0.00020547102974201201		0.000218572091780003	WUGSC=A28B		WUGSC=A28E		-5.1238851438976498		-5.2709783682483495
CESC	WXS	WUGSC		EA-A5O9	7.7618427944546595e-05		0.000117595483533633	WUGSC=A28B		WUGSC=A28E		-5.5466708988997304		-5.5401824346255006
CESC	WXS	WUGSC		EA-A5ZD	9.6564469276023903e-05		0.000197900345954658	WUGSC=A28B		WUGSC=A28E		-5.4518183834219505		-5.3141265234157
CESC	WXS	WUGSC		EA-A5ZE	8.1448939445989693e-05		0.00032884162542487201	WUGSC=A28B		WUGSC=A28E		-5.5257503076564696		-5.0935862906198892
CESC	WXS	WUGSC		EA-A5ZF	0.000107170017946339		0.000293135510692797	WUGSC=A28B		WUGSC=A28E		-5.4065624379120196		-5.1435046443843602
CESC	WXS	WUGSC		EA-A6QX	0.00021384597351502599		0.00067286664362909202	WUGSC=A33O		WUGSC=A33O		-5.5275045996322199		-5.0296766776853898
CESC	WXS	WUGSC		EA-A78R	0.00019074265757867501		0.000500574174386557	WUGSC=A32I		WUGSC=A32I		-5.4648475757402499		-5.0458269652801695
CESC	WXS	WUGSC		EK-A2GZ	0.00046498694862645302		0.00032544535988996603	WUGSC=A17W		WUGSC=A17W		-4.9802761249155303		-5.1352388042157804
CESC	WXS	WUGSC		EK-A2H0	0.000281936915587897		0.00020073768973517499	WUGSC=A17W		WUGSC=A17W		-5.1975649438703897		-5.3450879664851101
CESC	WXS	WUGSC		EK-A2H1	0.00017725341045681398		0.000178454928732854	WUGSC=A17W		WUGSC=A17W		-5.3991222880778		-5.3961883408840894
CESC	WXS	WUGSC		EK-A2IP	0.000139258120103625		0.00028407352880469104	WUGSC=A17W		WUGSC=A17W		-5.5038963599082402		-5.1942861219096201
CESC	WXS	WUGSC		EK-A2PG	0.00068376559483905803		0.000530335848138483	WUGSC=A18J		WUGSC=A18J		-4.7233396646371606		-4.8336959248536795
CESC	WXS	WUGSC		EK-A2PI	0.00022139258873942499		0.000296022794997765	WUGSC=A18J		WUGSC=A18J		-5.2130838306746297		-5.0869217543263998
CESC	WXS	WUGSC		EK-A2PK	0.00023042727605240498		0.000182875580428996	WUGSC=A18J		WUGSC=A18J		-5.1957130232310194		-5.2960911916277995
CESC	WXS	WUGSC		EK-A2PL	0.00030898051696917996		0.000359150186155863	WUGSC=A18J		WUGSC=A18J		-5.0683158136929602		-5.0029708132967903
CESC	WXS	WUGSC		EK-A2PM	0.00058569868774584503		0.000129667870377197	WUGSC=A18J		WUGSC=A18J		-4.7905726581760195		-5.4454145309782698
CESC	WXS	WUGSC		EK-A2R7	0.000249064381343826		4.6177823754563797e-05	WUGSC=A18J		WUGSC=A18J		-5.1619352855762903		-5.8938134473212802
CESC	WXS	WUGSC		EK-A2R8	0.00032274587832227796		9.2030817122786899e-05	WUGSC=A18J		WUGSC=A18J		-5.0493862044241506		-5.5943136311155799
CESC	WXS	WUGSC		EK-A2R9	0.00016464952714937399		5.8759668470354202e-05	WUGSC=A18J		WUGSC=A18J		-5.34168642135492		-5.7891675723915395
CESC	WXS	WUGSC		EK-A2RA	0.00023841139500083399		5.1137224400500801e-05	WUGSC=A18J		WUGSC=A18J		-5.1809199002684805		-5.8495097572496109
CESC	WXS	WUGSC		EK-A2RB	0.00016484231808118602		4.8724119118290206e-05	WUGSC=A18J		WUGSC=A18J		-5.3411781960460702		-5.8705029129057502
CESC	WXS	WUGSC		EK-A2RC	0.00016355878271524199		6.7770275514809301e-05	WUGSC=A18J		WUGSC=A18J		-5.3445730395094806		-5.7272076579368498
CESC	WXS	WUGSC		EK-A2RD	0.000149048213616711		2.7577659354347499e-05	WUGSC=A20U		WUGSC=A20U		-5.2066432057436298		-5.9394125782174898
CESC	WXS	WUGSC		EK-A2RE	0.00017757037753764901		8.6205649090596598e-05	WUGSC=A18J		WUGSC=A18J		-5.3088763911121797		-5.6227111829230703
CESC	WXS	WUGSC		EK-A2RJ	0.00047065160836272997		5.1505411616370297e-05	WUGSC=A18J		WUGSC=A18J		-4.8855473620253393		-5.8463940468938498
CESC	WXS	WUGSC		EK-A2RK	0.00028823996180902698		6.9298195112095493e-05	WUGSC=A18J		WUGSC=A18J		-5.0984927175993295		-5.7175249857145998
CESC	WXS	WUGSC		EK-A2RL	0.00018238979484036001		5.7682221407144498e-05	WUGSC=A18J		WUGSC=A18J		-5.29724637434812		-5.7972049319692598
CESC	WXS	WUGSC		EK-A2RN	9.3830112542435089e-05		1.0182100238726701e-05	WUGSC=A20U		WUGSC=A20U		-5.4076277437753602		-6.3721326128274596
CESC	WXS	WUGSC		EK-A2RO	0.00017722285232224901		3.7383927569630999e-05	WUGSC=A18J		WUGSC=A18J		-5.3097271871191909		-5.98556198258804
CESC	WXS	WUGSC		EK-A3GK	4.8174544378998602e-05		1.8601755211714603e-05	WUGSC=A20U		WUGSC=A20U		-5.6971523650917808		-6.1104160559927498
CESC	WXS	WUGSC		EK-A3GM	9.40405717059077e-05		8.9788178203084411e-05	WUGSC=A20U		WUGSC=A20U		-5.40665472031551		-5.4267508211667899
CESC	WXS	WUGSC		EK-A3GN	9.0705452727958698e-05		0.000117326077156696	WUGSC=A20U		WUGSC=A20U		-5.4223365856938495		-5.3105754308976598
CESC	WXS	BI		EX-A1H5	7.9161255780893092e-06		8.2170652742513592e-06	BI=A13W		BI=A13W		-5.4411390942834696		-5.4249350324267196
CESC	WXS	WUGSC		EX-A1H6	0.00022063556925127798		0.00048661038710211697	WUGSC=A22X		WUGSC=A22X		-5.3283430489915		-4.9848372014473901
CESC	WXS	WUGSC		EX-A3L1	0.00014669009342685099		0.00015744487133865099	WUGSC=A21Q		WUGSC=A21Q		-5.4965794152822003		-5.4658516821085295
CESC	WXS	WUGSC		EX-A449	0.000112915563897624		0.00035415609992424201	WUGSC=A243		WUGSC=A243		-5.5491431704264995		-5.0527022517401203
CESC	WXS	WUGSC		EX-A69L	0.00019746690406238201		0.00041804127615833201	WUGSC=A32I		WUGSC=A32I		-5.4498010877767005		-5.1240762401736504
CESC	WXS	WUGSC		EX-A69M	0.000218816847408868		0.00046941820860683497	WUGSC=A32I		WUGSC=A32I		-5.4052146483477994		-5.0737354732613795
CESC	WXS	BI		FU-A23K	1.3989467611540399e-06		3.5696508480496102e-06	BI=A16O		BI=A16O		-6.2336923144405105		-5.8268677622612906
CESC	WXS	BI		FU-A23L	6.085704035332429e-05		5.4086178645004799e-05	BI=A16O		BI=A16O		-4.5951826739816699		-4.6464072032880006
CESC	WXS	WUGSC		FU-A2QG	0.00015717437052680501		0.000205931799137083	WUGSC=A18J		WUGSC=A18J		-5.3618651794666796		-5.2445234954163
CESC	WXS	WUGSC		FU-A3HY	0.00060243746029626101		0.000187431893173102	WUGSC=A21Q		WUGSC=A21Q		-4.8830682314663001		-5.3901367086216103
CESC	WXS	WUGSC		FU-A3NI	0.00032179441865599993		0.00021839895579605099	WUGSC=A21Q		WUGSC=A21Q		-5.1554016932255706		-5.3237296428602008
CESC	WXS	WUGSC		FU-A3TQ	7.7274972082780406e-05		0.00017801219217834099	WUGSC=A22X		WUGSC=A22X		-5.7839797196795892		-5.4215688280594412
CESC	WXS	WUGSC		FU-A3TX	0.00017069134378559298		0.00021261035841687001	WUGSC=A22X		WUGSC=A22X		-5.4398070790780402		-5.3444341569048701
CESC	WXS	WUGSC		FU-A3WB	0.00010041852084651999		0.00021720588217287199	WUGSC=A22X		WUGSC=A22X		-5.6702047565401505		-5.33514699427122
CESC	WXS	WUGSC		FU-A3YQ	0.00016067811755655101		0.000143224012376149	WUGSC=A22X		WUGSC=A22X		-5.4660618414557103		-5.5160027403312695
CESC	WXS	WUGSC		FU-A40J	0.000193276823097414		0.000165237730839418	WUGSC=A243		WUGSC=A243		-5.3157171996774197		-5.3837877558443799
CESC	WXS	WUGSC		FU-A57G	0.00024012573450843901		0.00034266641378864602	WUGSC=A26G		WUGSC=A26G		-5.4499580218239903		-5.2955251886943495
CESC	WXS	WUGSC		FU-A5XV	0.00011196505589868899		0.00022375106007348902	WUGSC=A28B		WUGSC=A28E		-5.3875532400935899		-5.2608079752585599
CESC	WXS	WUGSC		FU-A770	0.00037529589188588198		0.00025098352902892899	WUGSC=A33O		WUGSC=A33O		-5.2832318665068803		-5.4579604554790198
CESC	WXS	WUGSC		HG-A2PA	7.2746948193719001e-05		0.00010579220856973599	WUGSC=A20U		WUGSC=A20U		-5.51815520204834		-5.3555162972368695
CESC	WXS	WUGSC		HM-A3JK	0.00017286186308010701		0.00028954938543993101	WUGSC=A21Q		WUGSC=A21Q		-5.4252810110070397		-5.2012575529662195
CESC	WXS	WUGSC		HM-A6W2	0.00040544806669725296		0.00073491575572271395	WUGSC=A33O		WUGSC=A33O		-5.2496704431056997		-4.9913681187752204
CESC	WXS	WUGSC		IR-A3L7	6.2756832907675712e-05		0.000115688336117247	WUGSC=A20U		WUGSC=A20U		-5.582308962685139		-5.3166804061104003
CESC	WXS	WUGSC		IR-A3LA	0.00031152094016250603		0.00024741138490042599	WUGSC=A22X		WUGSC=A22X		-5.1785313316489301		-5.2785988962372503
CESC	WXS	WUGSC		IR-A3LB	0.00030569612776335496		0.000171460285404541	WUGSC=A243		WUGSC=A243		-5.1166070405772501		-5.3677334358559898
CESC	WXS	WUGSC		IR-A3LC	4.8475377497107899e-05		0.000146413322749988	WUGSC=A20U		WUGSC=A20U		-5.6944487812179103		-5.2143893842459699
CESC	WXS	WUGSC		IR-A3LF	0.00050055671429453095		0.000234597623679927	WUGSC=A22X		WUGSC=A22X		-4.9725652852914699		-5.30169496783338
CESC	WXS	WUGSC		IR-A3LH	0.000107819614094518		0.00015631408029030601	WUGSC=A20U		WUGSC=A20U		-5.3472722079276602		-5.1859718813174096
CESC	WXS	WUGSC		IR-A3LI	0.000178709402461993		7.2809320422159306e-05	WUGSC=A20U		WUGSC=A20U		-5.1278225783050999		-5.5177830034951505
CESC	WXS	WUGSC		IR-A3LK	7.1431336579265192e-05		0.000115550215370255	WUGSC=A20U		WUGSC=A20U		-5.5260812045542691		-5.3171992217231301
CESC	WXS	WUGSC		IR-A3LL	0.000167968596961928		0.000115828220750871	WUGSC=A20U		WUGSC=A20U		-5.1547418864289005		-5.3161555958531901
CESC	WXS	WUGSC		JW-A5VG	0.000163413395318811		0.00017831146040535301	WUGSC=A28B		WUGSC=A28E		-5.2233480877179401		-5.3593938198469298
CESC	WXS	WUGSC		JW-A5VH	0.00011642015863717801		0.00029593414091803102	WUGSC=A28B		WUGSC=A28E		-5.3706075546197001		-5.1393780056918397
CESC	WXS	WUGSC		JW-A5VI	9.0527766675119599e-05		0.00035433362755493599	WUGSC=A28B		WUGSC=A28E		-5.4798539349156901		-5.0611607064030197
CESC	WXS	WUGSC		JW-A5VJ	9.1836558436185402e-05		0.00033323870690352798	WUGSC=A28B		WUGSC=A28E		-5.4736201411239103		-5.0878176362552896
CESC	WXS	WUGSC		JW-A5VK	0.000103017877884025		0.00032381279330603499	WUGSC=A28B		WUGSC=A28E		-5.4237231419591794		-5.1002790738135593
CESC	WXS	WUGSC		JW-A5VL	7.7556787327408999e-05		0.00040638995949332101	WUGSC=A28B		WUGSC=A28E		-5.5470159305627504		-5.0016301073476797
CESC	WXS	WUGSC		JW-A69B	0.00042669366268968201		0.00057544726270529803	WUGSC=A32I		WUGSC=A32I		-5.1151792123090196		-4.9852898764706
CESC	WXS	WUGSC		JW-A852	0.00018179818503568702		0.00023193028482506602	WUGSC=A351		WUGSC=A351		-5.6831030680377896		-5.5773351498774408
CESC	WXS	WUGSC		JX-A3PZ	0.00017291905131703201		0.00025784305068767699	WUGSC=A21Q		WUGSC=A21Q		-5.42513735625388		-5.25162476953978
CESC	WXS	WUGSC		JX-A3Q0	0.00016663792675824499		0.00021985438165401	WUGSC=A21Q		WUGSC=A21Q		-5.4412063468024696		-5.3208450750148604
CESC	WXS	WUGSC		JX-A3Q8	0.000117017704414354		0.00024375346739786803	WUGSC=A21Q		WUGSC=A21Q		-5.5947286263390001		-5.2760293981972399
CESC	WXS	WUGSC		JX-A5QV	0.00018772959479259799		0.00017800771180923798	WUGSC=A28B		WUGSC=A28E		-5.1631029986063792		-5.3601342592137691
CESC	WXS	WUGSC		LP-A4AU	0.000105364739462262		0.000312670786333709	WUGSC=A243		WUGSC=A243		-5.5792016805499509		-5.1068096723074303
CESC	WXS	WUGSC		LP-A4AV	0.000106004176512727		0.00025684976748415801	WUGSC=A243		WUGSC=A243		-5.5765740015608891		-5.1922178012419291
CESC	WXS	WUGSC		LP-A4AW	0.00039796612165176199		0.00015103487929891399	WUGSC=A243		WUGSC=A243		-5.0020508754409603		-5.4228197253113306
CESC	WXS	WUGSC		LP-A4AX	9.958425469465141e-05		0.000246485964546387	WUGSC=A243		WUGSC=A243		-5.6037063007713499		-5.2101047835198697
CESC	WXS	WUGSC		LP-A5U2	0.00027368859852811803		0.000141868091629806	WUGSC=A28B		WUGSC=A28E		-4.99937903564423		-5.4586883500585106
CESC	WXS	WUGSC		LP-A5U3	3.9196526182949604e-05		9.1635198574213495e-05	WUGSC=A28B		WUGSC=A28E		-5.8433881622486794		-5.6485107515156994
CESC	WXS	WUGSC		LP-A7HU	0.000310137061112575		0.00028675359755767001	WUGSC=A33O		WUGSC=A33O		-5.3660520098573699		-5.4000968018277593
CESC	WXS	WUGSC		MU-A51Y	0.00026718282588310803		0.00022551323953446498	WUGSC=A26G		WUGSC=A26G		-5.403588189243469		-5.4772246844155195
CESC	WXS	WUGSC		MY-A5BD	0.00024329253287595898		0.00043245609452722595	WUGSC=A26G		WUGSC=A26G		-5.4442679483494905		-5.1944547062148398
CESC	WXS	WUGSC		MY-A5BE	0.000135740286835065		0.00022470827102820601	WUGSC=A26G		WUGSC=A26G		-5.6976879655658195		-5.4787776699779203
CESC	WXS	WUGSC		Q1-A5R1	0.000203685664249737		0.0001903796245761	WUGSC=A28B		WUGSC=A28E		-5.1276752776730499		-5.3309526107571097
CESC	WXS	WUGSC		Q1-A5R2	0.000118477725628966		0.00036824356938184303	WUGSC=A28B		WUGSC=A28E		-5.3629990327399506		-5.0444379053049504
CESC	WXS	WUGSC		Q1-A5R3	0.000109128383980551		0.000114510392873549	WUGSC=A28B		WUGSC=A28E		-5.3986980173164598		-5.5517281721324006
CESC	WXS	WUGSC		Q1-A6DT	0.00026361844587783999		0.000221070979524715	WUGSC=A32I		WUGSC=A32I		-5.3243196096316794		-5.4007636694921306
CESC	WXS	WUGSC		Q1-A6DV	0.00010534419353904201		0.00042090660644074801	WUGSC=A32I		WUGSC=A32I		-5.7226848022680201		-5.1211096626426693
CESC	WXS	WUGSC		Q1-A6DW	0.000111126805963178		0.00046440403342204201	WUGSC=A32I		WUGSC=A32I		-5.6994765731002994		-5.07839942201878
CESC	WXS	WUGSC		Q1-A73O	0.00019401439028980601		0.00024012618526301699	WUGSC=A32I		WUGSC=A32I		-5.45746146172816		-5.3648558834646503
CESC	WXS	WUGSC		Q1-A73P	0.000106059259263556		0.00057454911670236602	WUGSC=A32I		WUGSC=A32I		-5.719746815413151		-4.9859682437060195
CESC	WXS	WUGSC		Q1-A73Q	0.000190076757583616		0.000436069137620363	WUGSC=A32I		WUGSC=A32I		-5.4663663900474404		-5.1057400540365592
CESC	WXS	WUGSC		Q1-A73R	0.000330071569451638		0.00025461279282132702	WUGSC=A33O		WUGSC=A33O		-5.3389975588087601		-5.4517254563600099
CESC	WXS	WUGSC		Q1-A73S	0.00024366007660358102		0.00026308715426080602	WUGSC=A33O		WUGSC=A33O		-5.4708213006033208		-5.4375060336783489
CESC	WXS	WUGSC		R2-A69V	0.00011742565605821399		0.00036958959272060001	WUGSC=A32I		WUGSC=A32I		-5.67553240974825		-5.1775756716027406
CESC	WXS	WUGSC		RA-A741	0.00027993306607607002		0.00038141400824638703	WUGSC=A33O		WUGSC=A33O		-5.4105514760600997		-5.2762090376156605
CESC	WXS	WUGSC		WL-A834	0.00045930063690564904		0.00074415302115950406	WUGSC=A351		WUGSC=A351		-5.28059556356079		-5.0710303619374502
COAD	WXS	BCM	-0.61983518105590285	A6-5660	0.000305788417374832	0.00046990494260219404	NA	BCM=1650	BCM=1650	NA	True	-3.0958713619888201	-2.9092823801231802	NA
COAD	WXS	BCM	0.61148139764214038	AA-3489	0.00067862583941452799	0.00044417708473877099	NA	BCM=1835	BCM=1835	NA	True	-3.02470219371952	-3.2087764362003401	NA
COAD	WXS	BCM	1.8271206395568853	AA-3492	0.00137012090806997	0.000386136428659503	NA	BCM=1408	BCM=1408	NA	True	-2.8632411062810803	-3.41325922448446	NA
COAD	WXS	BCM	2.6855157881503335	AA-3502	0.0012898761984321699	0.00020050593065523895	NA	BCM=1408	BCM=1408	NA	True	-2.8894519710324595	-3.69787277709491	NA
COAD	WXS	BCM	2.1570924571142913	AA-3510	0.0017631149535291602	0.00039530389707508707	NA	BCM=1408	BCM=1408	NA	True	-2.753719371163029	-3.4030689041749604	NA
COAD	WXS	BCM	0.67722294066338451	AA-3511	0.00089915576638158808	0.00056230314805023201	NA	BCM=1835	BCM=1835	NA	True	-2.9024976517743903	-3.1063620706658304	NA
COAD	WXS	BCM	1.368016779300214	AA-3655	0.00022289483084681402	8.6354686474748581e-05	NA	BCM=1719	BCM=1719	NA	True	-2.8806662389907403	-3.2924803241317302	NA
COAD	WXS	BCM	2.0639884907048653	AA-3660	0.00029931382427867	7.1582082587146804e-05	NA	BCM=1719	BCM=1719	NA	True	-2.7526394599904704	-3.3739619063978701	NA
COAD	WXS	BCM	1.0026676927696132	AA-3663	0.00027437842540643396	0.00013693577001253402	NA	BCM=1719	BCM=1719	NA	True	-2.7904162764089704	-3.0922493276158201	NA
COAD	WXS	BCM	-1.2451591154327726	AA-3713	5.3148479323828695e-05	0.00012598565150981399	NA	BCM=1719	BCM=1719	NA	True	-3.50327539279635	-3.1284451496766601	NA
COAD	WXS	BCM	-2.2278119109340553	AZ-6598	0.00017423630001138702	0.00081616290117129692	NA	BCM=1771	BCM=1771	NA	True	-3.6117564053029705	-2.9411181954143202	NA
COAD	WXS	BCM	-0.1149754166528352	AZ-6599	0.00046317351448495799	0.00050159681071458096	NA	BCM=1771	BCM=1771	NA	True	-3.18715132807232	-3.1525402788958501	NA
COAD	WXS	BCM	-1.1240740999603038	AZ-6600	0.00033362108099524104	0.00072716590325274213	NA	BCM=1771	BCM=1771	NA	True	-3.3296415601448799	-2.9912615387078398	NA
COAD	WXS	BCM	-1.1814243163157749	AZ-6601	0.00034300935827417093	0.00077794720679902102	NA	BCM=1771	BCM=1771	NA	True	-3.3175890763706501	-2.9619449195527894	NA
COAD	WXS	BCM	-1.5607442688942021	AZ-6607	0.00030842409721573	0.0009098695744271481	NA	BCM=1835	BCM=1835	NA	True	-3.3671842833865102	-2.8973534428886998	NA
COAD	WXS	BCM	-0.21519585738781191	F4-6704	0.000850778857216464	0.0009876364202866313	NA	BCM=1835	BCM=1835	NA	True	-2.9265158969039304	-2.8617354888875695	NA
COAD	WXS	BCM	-0.9227856384233516	G4-6295	7.6970443914034306e-05	0.00014591842992417201	5.6139916254628504e-05	BCM=1719	BCM=1719	BCM=1719	True	-3.3424422445792903	-3.0646560878459201	-3.4794944754155201
COAD	WXS	BCM	-1.1404525235630667	G4-6297	9.3408479996429523e-05	0.000205919143537015	7.3464749858726707e-05	BCM=1719	BCM=1719	BCM=1719	True	-3.2583799308513801	-2.91506951262821	-3.3626872316669201
COAD	WXS	BCM	0.014106619721368469	G4-6298	0.00021802338648612801	0.000215901950295411	4.5120316258709001e-05	BCM=1719	BCM=1719	BCM=1719	True	-2.8902631547517004	-2.8945096704252498	-3.5743941008098594
COAD	WXS	BCM	-1.3320364814790104	G4-6302	5.0373379693100596e-05	0.000126818912918406	8.8505317378805508e-05	BCM=1719	BCM=1719	BCM=1719	True	-3.5265651459806695	-3.12558220973678	-3.2817968720733099
COAD	WXS	BCM	-0.65705383726132005	G4-6311	0.000114730941674953	0.00018091453986065901	NA	BCM=1719	BCM=1719	NA	True	-3.1690856777161698	-2.97129276393439	NA
COAD	WXS	BCM	-0.081142749320486568	G4-6314	0.000124143733527283	0.000131326147357761	4.6996374390104207e-05	BCM=1719	BCM=1719	BCM=1720	True	-3.1348414335478294	-3.1104150320717205	-3.4295374373872298
COAD	WXS	BCM	-1.6574669608883366	G4-6322	5.7044116574195201e-05	0.000179952602049425	NA	BCM=1719	BCM=1719	NA	True	-3.4725553771402802	-2.9736081050908703	NA
COAD	WXS	BCM	-0.42470400321546509	G4-6625	0.00052199456112127197	0.00070067177325113298	NA	BCM=1771	BCM=1771	NA	True	-3.1352290674371495	-3.0073804231907304	NA
COAD	WXS	BCM		A6-2671	0.00129746827340629		0.00027926199021415698	BCM=1408		BCM=1408		-2.8869032530194199		-3.5539881712220001
COAD	WXS	BCM		A6-2675	0.00040886423601551003		0.000202083677339976	BCM=1719		BCM=1719		-2.6171871120576404		-2.92323499967614
COAD	WXS	BCM		A6-4105	0.0011347940401612001		0.00039537191541637703	BCM=1771		BCM=1771		-2.7979779991146403		-3.2558892286777597
COAD	WXS	BCM		A6-5657	0.000227122052456591		0.00013746161744621998	BCM=1650		BCM=1650		-3.2250330890428001		-3.4431109434686804
COAD	WXS	BCM		A6-5662	0.00016942750479498201		0.00015134704935307599	BCM=1650		BCM=1650		-3.3523084782960804		-3.4013184347973802
COAD	WXS	BCM		A6-5664	0.00049316377068131902		0.00035423992501099999	BCM=1835		BCM=1835		-3.1633414210818196		-3.3070350783137594
COAD	WXS	BCM		A6-5666	0.00014783726214931899		0.00012781613094458501	BCM=1650		BCM=1650		-3.4115084821137702		-3.4747067261009299
COAD	WXS	BCM		A6-6137	0.00059669713588806901		0.000188558905863488	BCM=1771		BCM=1806		-3.0771410921073401		-3.1061057011283202
COAD	WXS	BCM		A6-6138	0.000359175047855768		0.00033555913620327699	BCM=1771		BCM=1771		-3.2975888870690699		-3.3271259776033104
COAD	WXS	BCM		A6-6142	0.00093925156551663905		0.00054000315698142694	BCM=1771		BCM=1771		-2.8801131177627299		-3.1204987465530802
COAD	WXS	BCM		A6-6648	0.00057072963324556196		0.00044494673467795497	BCM=1771		BCM=1771		-3.09646462293124		-3.2045870213982601
COAD	WXS	BCM		A6-6651	0.00048008747654581201		0.00038288837540450198	BCM=1835		BCM=1835		-3.1750122083681398		-3.27326040432773
COAD	WXS	BCM		A6-6652	0.00089822833095511601		0.00023488482393375801	BCM=1771		BCM=1771		-2.8995082963741998		-3.4820400877420403
COAD	WXS	BCM		A6-6654	0.00038230266471479905		0.00025501859232407404	BCM=1835		BCM=1835		-3.2739252604404401		-3.4497607414195497
COAD	WXS	BCM		A6-6782	0.00098097670988164299		0.00034632551773650496	BCM=1835		BCM=1835		-2.8646738889917702		-3.3168480934384901
COAD	WXS	BCM		A6-A566	5.3139109387430795e-05		7.0817635553925294e-05	BCM=A28G		BCM=A28G		-3.3534687252099902		-3.2287415740401899
COAD	WXS	BCM		A6-A567	5.0441712981793702e-05		3.1088730408308195e-05	BCM=A28G		BCM=A28G		-3.3760931699303698		-3.5862800097354706
COAD	WXS	BCM		A6-A56B	5.8361154018278795e-05		9.0313106482309502e-05	BCM=A28G		BCM=A28G		-3.3127591256283302		-3.1231322156835897
COAD	WXS	BCM		AD-5900	0.00014121348303611		0.000119796709927018	BCM=1650		BCM=1650		-3.4314162281619196		-3.5028475023708396
COAD	WXS	BCM		AD-6548	0.00034938371909904901		0.000246344498643094	BCM=1835		BCM=1835		-3.3130299221082904		-3.4647897175069304
COAD	WXS	BCM		AD-6889	0.00027598172051665899		0.000366793961461364	BCM=1924		BCM=1924		-3.3422895232970298		-3.2187476638255603
COAD	WXS	BCM		AD-6895	0.00037553914250663397		0.000206926680773666	BCM=1924		BCM=1924		-3.2085146307961603		-3.4673533496142204
COAD	WXS	BCM		AD-6899	0.00065202506421601703		0.00018890034086363998	BCM=1924		BCM=1924		-2.9689055505000903		-3.5069370994901301
COAD	WXS	BCM		AD-6963	0.00029107046274784302		0.00021324816129801599	BCM=1924		BCM=1924		-3.3191717047471299		-3.4542845458676998
COAD	WXS	BCM		AD-6964	0.00031895829711060401		0.00027838982475281203	BCM=1924		BCM=1924		-3.2794359370792003		-3.3385164834702099
COAD	WXS	BCM		AD-6965	0.00088897174172735804		0.00025122589772371296	BCM=1924		BCM=1924		-2.8342818850678801		-3.3831054342849902
COAD	WXS	BCM		AD-A5EK	8.4701627681282805e-05		3.5041085641482003e-05	BCM=A28G		BCM=A28G		-3.1509912404660998		-3.5343054435624097
COAD	WXS	BCM		AU-3779	0.00038736667225477598		0.000164967206773891	BCM=1719		BCM=1719		-2.6406439831341699		-3.0113686148800198
COAD	WXS	BCM		AU-6004	7.1416441800381999e-05		0.000103620386065746	BCM=1719		BCM=1719		-3.3749680274351603		-3.2133210298305102
COAD	WXS	BCM		AY-5543	0.00025734432911836403		0.00022335013332980399	BCM=1650		BCM=1650		-3.1707777907032102		-3.2323061771488999
COAD	WXS	BCM		AY-6197	4.2886680172991798e-05		7.0541155408497406e-05	BCM=1719		BCM=1719		-3.5964438067487596		-3.3803236670752002
COAD	WXS	BCM		AY-A54L	8.86368362663841e-05		5.4285910298231501e-05	BCM=A28G		BCM=A28G		-3.1312687502659102		-3.3441958718292497
COAD	WXS	BCM		AZ-4315	0.00130624927574884		7.829482771225329e-05	BCM=1408		BCM=1408		-2.8839739373398001		-4.1062669272169305
COAD	WXS	BCM		AZ-4323	0.00026778760755665295		0.000154223302180693	BCM=1835		BCM=1835		-3.4285421103401399		-3.6681825877117999
COAD	WXS	BCM		AZ-4681	0.00173642620062713		0.00027903843286886701	BCM=1408		BCM=1408		-2.7603436697914501		-3.5543359758183199
COAD	WXS	BCM		AZ-4682	0.0020777760055541699		0.00020025401205209801	BCM=1408		BCM=1408		-2.6824012733309202		-3.6984187741469299
COAD	WXS	BCM		AZ-5403	0.00021394339106242701		0.000115792442186834	BCM=1650		BCM=1650		-3.2509935179993703		-3.5176121794468904
COAD	WXS	BCM		CA-5796	0.00015630480367818798		0.00079579689117414	BCM=1650		BCM=1650		-3.3873200679179196		-2.6804901549931897
COAD	WXS	BCM		CA-5797	0.00022581960818537003		0.000151595207920053	BCM=1650		BCM=1650		-3.2275307436777001		-3.4006069201915801
COAD	WXS	BCM		CA-6716	0.00096385086915527405		0.00025023818925971002	BCM=1835		BCM=1835		-2.8723227422476501		-3.4579789967694801
COAD	WXS	BCM		CA-6719	0.0010004549824944599		0.000205098155739657	BCM=1835		BCM=1835		-2.85613503412777		-3.5443708304042501
COAD	WXS	BCM		CK-4947	0.00024921189968481601		0.000130642100685428	BCM=1650		BCM=1650		-3.1847236174866005		-3.4652092381022102
COAD	WXS	BCM		CK-5912	0.0011567516073741199		0.00028140855296747701	BCM=1650		BCM=1650		-2.51805228156078		-3.1319551002181805
COAD	WXS	BCM		CK-5913	0.00025046724788843801		0.00023715432448195698	BCM=1650		BCM=1650		-3.1825414493998303		-3.20626134484051
COAD	WXS	BCM		CK-5915	0.00119626507578198		0.00013607485398451499	BCM=1650		BCM=1650		-2.50346496924913		-3.4475145162422502
COAD	WXS	BCM		CK-5916	0.000181342863376692		0.00019856026609422101	BCM=1650		BCM=1650		-3.3227919243177904		-3.2834000470497902
COAD	WXS	BCM		CM-4743	0.00016542983502118702		8.9585646554160597e-05	BCM=1719		BCM=1719		-3.01015239923119		-3.2765278034547598
COAD	WXS	BCM		CM-4746	0.0014350224925838301		0.00025241418009806901	BCM=1408		BCM=1408		-2.8431412917324401		-3.5978862509914498
COAD	WXS	BCM		CM-4747	0.0028433909116024501		0.00070457073095257599	BCM=1408		BCM=1408		-2.5461634290604502		-3.1520754020997201
COAD	WXS	BCM		CM-4748	0.0018794636109282302		0.00024253442649625401	BCM=1408		BCM=1408		-2.7259660784237303		-3.61522660685067
COAD	WXS	BCM		CM-4752	0.00044691859837574601		0.000322645606935753	BCM=1408		BCM=1408		-3.34977157193644		-3.4912742437648201
COAD	WXS	BCM		CM-5341	0.00072534760399928797		0.00026404611929056699	BCM=1408		BCM=1408		-3.1394538191937404		-3.57832021099343
COAD	WXS	BCM		CM-5344	0.00010806982405125601		6.6777672606115797e-05	BCM=1719		BCM=1719		-3.19506179147354		-3.4041349572952795
COAD	WXS	BCM		CM-5348	0.000104396809690924		1.8814971759014101e-05	BCM=1719		BCM=1719		-3.2100790087974902		-3.95426266507909
COAD	WXS	BCM		CM-5349	0.00017702400474367802		8.9286630040529797e-05	BCM=1719		BCM=1719		-2.9807340744711697		-3.2779798042377402
COAD	WXS	BCM		CM-5860	0.00021946639367459201		0.00020627389447763701	BCM=1650		BCM=1650		-3.2399243659404804		-3.2668481250131802
COAD	WXS	BCM		CM-5864	0.00049924241885685003		0.00015189327940684399	BCM=1650		BCM=1650		-2.88298091450755		-3.3997538344967002
COAD	WXS	BCM		CM-5868	0.00026379166790888302		0.00015252062570771799	BCM=1650		BCM=1650		-3.1600313193557699		-3.3979638149355602
COAD	WXS	BCM		CM-6161	0.00044242247372352003		5.0733757467904206e-05	BCM=1650		BCM=1650		-2.9354552135076704		-3.8759953647757501
COAD	WXS	BCM		CM-6163	0.00066869758303323302		8.5438273105861904e-05	BCM=1650		BCM=1650		-2.7560626397390302		-3.6496399314777594
COAD	WXS	BCM		CM-6164	0.00031201587140309997		8.6639217820268585e-05	BCM=1650		BCM=1650		-3.0871157072452902		-3.6435778703907595
COAD	WXS	BCM		CM-6165	0.000755276337312071		8.3969315122079698e-05	BCM=1650		BCM=1650		-2.7031865146777303		-3.6571717822413796
COAD	WXS	BCM		CM-6166	0.00062415477694463604		0.000113390421061705	BCM=1650		BCM=1650		-2.7860000944932599		-3.5267160252125604
COAD	WXS	BCM		CM-6168	0.000255809566833447		8.2732121090835093e-05	BCM=1650		BCM=1650		-3.1733756109051701		-3.66361823427397
COAD	WXS	BCM		CM-6169	0.000420385263488156		0.000103518611344335	BCM=1650		BCM=1650		-2.9576449096841197		-3.5662739557124197
COAD	WXS	BCM		CM-6170	0.00042574663842738302		5.6386481504556101e-05	BCM=1650		BCM=1650		-2.95214116562651		-3.8301173975908398
COAD	WXS	BCM		CM-6171	0.00022350785180033902		7.5792649535682993e-05	BCM=1650		BCM=1650		-3.2319996087689198		-3.7016653039491803
COAD	WXS	BCM		CM-6172	0.00068711429534183699		0.00010240436676679	BCM=1650		BCM=1650		-2.7442634091240903		-3.5709739168220698
COAD	WXS	BCM		CM-6674	0.00014083339155810699		0.00018404664890754499	BCM=1835		BCM=1835		-3.7076269474601298		-3.5914046712876497
COAD	WXS	BCM		CM-6675	0.00028283848136075599		0.00034633744134342996	BCM=1835		BCM=1835		-3.4047940888474999		-3.31683314141421
COAD	WXS	BCM		CM-6676	0.0010394117548259601		0.000117428435525468	BCM=1835		BCM=1835		-2.8395449615762596		-3.7865593106713198
COAD	WXS	BCM		CM-6677	0.00038147624078614401		0.00046814455602495197	BCM=1835		BCM=1835		-3.2748650912983299		-3.1859526081644498
COAD	WXS	BCM		CM-6679	0.00067528040055141202		0.00034070910663463701	BCM=1835		BCM=1835		-3.0268484407074903		-3.3239488438247
COAD	WXS	BCM		D5-5538	0.000225655916137927		0.00037090848430567004	BCM=1650		BCM=1650		-3.2278456690821602		-3.0120256255467699
COAD	WXS	BCM		D5-6529	0.00052333045397773606		0.00020989717964598002	BCM=1771		BCM=1771		-3.1341190371529		-3.5308884422901201
COAD	WXS	BCM		D5-6531	0.00047082380084365597		2.5727873696043698e-05	BCM=1719		BCM=1719		-2.5559078269075002		-3.8183623408424001
COAD	WXS	BCM		D5-6532	0.00015474128370272799		5.1097644543316298e-05	BCM=1719		BCM=1719		-3.0391600405094099		-3.5203653550154503
COAD	WXS	BCM		D5-6533	0.00011356905460583401		8.1029107139443909e-05	BCM=1719		BCM=1719		-3.1735062253075403		-3.3201251824278999
COAD	WXS	BCM		D5-6534	0.000383805633962206		0.000171646493921447	BCM=1924		BCM=1924		-3.1990584955362302		-3.5485349041966301
COAD	WXS	BCM		D5-6535	0.00015529747788175201		0.000136091228062526	BCM=1719		BCM=1719		-3.03760183326649		-3.0949361027774502
COAD	WXS	BCM		D5-6536	6.4355280819045904e-05		6.0352593830522496e-05	BCM=1719		BCM=1719		-3.42018204614123		-3.4480702959467702
COAD	WXS	BCM		D5-6538	0.00034603860730049799			BCM=1719				-2.6896416804195398
COAD	WXS	BCM		D5-6539	0.00011249372282564799		6.54184092962835e-05	BCM=1719		BCM=1719		-3.17763794646971		-3.41306625618479
COAD	WXS	BCM		D5-6540	2.0424311159704898e-05		5.0485347217184097e-05	BCM=1719		BCM=1719		-3.9186188176424501		-3.5256008883635497
COAD	WXS	BCM		D5-6541	0.00015080845873769298		3.3786363666537203e-05	BCM=1719		BCM=1719		-3.0503405343848402		-3.7000247834974598
COAD	WXS	BCM		D5-6898	0.0012363420949983099		0.000251989223929504	BCM=1924		BCM=1924		-2.6910311847184505		-3.3817878720772199
COAD	WXS	BCM		D5-6920	0.00041639330324018701		0.00037602022027490299	BCM=1924		BCM=1924		-3.1636661048466896		-3.2079586415849102
COAD	WXS	BCM		D5-6927	0.00030332598972966098		0.00027158509308178601	BCM=1924		BCM=1924		-3.3012602177382497		-3.3492639126226496
COAD	WXS	BCM		D5-6928	0.000230496328554388		0.000199570562460431	BCM=1924		BCM=1924		-3.4205058289312498		-3.4830733597600196
COAD	WXS	BCM		D5-6930	0.000419261561071386		0.00026408205523010799	BCM=1924		BCM=1924		-3.1606847940358698		-3.3614309498297699
COAD	WXS	BCM		D5-6931	0.00039933292096178699		0.00027135819769537502	BCM=1924		BCM=1924		-3.1818347262216902		-3.3496268949882002
COAD	WXS	BCM		DM-A0XD	0.00045542792874316907		0.000173503992724661	BCM=A152		BCM=A152		-3.0519037825842799		-3.4710139690783701
COAD	WXS	BCM		DM-A0XF	0.00043907996963389503		0.00018767694499293301	BCM=A152		BCM=A152		-3.0677798169328905		-3.4369125170526296
COAD	WXS	BCM		DM-A1D0	0.000543340307126671		0.00014784612594432	BCM=A152		BCM=A152		-2.9752515185258503		-3.5405134933672593
COAD	WXS	BCM		DM-A1D4	0.00039361987110931901		0.00021151072213525501	BCM=A152		BCM=A152		-3.1152464276338305		-3.3849910544270898
COAD	WXS	BCM		DM-A1D6	0.000315006190769268		0.00023139516709414599	BCM=A152		BCM=A152		-3.2120043534343998		-3.34596915837054
COAD	WXS	BCM		DM-A1D7	0.00052394285062203093		0.00020740312645876102	BCM=A152		BCM=A152		-2.9910395237937797		-3.3935081436405099
COAD	WXS	BCM		DM-A1D8	0.00116331966255001		0.00015784095535862299	BCM=A152		BCM=A152		-2.6446243737861401		-3.5121037415403396
COAD	WXS	BCM		DM-A1D9	0.0010848789087846802		0.00024210327041887799	BCM=A152		BCM=A152		-2.6749421763040599		-3.3263227863430798
COAD	WXS	BCM		DM-A1DA	0.00028359565370881498		7.1122173130746597e-05	BCM=A152		BCM=A152		-3.2576238717204702		-3.8583184244434907
COAD	WXS	BCM		DM-A1DB	0.00040663335675678904		0.00019519073756797499	BCM=A152		BCM=A152		-3.10112044082743		-3.4198642372906498
COAD	WXS	BCM		DM-A1HA	0.000345420730399076		0.00017665338095956899	BCM=A152		BCM=A152		-3.1719750442678203		-3.46320148864281
COAD	WXS	BCM		DM-A285	0.00025513659457096298		0.00015519804301520501	BCM=A16V		BCM=A16V		-3.2290311733164305		-3.44491768713358
COAD	WXS	BCM		DM-A28C	0.00063897032743381107		0.00013809118211907101	BCM=A16V		BCM=A16V		-2.8303232369945399		-3.4956379804373698
COAD	WXS	BCM		DM-A28E	0.00049937621542360598		0.000130073865787241	BCM=A16V		BCM=A16V		-2.9373760741302402		-3.5216138801704502
COAD	WXS	BCM		DM-A28F	0.000245792968849792		0.000240334400731504	BCM=A16V		BCM=A16V		-3.2452344725055404		-3.2549879889739
COAD	WXS	BCM		DM-A28G	0.00080011003167780798		0.000141441221423258	BCM=A16V		BCM=A16V		-2.7326542122391801		-3.4852279297533304
COAD	WXS	BCM		DM-A28H	0.00027540140646966201		0.00021356551479355501	BCM=A16V		BCM=A16V		-3.1958377739517303		-3.3062728009158699
COAD	WXS	BCM		DM-A28K	0.00023877777368045		0.000100426315766416	BCM=A16V		BCM=A16V		-3.25781002921202		-3.6339563973274602
COAD	WXS	BCM		F4-6459	0.0010819515688428099		0.00023786195467236202	BCM=1771		BCM=1771		-2.8186872243894796		-3.4765700619148303
COAD	WXS	BCM		F4-6460	0.00088396536648181995		0.00033214802538424505	BCM=1771		BCM=1771		-2.9064597955589999		-3.3315633704578
COAD	WXS	BCM		F4-6461	0.00058249112699626504		9.7866193282529401e-05	BCM=1771		BCM=1806		-3.08760573116498		-3.3909200547808798
COAD	WXS	BCM		F4-6463	0.00016628287695395099		4.56729893106878e-05	BCM=1719		BCM=1719		-3.0079187059928101		-3.5691067986262501
COAD	WXS	BCM		F4-6569	0.00026869790221908197		0.00023593912223491401	BCM=1771		BCM=1771		-3.4236307695496802		-3.48009508599135
COAD	WXS	BCM		F4-6703	0.00041338506284783197		0.00024372587719279502	BCM=1835		BCM=1835		-3.2399778056897497		-3.4694309434439998
COAD	WXS	BCM		F4-6805	0.00063928528169424298		0.00047655908633010196	BCM=1835		BCM=1835		-3.0506378798172098		-3.1782158311243101
COAD	WXS	BCM		F4-6806	0.00087887913769145194		0.00026020209896438303	BCM=1835		BCM=1835		-2.9124034300053596		-3.4410217900268298
COAD	WXS	BCM		F4-6807	0.00060535089177204808		0.00044514598623106506	BCM=1835		BCM=1835		-3.0743253990477299		-3.2078301237705
COAD	WXS	BCM		F4-6808	0.00097367561263878109		0.00035187521235430599	BCM=1835		BCM=1835		-2.8679182930778397		-3.3099439112873799
COAD	WXS	BCM		F4-6809	0.0011817523660177		0.00040064156017895495	BCM=1835		BCM=1835		-2.7838061050883502		-3.2535765871488302
COAD	WXS	BCM		F4-6854	0.00114914473572412		0.000400412791973673	BCM=1924		BCM=1924		-2.7227951092005895		-3.18066189766115
COAD	WXS	BCM		F4-6856	0.00024121690380211099		0.000298786102029418	BCM=1924		BCM=1924		-3.4007621024107002		-3.3078094485811604
COAD	WXS	BCM		G4-6293	0.00010599029270068199		6.0609388844632398e-05	BCM=1719		BCM=1719		-3.2035001443708997		-3.4462263310466401
COAD	WXS	BCM		G4-6294	9.0689789705692913e-05		0.000111586072685568	BCM=1806		BCM=1771		-3.4239943557610499		-3.8052850526772497
COAD	WXS	BCM		G4-6299	0.00039687619411178703		0.00017638396192435401	BCM=1771		BCM=1771		-3.2542399960348396		-3.6064359518986899
COAD	WXS	BCM		G4-6303	0.0011617328591711001		0.00025250454595387902	BCM=1771		BCM=1771		-2.7877887719831498		-3.4506258440422899
COAD	WXS	BCM		G4-6306	0.00035903300299024399		0.00020434077410694999	BCM=1771		BCM=1771		-3.2977606737874501		-3.5425400110760701
COAD	WXS	BCM		G4-6307	0.00012805822772430099		8.2360626331904206e-05	BCM=1719		BCM=1720		-3.1213587488018		-3.1858821516189804
COAD	WXS	BCM		G4-6309	0.00022635016052555801		0.00031445731141763796	BCM=1835		BCM=1835		-3.5015517787474195		-3.3587708886541803
COAD	WXS	BCM		G4-6310	0.00023244798426364901		3.8119609434606003e-05	BCM=1719		BCM=1720		-2.8624404514341499		-3.5204533499777502
COAD	WXS	BCM		G4-6315	0.00014007624922896		4.3368150635578293e-05	BCM=1719		BCM=1720		-3.08240173158118		-3.4644308895180695
COAD	WXS	BCM		G4-6317	0.00019945279022080101		4.8308946366251097e-05	BCM=1719		BCM=1720		-2.92892611966733		-3.4175742267914599
COAD	WXS	BCM		G4-6321	8.5951385119049407e-05		5.9017345371163405e-05	BCM=1719		BCM=1720		-3.2945133560679705		-3.33062212145142
COAD	WXS	BCM		G4-6323	0.00014145275999265301		4.0142997304172103e-05	BCM=1719		BCM=1720		-3.0781548101396097		-3.4979919960233996
COAD	WXS	BCM		G4-6586	0.00029597922831729902		0.000199418240898792	BCM=1771		BCM=1771		-3.3816338118215197		-3.5531301644145001
COAD	WXS	BCM		G4-6588	0.00022100186125833301		0.00028318767212226199	BCM=1771		BCM=1771		-3.5084991140772797		-3.4008207018791605
COAD	WXS	BCM		G4-6626	0.000591615455132013		0.00037159703604151497	BCM=1771		BCM=1771		-3.0808555345547597		-3.2828228040827696
COAD	WXS	BCM		G4-6628	0.00027468980682334701		0.00042327505404356804	BCM=1835		BCM=1835		-3.41749004163665		-3.2297099117411299
COAD	WXS	BCM		NH-A50T	0.00014440069950029199		5.522238193522579e-05	BCM=A28G		BCM=A28G		-2.9193136995294999		-3.3367678612076404
COAD	WXS	BCM		QG-A5YV	8.7699911301731493e-05		9.8921168687168506e-05	BCM=A28G		BCM=A28G		-3.1358838424329001		-3.0835937579435897
COAD	WXS	BCM		QG-A5YX	5.6082391974480702e-05		5.0814104341651792e-05	BCM=A28G		BCM=A28G		-3.3300564680792699		-3.3728987215296002
COAD	WXS	BCM		QG-A5Z1	0.00012594863526357099		5.6140130469283897e-05	BCM=A28G		BCM=A28G		-2.9786895305679302		-3.3296095789637299
COAD	WXS	BCM		QG-A5Z2	2.3074065012806699e-05		3.5016706412216806e-05	BCM=A28G		BCM=A28G		-3.71575888460954		-3.5346077015942399
ESCA	WXS	WUGSC	-0.70270986809451452	IC-A6RE	0.00043995817985632304	0.00071605790774952895	0.00053680184519680496	WUGSC=A33E	WUGSC=A33E	WUGSC=A33H	True	-3.4280699356252202	-3.21653318707969	-3.3721692771360101
ESCA	WXS	WUGSC	-1.2137245962115841	IC-A6RF	0.00039798892901135601	0.00092307821434695102	0.00043126894546632996	WUGSC=A33E	WUGSC=A33E	WUGSC=A33H	True	-3.47161034096179	-3.1062428310269503	-3.46723509026133
ESCA	WXS	WUGSC	0.0094522856378723031	IG-A3I8	0.00035881191958940002	0.00035646873109688293	0.00024713890602915496	WUGSC=A247	WUGSC=A247	WUGSC=A247	True	-3.4451331382981798	-3.4479785598027601	-3.6070588800786205
ESCA	WXS	WUGSC	-2.7508143704132197	L5-A43C	0.000171687461315463	0.00115562310649879	NA	WUGSC=A247	WUGSC=A247	NA	True	-3.7652614210903801	-2.9371837830924701	NA
ESCA	WXS	WUGSC	-0.36935101294535388	L5-A43E	0.000437320306011495	0.00056491795350640801	0.00020947239437091002	WUGSC=A247	WUGSC=A247	WUGSC=A247	True	-3.35920035667298	-3.2480146228475602	-3.6788732030668503
ESCA	WXS	WUGSC	-1.9621571434478817	L5-A43H	0.00026163456953145402	0.00101944378546489	NA	WUGSC=A247	WUGSC=A247	NA	True	-3.58230487363195	-2.9916367172477902	NA
ESCA	WXS	WUGSC	-0.36003800142368475	L5-A43I	0.00052665731785708899	0.00067594344538649995	NA	WUGSC=A247	WUGSC=A247	NA	True	-3.27847187695343	-3.1700896389459903	NA
ESCA	WXS	WUGSC	0.82740994926125822	L5-A43J	0.00072397257135194593	0.00040798753941871202	NA	WUGSC=A247	WUGSC=A247	NA	True	-3.1402778873058201	-3.3893531007442701	NA
ESCA	WXS	WUGSC	-0.28151805701926419	L5-A43M	0.00019013750447521	0.00023110703673094598	NA	WUGSC=A247	WUGSC=A247	NA	True	-3.7209322104353002	-3.63618683095146	NA
ESCA	WXS	WUGSC	-1.4942231969687356	L5-A4OE	0.00025504865928132996	0.00071850376369437597	NA	WUGSC=A27G	WUGSC=A27G	NA	True	-3.51563937442701	-3.0658333719224906	NA
ESCA	WXS	WUGSC	-1.4600702251090967	L5-A4OF	0.00036657498276684001	0.00100852752678965	NA	WUGSC=A27G	WUGSC=A27G	NA	True	-3.3580995965095695	-2.9185746629758702	NA
ESCA	WXS	WUGSC	-0.31181592535074509	L5-A4OG	0.00016637836097604399	0.000206520319531858	NA	WUGSC=A27G	WUGSC=A27G	NA	True	-3.7011655776695096	-3.6072996310132095	NA
ESCA	WXS	WUGSC	-2.0490790511176189	L5-A4OH	0.00033729044083229197	0.0013958485214412301	NA	WUGSC=A27G	WUGSC=A27G	NA	True	-3.3942583863381297	-2.7774241284650403	NA
ESCA	WXS	WUGSC	-1.9432753799999352	L5-A4OI	0.000138522383363232	0.00053272629582685495	NA	WUGSC=A27G	WUGSC=A27G	NA	True	-3.7807424640902294	-3.1957582848749304	NA
ESCA	WXS	WUGSC	-2.2176202104015093	L5-A4OJ	0.000105729813702608	0.00049177638400774409	NA	WUGSC=A27G	WUGSC=A27G	NA	True	-3.8980649523622799	-3.2304947500407599	NA
ESCA	WXS	WUGSC	1.2541450492116175	L5-A4OM	0.000366414153709252	0.00015361618039805901	NA	WUGSC=A27G	WUGSC=A27G	NA	True	-3.3582901782518801	-3.7358254569780498	NA
ESCA	WXS	WUGSC	-0.5225222778441122	L5-A4ON	0.00024328941154728198	0.000349476588018618	NA	WUGSC=A27G	WUGSC=A27G	NA	True	-3.5361392113788201	-3.3788443323450696	NA
ESCA	WXS	WUGSC	-2.3557858346499536	L5-A4OO	0.000197724972270091	0.0010121006945604	NA	WUGSC=A27G	WUGSC=A27G	NA	True	-3.6262008960313694	-2.9170386964414199	NA
ESCA	WXS	WUGSC	-1.2635735539508743	L5-A4OP	0.000333498640545249	0.00080069590866873892	NA	WUGSC=A27G	WUGSC=A27G	NA	True	-3.3991683514139202	-3.0187948099469701	NA
ESCA	WXS	WUGSC	-1.7801560197448896	L5-A4OQ	0.00015990852432856399	0.00054922712068221499	NA	WUGSC=A27G	WUGSC=A27G	NA	True	-3.7183908038072206	-3.1825104449022001	NA
ESCA	WXS	WUGSC	0.46593126503444138	L5-A4OR	0.000228435985350563	0.00016538847105635601	NA	WUGSC=A27G	WUGSC=A27G	NA	True	-3.5634979002878304	-3.7037571869808601	NA
ESCA	WXS	WUGSC	-0.19431351153714627	L5-A4OS	0.00031129260286922493	0.00035617464192456294	NA	WUGSC=A28B	WUGSC=A28E	NA	False	-3.4141218145065695	-3.5261308661395399	NA
ESCA	WXS	WUGSC	1.0503358997904031	L5-A4OT	0.00038672522082469797	0.000186732488440908	NA	WUGSC=A28B	WUGSC=A28E	NA	False	-3.3198881192157694	-3.8065739777438505	NA
ESCA	WXS	WUGSC	-0.044147451030847711	L5-A4OU	0.00028772037381220601	0.00029666090882997202	NA	WUGSC=A28B	WUGSC=A28E	NA	False	-3.4483199994594398	-3.6055335396355002	NA
ESCA	WXS	WUGSC	-1.27686514088781	L5-A4OW	0.00022542541325685299	0.00054623255773511602	NA	WUGSC=A28B	WUGSC=A28E	NA	False	-3.5542877408229501	-3.3404162801664503	NA
ESCA	WXS	WUGSC	-1.2400015129192863	L5-A4OX	0.00031046315547805201	0.00073331018553186595	NA	WUGSC=A28B	WUGSC=A28E	NA	False	-3.4152805480892403	-3.2125061452002694	NA
ESCA	WXS	WUGSC	0.08175816064694448	L5-A88T	0.00057957880538456001	0.00054764715595604491	NA	WUGSC=A351	WUGSC=A351	NA	True	-3.3982775831029506	-3.4228892418480004	NA
ESCA	WXS	WUGSC	-1.2353755111913738	L5-A88V	0.00042517363980175898	0.00100103996364474	NA	WUGSC=A351	WUGSC=A351	NA	True	-3.53282374747136	-3.1609386626940297	NA
ESCA	WXS	WUGSC	-1.7830964485872665	L5-A88W	0.00030004329660302507	0.00103264119104145	NA	WUGSC=A351	WUGSC=A351	NA	True	-3.68420615002921	-3.1474406338425296	NA
ESCA	WXS	WUGSC	-0.56807134320870167	V5-A7RE	0.00041196968344773399	0.00061076166698868003	0.0009006602510426609	WUGSC=A351	WUGSC=A351	WUGSC=A351	True	-3.5465248206880702	-3.3755183067051298	-3.2068290820877898
ESCA	WXS	WUGSC		IG-A3QL	0.00034093526638221403		0.00025180410969145899	WUGSC=A247		WUGSC=A247		-3.4673280729775602		-3.5989371860559602
ESCA	WXS	WUGSC		IG-A3Y9	0.000155178772397818		0.00018071377742675	WUGSC=A247		WUGSC=A247		-3.8091676881101697		-3.7430087360261202
ESCA	WXS	WUGSC		IG-A3YA	0.00029995507927836802		0.000178479082582492	WUGSC=A247		WUGSC=A247		-3.52294377955453		-3.7484126750773399
ESCA	WXS	WUGSC		IG-A3YB	0.00055951997670265308		0.00022713068250638301	WUGSC=A247		WUGSC=A247		-3.2521844031180298		-3.6437241940799701
ESCA	WXS	WUGSC		IG-A3YC	0.000215597033058409		0.00018923763146989298	WUGSC=A247		WUGSC=A247		-3.66635721999377		-3.7229924962924303
ESCA	WXS	WUGSC		IG-A4P3	0.00028243945195359998		0.00017372194863733302	WUGSC=A27G		WUGSC=A27G		-3.4713370592197696		-3.6824077271426501
ESCA	WXS	WUGSC		IG-A4QS	0.00026872655533923396		0.000104142681472459	WUGSC=A27G		WUGSC=A27G		-3.4929518341563202		-3.9046336636110701
ESCA	WXS	WUGSC		IG-A4QT	0.000146441813429199		0.000134670296734051	WUGSC=A27G		WUGSC=A27G		-3.7565973211063		-3.79299060228522
ESCA	WXS	WUGSC		IG-A50L	0.00024548053421037999		0.00029307737462020599	WUGSC=A27G		WUGSC=A27G		-3.5322453596200902		-3.4552801268516702
ESCA	WXS	WUGSC		IG-A51D	0.00022604171161573198		0.000142507988866936	WUGSC=A27G		WUGSC=A27G		-3.5680738321672405		-3.7684232081603097
ESCA	WXS	WUGSC		IG-A5B8	0.00024683368197580299		0.00044228325105089602	WUGSC=A28B		WUGSC=A28E		-3.5148861937716802		-3.4320933692404503
ESCA	WXS	WUGSC		IG-A5S3	0.00039180686592079798		0.00038030371311805497	WUGSC=A28B		WUGSC=A28E		-3.3142185731448102		-3.4976632968088599
ESCA	WXS	WUGSC		IG-A6QS	0.00024205336874100601		0.00034343823368370401	WUGSC=A33E		WUGSC=A33H		-3.6875702010449101		-3.56613463525504
ESCA	WXS	WUGSC		IG-A7DP	0.000200873187568904		0.00026495303784137403	WUGSC=A33E		WUGSC=A33H		-3.7685593610383399		-3.6788143738197596
ESCA	WXS	WUGSC		JY-A6F8	0.00035249631551550098		8.4961772369438713e-05	WUGSC=A33E		WUGSC=A33H		-3.5243267504239704		-4.1727597135820398
ESCA	WXS	WUGSC		JY-A6FA	0.00035394327587753399		0.00022726578203243101	WUGSC=A33E		WUGSC=A33H		-3.5225476661619597		-3.74544922545756
ESCA	WXS	WUGSC		JY-A6FB	0.00044480482838904695		0.00029085659404798299	WUGSC=A33E		WUGSC=A33H		-3.4233118393933304		-3.6383043629454797
ESCA	WXS	WUGSC		JY-A6FD	0.00030514843417628199		0.000213401895273482	WUGSC=A33E		WUGSC=A33H		-3.5869701865104706		-3.7727850049594505
ESCA	WXS	WUGSC		JY-A6FE	0.00059143830862372804		0.00021868084821659699	WUGSC=A33E		WUGSC=A33H		-3.2995718810815493		-3.7621725273797102
ESCA	WXS	WUGSC		JY-A6FG	0.000178947354347196		0.00016589412146435201	WUGSC=A33E		WUGSC=A33H		-3.8187560503583597		-3.88215228026933
ESCA	WXS	WUGSC		JY-A6FH	0.00032240192661200999		0.000193288661812719	WUGSC=A33E		WUGSC=A33H		-3.5630837038901402		-3.8157768977949602
ESCA	WXS	WUGSC		KH-A6WC	0.00030510876327886899		0.000278539229499244	WUGSC=A33E		WUGSC=A33H		-3.5870266507420601		-3.6570969072330497
ESCA	WXS	WUGSC		L7-A56G	0.00036478233041277501		0.00045030257263918702	WUGSC=A27G		WUGSC=A27G		-3.36022862583759		-3.26875799118412
ESCA	WXS	WUGSC		L7-A6VZ	0.00082724288700072499		0.00038015772606065198	WUGSC=A33E		WUGSC=A33H		-3.15384829069898		-3.52201945592781
ESCA	WXS	WUGSC		LN-A49K	0.00020775627976543401		0.00019365971064508301	WUGSC=A247		WUGSC=A247		-3.6824458401009799		-3.7129607213794702
ESCA	WXS	WUGSC		LN-A49L	0.00051246898597745298		0.00030022686808170001	WUGSC=A247		WUGSC=A247		-3.2903324124700899		-3.5225504442130799
ESCA	WXS	WUGSC		LN-A49M	0.00013891084089044799		0.00022862756360784902	WUGSC=A27G		WUGSC=A27G		-3.7795262790336097		-3.5631338310678999
ESCA	WXS	WUGSC		LN-A49N	0.000212217720920469		0.00028300370454355402	WUGSC=A247		WUGSC=A247		-3.6732183538152601		-3.5482078794852696
ESCA	WXS	WUGSC		LN-A49O	0.00026317922477771098		0.000200046220820493	WUGSC=A247		WUGSC=A247		-3.57974839667096		-3.69886964869543
ESCA	WXS	WUGSC		LN-A49P	0.00022307108320840699		0.00024369474286948999	WUGSC=A247		WUGSC=A247		-3.6515567238307405		-3.6131538395776803
ESCA	WXS	WUGSC		LN-A49R	0.00030898346765791899		0.00011567539963971899	WUGSC=A247		WUGSC=A247		-3.5100647571350896		-3.9367589914085697
ESCA	WXS	WUGSC		LN-A49S	0.00013792698312851002		0.00030639589232636297	WUGSC=A247		WUGSC=A247		-3.8603507629940998		-3.5137170613369304
ESCA	WXS	WUGSC		LN-A49U	0.00036200175004008996		0.00029075472673741802	WUGSC=A27G		WUGSC=A27G		-3.36355174927087		-3.45873563564655
ESCA	WXS	WUGSC		LN-A49V	0.00035266175750335598		0.00030186883951180198	WUGSC=A247		WUGSC=A247		-3.4526416324950997		-3.5201817148222796
ESCA	WXS	WUGSC		LN-A49W	0.000288808860894833		0.00031278501154128501	WUGSC=A27G		WUGSC=A27G		-3.4616519057208701		-3.4270164855657406
ESCA	WXS	WUGSC		LN-A49Y	0.000107403912305321		0.000107888916906726	WUGSC=A27G		WUGSC=A27G		-3.8912423180323898		-3.8892855860856597
ESCA	WXS	WUGSC		LN-A4A1	0.00039368355746448601		0.000138903187339842	WUGSC=A27G		WUGSC=A27G		-3.32711514285397		-3.7795502079533798
ESCA	WXS	WUGSC		LN-A4A2	0.00014244120072883401		0.00024911171775920097	WUGSC=A27G		WUGSC=A27G		-3.7686267933707596		-3.52586826290253
ESCA	WXS	WUGSC		LN-A4A4	0.00031326648843866097		0.000327066084852465	WUGSC=A27G		WUGSC=A27G		-3.4263484804545801		-3.4076269070831802
ESCA	WXS	WUGSC		LN-A4A6	0.000117958226982346		9.2480430503557806e-05	WUGSC=A27G		WUGSC=A27G		-3.8505341832426296		-3.9562125765813798
ESCA	WXS	WUGSC		LN-A4A8	0.00015145879506894399		0.00024918765532815296	WUGSC=A27G		WUGSC=A27G		-3.7419679218661202		-3.5257358956181095
ESCA	WXS	WUGSC		LN-A4A9	0.000185062906414306		0.00015815681079781	WUGSC=A28B		WUGSC=A28E		-3.6399712368498101		-3.8787059635735099
ESCA	WXS	WUGSC		LN-A4MQ	0.00033059176422793		0.00031522647465033102	WUGSC=A28B		WUGSC=A28E		-3.3879985851988001		-3.57917117744105
ESCA	WXS	WUGSC		LN-A4MR	0.00021323784188711202		0.00022860266442451002	WUGSC=A28B		WUGSC=A28E		-3.5784263368150402		-3.7187125745955001
ESCA	WXS	WUGSC		LN-A5U5	0.00021761772383757099		0.000341245868614108	WUGSC=A28B		WUGSC=A28E		-3.5695963518278799		-3.54472646032489
ESCA	WXS	WUGSC		LN-A5U6	0.00017442075461832299		0.00036602109435457901	WUGSC=A28B		WUGSC=A28E		-3.6656924542321896		-3.5142877473314704
ESCA	WXS	WUGSC		LN-A7HV	0.00043299329881884701		0.00028671961488058303	WUGSC=A351		WUGSC=A351		-3.5249089033923999		-3.7039326738373197
ESCA	WXS	WUGSC		LN-A7HW	0.00029954637259723798		0.00029918933817837902	WUGSC=A351		WUGSC=A351		-3.6849260136764199		-3.6854439653988598
ESCA	WXS	WUGSC		LN-A7HX	0.00049956008817080401		0.00027974323635213301	WUGSC=A33E		WUGSC=A33H		-3.3728935987053501		-3.6552236822079598
ESCA	WXS	WUGSC		LN-A7HY	0.00032137129509488102		0.000256776243164634	WUGSC=A351		WUGSC=A351		-3.6543829955309		-3.7518352379753797
ESCA	WXS	WUGSC		LN-A7HZ	0.00042313209842822499		0.00041515144861845201	WUGSC=A351		WUGSC=A351		-3.5349141067012297		-3.5431835208014202
ESCA	WXS	WUGSC		M9-A5M8	0.00037316746345269201		0.00018729732756796698	WUGSC=A28B		WUGSC=A28E		-3.3353868448322199		-3.8052622817665602
ESCA	WXS	WUGSC		R6-A6L6	0.00035901678280436899		0.00055338552819289598	WUGSC=A33E		WUGSC=A33H		-3.5163665814596801		-3.3589554795945298
ESCA	WXS	WUGSC		R6-A6XG	0.00032298522881537797		0.00034746040394863703	WUGSC=A33E		WUGSC=A33H		-3.5622986712316798		-3.5610779569215798
ESCA	WXS	WUGSC		R6-A6XQ	0.00063560013896724803		0.00038181177770359599	WUGSC=A33E		WUGSC=A33H		-3.2682973488021405		-3.52013395624286
ESCA	WXS	WUGSC		R6-A6Y0	0.00038164590105385198		0.00038219708376642899	WUGSC=A33E		WUGSC=A33H		-3.48982072995017		-3.5196959081532202
ESCA	WXS	WUGSC		R6-A6Y2	0.00061374122214924995		0.00068081440363728296	WUGSC=A33E		WUGSC=A33H		-3.2834960384832201		-3.2689545418217496
ESCA	WXS	WUGSC		RE-A7BO	0.00020013628094743002		0.000202144124282066	WUGSC=A33E		WUGSC=A33H		-3.7701555070885004		-3.7963221549117296
ESCA	WXS	WUGSC		V5-A7RB	0.00027154524885840496		0.00029503175720352798	WUGSC=A351		WUGSC=A351		-3.7275478699974705		-3.6915213125484705
GBM	WGS	BI		02-2483	0.0020645784971885001		0.0010531667700882099	BI=1494		BI=1494		-2.6851686001965396		-2.9775028523717002
GBM	WGS	BI		02-2485	0.0013817063715274801		0.000778648276981548	BI=1494		BI=1494		-2.8595842397217703		-3.1086586730854799
GBM	WGS	BI		06-0125	0.00082908227472240496		0.00068375446145905495	BI=1490		BI=1490		-3.0814023697091204		-3.16509982690242
GBM	WGS	BI		06-0152	0.0011953564018701999		0.00041452395280460602	BI=0507		BI=0507		-2.9225025881982405		-3.3824503691660399
GBM	WGS	BI		06-0157	0.00170527583527474		0.00020415517685023999	BI=1491		BI=1491		-2.7682053620974902		-3.6900396030102098
GBM	WGS	BI		06-0171	0.00098991794077485091		0.00033052248915705002	BI=A33C		BI=A33C		-3.0044008047415698		-3.4807989852417998
GBM	WGS	BI		06-0190	0.00104266769531694		0.00049180044484285399	BI=1491		BI=A32W		-2.98185408187573		-3.3082110827695095
GBM	WGS	BI		06-0210	0.00103510434840719		0.00017469566139703701	BI=1491		BI=1491		-2.9850158669673301		-3.75771788067662
GBM	WGS	BI		06-0211	0.00087252083622410591		0.000373386320685591	BI=1491		BI=1491		-3.0592241930804103		-3.4278415968303997
GBM	WGS	BI		06-0686	0.0020161434977053103		0.00029368728526729904	BI=1492		BI=1492		-2.6954785604984699		-3.5321148551720603
GBM	WGS	BI		06-0744	0.00189829290745553		0.00046105659548432802	BI=1492		BI=1492		-2.7216367749029304		-3.3362457609489198
GBM	WGS	BI		06-0745	0.00132225830486738		0.00028469832543486802	BI=1492		BI=1492		-2.8786836965746199		-3.5456150873192698
GBM	WGS	BI		06-2557	0.0020526756179728898		0.00067750248458872599	BI=1494		BI=1494		-2.6876796762773196		-3.1690891077728303
GBM	WGS	BI		06-2570	0.0014897611675252901		0.00032774445311443197	BI=1495		BI=1495		-2.8268833503391999		-3.4844646497589395
GBM	WGS	BI		06-5411	0.000855011500362708		0.0003397845748927	BI=1696		BI=1696		-3.0680280437391096		-3.46879634056714
GBM	WGS	BI		06-5415	0.00042334718324662401		0.00039632490048932599	BI=1486		BI=1486		-3.3733033254742701		-3.4019486407483601
GBM	WGS	BI		14-1034	0.0023108134924759399		0.00064892220685916599	BI=1492		BI=1492		-2.6362351053461603		-3.1878073635336901
GBM	WGS	BI		14-1402	0.0012005947285868199		0.00044433007307291301	BI=1493		BI=1493		-2.9206035678189601		-3.35229429191864
GBM	WGS	BI		14-1823	0.0026851502966551799		0.00087417431176361701	BI=1494		BI=1494		-2.5710314003997405		-3.05840195971233
GBM	WGS	BI		14-2554	0.0011480226139234698		0.000264496929361238	BI=1494		BI=1494		-2.9400495570552496		-3.5775793654783601
GBM	WGS	BI		15-1444	0.0022548940012460301		0.00056178409582290307	BI=1696		BI=1696		-2.6468738687553901		-3.2504305598907997
GBM	WGS	BI		19-1389	0.0013848017803806999		0.0014927343195316699	BI=2319		BI=2364		-2.8586123867783795		-2.8260174821804398
GBM	WGS	BI		19-2620	0.0020585529574880398		0.00024343579242410099	BI=1495		BI=1495		-2.6864379560412903		-3.6136155669873302
GBM	WGS	BI		19-2624	0.0014803827959032399		0.00031866092469233899	BI=1495		BI=1495		-2.8296259706504907		-3.4966711879568497
GBM	WGS	BI		19-2629	0.00282495622247011		0.00040018761815627799	BI=1495		BI=1495		-2.5489882779284301		-3.3977363526053304
GBM	WGS	BI		19-5960	0.00039122992974021097		0.00049347478833908893	BI=1696		BI=1696		-3.4075679283634503		-3.30673503056255
GBM	WGS	BI		26-5135	0.0016363055731738699		0.00033307141711884597	BI=1486		BI=1486		-2.7861355904256602		-3.4774626351568596
GBM	WGS	BI		27-1831	0.0011474240452141501		0.0006207902488604769	BI=1494		BI=1494		-2.9402760533603196		-3.2070551134305201
GBM	WGS	BI		27-2523	0.0012382782444524099		0.00087608899331339998	BI=1494		BI=1494		-2.9071817572119101		-3.0574517758617503
GBM	WGS	BI		27-2528	0.00122720057236958		0.00016359449237690501	BI=1494		BI=1494		-2.9110844508389597		-3.78623132151177
GBM	WGS	BI		32-1970	0.00108362142177237		0.000149750167705164	BI=1494		BI=1494		-2.9651224181224705		-3.8246326825721302
GBM	WGS	BI		41-5651	0.00025573286154606604		0.00034306439609742701	BI=1696		BI=1696		-3.5922134617619403		-3.4646243515467501
GBM	WXS	BI	-2.2025375566935512	08-0386	1.4350678630470901e-05	6.6054484877286503e-05	NA	BI=1492	BI=1492	NA	True	-5.57507798478973	-4.9120481136485097	NA
GBM	WXS	BI	1.8253484103699329	19-5956	5.4292174842120597e-06	1.53197830448071e-06	NA	BI=1696	BI=1696	NA	True	-4.8633672864966506	-5.4128519105555597	NA
GBM	WXS	BI	-0.72490349524145814	74-6573	3.6243706208692092e-06	5.9903237873034699e-06	NA	BI=1845	BI=1845	NA	True	-5.1313103475736703	-4.9130926515443294	NA
GBM	WXS	BI		02-0033	2.6127584161286999e-05		3.2794429132766199e-05	BI=1490		BI=1490		-5.2151423960341203		-5.1164415760359594
GBM	WXS	BI		02-0047	0.00030976698095185198		0.00011296763468309199	BI=1490		BI=1490		-4.1412065283227797		-4.5792876157917002
GBM	WXS	BI		02-0055	0.00032403028282408902		0.00013465367001092401	BI=1490		BI=1490		-4.1216560515188601		-4.5030234566962895
GBM	WXS	BI		02-2470	7.5066055903000602e-05		1.18539181825216e-05	BI=1494		BI=1494		-4.5521305546289899		-5.3537122271820596
GBM	WXS	BI		02-2483	2.03465249774367e-05		1.4967741337426199e-05	BI=1494		BI=1494		-5.1190839066356597		-5.2524178831635702
GBM	WXS	BI		02-2485	3.5920690720446295e-05		1.26494377787911e-05	BI=1494		BI=1494		-4.8722294733892193		-5.3255029293906109
GBM	WXS	BI		02-2486	2.40548109852996e-05		1.5176325099511901e-05	BI=1494		BI=1494		-5.0463722038208605		-5.2464075313157199
GBM	WXS	BI		06-0119	0.00011025217049342		1.3000087052360401e-05	BI=1490		BI=1490		-4.5898545033645801		-5.5182953909037193
GBM	WXS	BI		06-0122	0.00027596570552122302		1.4613169063851401e-05	BI=1490		BI=1490		-4.1913865360863003		-5.4674972425871697
GBM	WXS	BI		06-0124	0.00034594803949806899		4.9096717356345499e-06	BI=1490		BI=1490		-4.0932307776007502		-5.9411891955462002
GBM	WXS	BI		06-0125	2.0403968221679299e-05		1.2373142033027001e-05	BI=1490		BI=1490		-5.3225270129180196		-5.5397616531006797
GBM	WXS	BI		06-0126	0.000100848044200834		1.20925558989856e-05	BI=1490		BI=1490		-4.6285741712532005		-5.5497235477498092
GBM	WXS	BI		06-0128	2.2986639197818803e-05		6.7638817574654102e-06	BI=1490		BI=1490		-5.2707661722634196		-5.8020456444922806
GBM	WXS	BI		06-0129	6.4594174700833605e-05		1.23519790654926e-05	BI=1490		BI=1490		-4.82204829761878		-5.5405051044454598
GBM	WXS	BI		06-0137	1.56845868393329e-05		9.7399427202363396e-06	BI=1490		BI=1490		-5.4367685683078397		-5.6436852485446298
GBM	WXS	BI		06-0139	0.00042936397310262597		4.1891726341493896e-06	BI=1490		BI=1490		-3.99941605035787		-6.0101133935483002
GBM	WXS	BI		06-0140	1.7253982207963301e-05		7.2357510576191998e-06	BI=1490		BI=1490		-5.39535230551793		-5.7727580346210505
GBM	WXS	BI		06-0142	0.00011207509137000201		4.2127912065147601e-05	BI=1490		BI=1490		-4.58273254978275		-5.0076717161352695
GBM	WXS	BI		06-0145	6.2508800792918201e-05		1.52700924646488e-05	BI=1490		BI=1490		-4.8363004841706898		-5.4483999845443094
GBM	WXS	BI		06-0151	0.00025120263553414399		2.8281167687577802e-05	BI=1491		BI=1491		-3.8830277310672199		-4.8315545857571598
GBM	WXS	BI		06-0152	0.00014519264235423899		8.0551908725533805e-06	BI=1492		BI=1492		-4.5700058147112408		-5.82587458799029
GBM	WXS	BI		06-0154	7.036153964237109e-06		1.09611764265286e-06	BI=1491		BI=1491		-5.4357165885622312		-6.2431947545999691
GBM	WXS	BI		06-0155	7.0128201276560594e-05		1.8207892414872601e-05	BI=1492		BI=1492		-4.8860577239440595		-5.4716907451312098
GBM	WXS	BI		06-0157	2.0493993195407999e-05		5.6594204484328102e-06	BI=1491		BI=1491		-4.9714253349565798		-5.5302799629838599
GBM	WXS	BI		06-0158	1.5126234682223699e-05		2.55551730828516e-06	BI=1491		BI=1491		-5.1033210884752105		-5.8755730958908705
GBM	WXS	BI		06-0165	4.4238055430424606e-05		1.2861306199308301e-05	BI=1491		BI=1491		-4.6372558941694697		-5.1737668446826603
GBM	WXS	BI		06-0166	1.6587641089178697e-05		7.4609361230991913e-05	BI=1491		BI=1491		-5.0632672927705196		-4.4102586008412095
GBM	WXS	BI		06-0167	0.000197805430104646		6.4018725978364697e-06	BI=1491		BI=1491		-3.9868137130618195		-5.4767448955273306
GBM	WXS	BI		06-0168	1.7577635983225499e-05		7.3147943268219894e-06	BI=1491		BI=1491		-5.0380914562413492		-5.4188498032382695
GBM	WXS	BI		06-0169	1.78152469354536e-05		8.0157625175791908e-06	BI=1490		BI=1490		-5.3814498049388302		-5.7282968094800104
GBM	WXS	BI		06-0171	1.0939337407401301e-05		2.5696000256960001e-06	BI=1491		BI=1491		-5.2440609049298601		-5.873186394687389
GBM	WXS	BI		06-0173	0.00019063023305312301		9.3038016734905087e-05	BI=1491		BI=1491		-4.0028601438139901		-4.3143914785425199
GBM	WXS	BI		06-0174	1.31472130946667e-05		1.1474116088827801e-05	BI=1491		BI=1491		-5.1642182204404499		-5.2233326831063494
GBM	WXS	BI		06-0178	2.9993475016849998e-06		1.9225267448738001e-05	BI=1491		BI=1491		-5.8060251369889997		-4.9991795325063899
GBM	WXS	BI		06-0184	1.6102893587952696e-05		2.08190335488178e-06	BI=1491		BI=1491		-5.0761479996177998		-5.9645913575964498
GBM	WXS	BI		06-0185	6.5648438545395601e-05		7.6198694910786593e-05	BI=1491		BI=1491		-4.4658275218177899		-4.4011043895819402
GBM	WXS	BI		06-0187	1.3836037412848801e-05		2.8482873875976897e-06	BI=1491		BI=1491		-5.1420401949463397		-5.8284681158414102
GBM	WXS	BI		06-0188	1.9846150919212301e-05		6.0805911790417199e-06	BI=1491		BI=1491		-4.9853756330229499		-5.4991061174821194
GBM	WXS	BI		06-0189	1.52734497437448e-05		1.5696817453521899e-05	BI=1491		BI=1491		-5.0991147823987397		-5.0872403149637506
GBM	WXS	BI		06-0190	8.29000192672882e-06		1.0431759407809801e-05	BI=1491		BI=1491		-5.3644972911416602		-5.2646943604475096
GBM	WXS	BI		06-0192	0.000168231779329035		8.6834920053626492e-06	BI=1492		BI=1492		-4.5060423854021208		-5.7932560149538697
GBM	WXS	BI		06-0195	2.19705099006497e-05		5.2441443856183898e-05	BI=1491		BI=1491		-4.9412117863061003		-4.5633772821329801
GBM	WXS	BI		06-0209	1.7812625277868401e-05		2.88374592660389e-06	BI=1491		BI=1491		-5.0323239908316699		-5.8230949285560998
GBM	WXS	BI		06-0210	7.1432063862525799e-06		1.5172762578564799e-06	BI=1491		BI=1491		-5.4291587243991302		-6.1019872605372694
GBM	WXS	BI		06-0211	6.1656145073050997e-06		5.2698300909833701e-06	BI=1491		BI=1491		-5.4930755547820302		-5.5612553096436796
GBM	WXS	BI		06-0213	3.8199793989884499e-05		7.3693122774993094e-05	BI=1491		BI=1491		-4.7009909018454197		-4.4156249623171107
GBM	WXS	BI		06-0214	1.1350500751018199e-05		3.77018331631018e-06	BI=1491		BI=1491		-5.2280369008700998		-5.7066894553604195
GBM	WXS	BI		06-0219	0.00044183602477642004		5.3479215705493798e-06	BI=1491		BI=1491		-3.63779079976762		-5.5548668930979499
GBM	WXS	BI		06-0221	4.1881847433335799e-05		5.0506220395156698e-06	BI=1491		BI=1491		-4.66102609221028		-5.5797070530859694
GBM	WXS	BI		06-0237	1.6696443349676501e-05		0.00010404087185435699	BI=1491		BI=1491		-5.0604279543625097		-4.2658479397360995
GBM	WXS	BI		06-0238	1.9658533406056101e-05		4.03650224399591e-06	BI=1492		BI=1492		-5.4383993088859501		-6.1259452254792688
GBM	WXS	BI		06-0240	0.0041279342798239797		2.1854720151753399e-06	BI=1491		BI=1491		-2.6673191482871403		-5.9435066728797699
GBM	WXS	BI		06-0241	1.20482895064879e-05		5.2677127936909707e-05	BI=1491		BI=1491		-5.2021265280518802		-4.5614298343033797
GBM	WXS	BI		06-0644	3.8785199608180999e-05		5.5803716835849096e-05	BI=1492		BI=1492		-5.1432843928500995		-4.9852872974214408
GBM	WXS	BI		06-0645	0.00037095081865558201		2.1271948815328602e-05	BI=1492		BI=1492		-4.1626340898668301		-5.4041431444111208
GBM	WXS	BI		06-0646	1.0095790200664699e-05		3.8414413744438601e-05	BI=1492		BI=1492		-5.7278101067589997		-5.1474562140768603
GBM	WXS	BI		06-0649	7.3577081232690202e-05		1.29668174975712e-05	BI=1492		BI=1492		-4.8652078681500193		-5.6191170253558695
GBM	WXS	BI		06-0650	1.36339028652446e-05		6.2986592276298503e-06	BI=1696		BI=1696		-4.4634843299766205		-4.7988564128923699
GBM	WXS	BI		06-0686	0.00024985180011397203		3.6127660825280001e-06	BI=1492		BI=1492		-4.3342679409713103		-6.1741105807259409
GBM	WXS	BI		06-0743	3.1499356918934401e-05		2.2492868406363001e-05	BI=1492		BI=1492		-5.2336487362751498		-5.3799055812990799
GBM	WXS	BI		06-0744	0.00022210557166940602		5.3834058596672599e-05	BI=1492		BI=1492		-4.3853909704765597		-5.0008933008442202
GBM	WXS	BI		06-0745	0.00013745495254177201		2.9357970308355999e-05	BI=1492		BI=1492		-4.5937900315168703		-5.2642243968210396
GBM	WXS	BI		06-0747	0.00014598767650484198		6.8924666092170603e-05	BI=1492		BI=1492		-4.5676342272089903		-4.8935757529054005
GBM	WXS	BI		06-0749	0.00021559437748362199		3.0476167882423198e-05	BI=1492		BI=1492		-4.3983129930993696		-5.2479900664521395
GBM	WXS	BI		06-0750	0.00055180449086733899		2.15551642452338e-05	BI=1492		BI=1492		-3.9901651930659998		-5.3983990873109509
GBM	WXS	BI		06-0875	0.00027877978414902099		6.2518657656841202e-06	BI=1492		BI=1492		-4.2866891462410699		-5.9359407790590195
GBM	WXS	BI		06-0876	0.00017400004589305902		6.0573323418544994e-05	BI=1492		BI=1492		-4.49140106090515		-4.9496690213977406
GBM	WXS	BI		06-0877	0.00012570568530669699		3.5362568717134602e-05	BI=1492		BI=1492		-4.6325955037134996		-5.1834066193401398
GBM	WXS	BI		06-0878	0.00045231624359297302		5.8511694408481199e-05	BI=1492		BI=1492		-4.0765082393133394		-4.9647077489426996
GBM	WXS	BI		06-0879	0.00024795647732239599		3.1130813563139696e-05	BI=1492		BI=1492		-4.3375749659624603		-5.2387599531845996
GBM	WXS	BI		06-0881	0.000117283616683957		1.3371710031339099e-05	BI=1492		BI=1492		-4.6627130738582308		-5.6057634734891204
GBM	WXS	BI		06-0882	0.000373751586268031		4.0790943926321703e-05	BI=1492		BI=1492		-4.1593673791750803		-5.1213866684723799
GBM	WXS	BI		06-0939	2.9315364401042601e-05		1.9563479781448896e-06	BI=1353		BI=1353		-4.5329047030013303		-5.7085538941563199
GBM	WXS	BI		06-1804	7.0693467460160201e-06		1.6028174404446699e-06	BI=1696		BI=1696		-4.74872524152482		-5.3932204661229806
GBM	WXS	BI		06-1806	2.6987681357062501e-05		2.1660680770355e-06	BI=1845		BI=1845		-4.2593773751232797		-5.3548708470504804
GBM	WXS	BI		06-2557	4.3738912946268802e-05		8.9456898776376097e-05	BI=1494		BI=1494		-4.7867061673208697		-4.4759603142240003
GBM	WXS	BI		06-2558	3.4658598890930296e-05		4.7460076906897403e-06	BI=1494		BI=1494		-4.8877631505941794		-5.7512457148949601
GBM	WXS	BI		06-2559	2.8504470528793395e-05		2.7638254723825798e-05	BI=1494		BI=1494		-4.9726611741464		-4.9860635374088602
GBM	WXS	BI		06-2561	5.4019379564629204e-05		1.90998505840026e-05	BI=1494		BI=1494		-4.6950245607066403		-5.1465441827075198
GBM	WXS	BI		06-2562	1.7993680994144199e-05		6.6914953889425901e-06	BI=1494		BI=1494		-5.1724541358274596		-5.6020509695028702
GBM	WXS	BI		06-2563	4.1639359449651791e-05		1.6308382274212302e-05	BI=1494		BI=1494		-4.8080701125194594		-5.2151632696165899
GBM	WXS	BI		06-2564	8.2435090930330302e-05		7.9931850373050392e-06	BI=1494		BI=1494		-4.51146203120663		-5.5248542857955991
GBM	WXS	BI		06-2565	6.7118307674408402e-06		1.9094291769274801e-05	BI=1494		BI=1494		-5.6007331549033408		-5.1466705980388001
GBM	WXS	BI		06-2567	4.3541708709413301e-05		7.8769239153815099e-06	BI=1494		BI=1494		-4.7886686844521398		-5.5312175019699099
GBM	WXS	BI		06-2569	3.3843229643377601e-06		1.9706560162595404e-06	BI=1494		BI=1494		-5.8981023516699604		-6.1329633290016696
GBM	WXS	BI		06-2570	1.5413143007954599e-05		2.2734732031816503e-06	BI=1495		BI=1495		-5.1433830930917601		-5.9745844613810197
GBM	WXS	BI		06-5408	2.3529779240862899e-06		1.34191065746204e-06	BI=1696		BI=1696		-5.2264866729250006		-5.4703809234433303
GBM	WXS	BI		06-5410	1.7601521620749599e-06		2.9550983979879198e-06	BI=1696		BI=1696		-5.3525543120833898		-5.1275325790519997
GBM	WXS	BI		06-5411	5.0547225049854301e-06		2.3930222979557701e-06	BI=1696		BI=1696		-4.8944072069093698		-5.2191577801713205
GBM	WXS	BI		06-5413	3.3328378940801299e-06		3.0058077971203302e-06	BI=1696		BI=1696		-5.0752903349959402		-5.1201433188348098
GBM	WXS	BI		06-5414	1.0778541441796e-06		9.6759354665950403e-07	BI=1486		BI=1486		-5.401487727143941		-5.4483547598170201
GBM	WXS	BI		06-5415	1.3810464449155e-06		1.49794508762845e-06	BI=1486		BI=1486		-5.2938394387511396		-5.2585518299155094
GBM	WXS	BI		06-5418	6.8141379552870294e-07		1.95169062252725e-06	BI=1486		BI=1486		-5.6006368011925991		-5.1436367475684204
GBM	WXS	BI		06-5856	9.0236417731752893e-06		1.55236129005056e-05	BI=1696		BI=1696		-4.6427226794623495		-4.4071117209578397
GBM	WXS	BI		06-5858	2.4858367708441896e-06		2.08302206149387e-05	BI=1696		BI=1696		-5.2026319176445899		-4.2794106558904197
GBM	WXS	BI		06-5859	2.8479834412612098e-06		3.0018556966653899e-06	BI=1696		BI=1696		-5.1435670656204007		-5.1207147142429896
GBM	WXS	BI		06-6388	1.3427310770741599e-05		3.2637940358956798e-06	BI=1845		BI=1845		-4.5625539082939808		-5.1768202044554297
GBM	WXS	BI		06-6389	8.8793271830007402e-06		8.0886423521633302e-06	BI=1696		BI=1696		-4.6497244664719997		-4.6902288924654805
GBM	WXS	BI		06-6390	7.7143993531508302e-06		1.97687732828717e-06	BI=1696		BI=1696		-4.7108024081806104		-5.3021248047637801
GBM	WXS	BI		06-6391	7.2658675786111691e-06		1.0921580764200799e-06	BI=1696		BI=1696		-4.7368170469936102		-5.5598190238270799
GBM	WXS	BI		06-6693	3.2609272536060199e-06		2.6760130790069198e-06	BI=1845		BI=1845		-5.1772018384759804		-5.2630547172176598
GBM	WXS	BI		06-6694	3.7211338855097002e-06		3.1010798898451898e-06	BI=1845		BI=1845		-5.1198676528172502		-5.1990299942803899
GBM	WXS	BI		06-6695	3.2677333028074502e-06		7.3971214955214204e-06	BI=1845		BI=1845		-5.1762963447205701		-4.8214801970135301
GBM	WXS	BI		06-6697	2.5320793709465599e-06		2.5518425707587102e-06	BI=1845		BI=1845		-5.2870656339119497		-5.283689070716389
GBM	WXS	BI		06-6698	4.6052455495105198e-06		2.3225670258513801e-06	BI=1845		BI=1845		-5.0272901574055497		-5.3245746929884294
GBM	WXS	BI		06-6699	1.5252190196590599e-06		1.7617693802239499e-06	BI=1845		BI=1845		-5.5072107365935299		-5.4445938913093492
GBM	WXS	BI		06-6700	4.8494358583028796e-05		1.6602390415084699e-06	BI=1845		BI=1845		-4.0048517294792703		-5.4703723265940596
GBM	WXS	BI		06-6701	5.5233689732230895e-05		6.4168586136678804e-06	BI=1845		BI=1845		-3.9483388929102796		-4.8832204785949695
GBM	WXS	BI		06-A5U0	5.3370283727743896e-06		3.0508122057955899e-06	BI=A33T		BI=A33W		-4.6534038096192596		-5.3469107351970395
GBM	WXS	BI		06-A5U1	4.2654967231748904e-06		5.02870674920886e-05	BI=A33T		BI=A33W		-4.75073370857044		-4.1298699001327703
GBM	WXS	BI		06-A6S0	2.04048179355671e-06		1.7414288391226299e-06	BI=A33T		BI=A33W		-5.0709705971485093		-5.5904204780933702
GBM	WXS	BI		06-A6S1	3.3260046682909198e-06		1.1339197900030399e-05	BI=A33T		BI=A33W		-4.8587804667825196		-4.7767438754696396
GBM	WXS	BI		12-0615	6.0644974637727896e-06		2.0834873878033198e-06	BI=1492		BI=1492		-5.9491556049707492		-6.4131595478942094
GBM	WXS	BI		12-0616	7.7857381726472999e-06		4.4908391004800197e-06	BI=1492		BI=1492		-5.8406506290383211		-6.0796229284634897
GBM	WXS	BI		12-0618	1.0890293130605901e-05		7.2281782793013703e-06	BI=1492		BI=1492		-5.6949108540527904		-5.8729215680631697
GBM	WXS	BI		12-0619	1.41132183461706e-05		1.9561200281880197e-06	BI=1492		BI=1492		-5.5823243631617201		-6.4405549240084801
GBM	WXS	BI		12-0688	0.00020362477395659699		6.5259804373714398e-05	BI=1492		BI=1492		-4.4231198085267902		-4.9173046561449008
GBM	WXS	BI		12-0692	7.6567461269780402e-05		6.3443238960783204e-05	BI=1492		BI=1492		-4.8479061762068207		-4.9295650768697801
GBM	WXS	BI		12-0821	0.000442320323094209		4.4197650002996005e-05	BI=1492		BI=1492		-4.0862135295717996		-5.0865512452870902
GBM	WXS	BI		12-3649	1.4792436478364499e-05		4.5615329720501402e-06	BI=1495		BI=1495		-5.1612345880328308		-5.6721634826253702
GBM	WXS	BI		12-3650	9.9462187833333699e-06		1.3170358623238901e-05	BI=1495		BI=1495		-5.3336162930218398		-5.2116767002638396
GBM	WXS	BI		12-3652	3.00782111225852e-05		5.4290163642775597e-06	BI=1495		BI=1495		-4.8530222976671906		-5.5965531503208492
GBM	WXS	BI		12-3653	5.4226263220823307e-06		4.3237382623551904e-06	BI=1495		BI=1495		-5.5970646231854593		-5.6954149049942995
GBM	WXS	BI		12-5295	2.0031952353593799e-06		1.9586831332410801e-06	BI=1486		BI=1486		-5.1323244444472405		-5.1420835394894908
GBM	WXS	BI		12-5299	1.26862469461556e-06		6.1049117730218501e-06	BI=1486		BI=1486		-5.3307145620285805		-4.6483683310122901
GBM	WXS	BI		12-5301	1.10953974058375e-06		1.43390557095161e-06	BI=1486		BI=1486		-5.3889048609506389		-5.2775271709469811
GBM	WXS	BI		14-0736	2.7637715666788597e-05		4.6188608908713497e-06	BI=2280		BI=2280		-4.58086284951621		-5.3578301115439908
GBM	WXS	BI		14-0740	9.708381509376351e-06		2.3277249692221899e-06	BI=1845		BI=1845		-4.7033961145061793		-5.3236112836950396
GBM	WXS	BI		14-0781	2.8941772923769604e-05		8.5551243854634603e-06	BI=1696		BI=1696		-4.1365793937795905		-4.6658781972606702
GBM	WXS	BI		14-0786	0.00010495510328362499		9.2566685431845801e-06	BI=1492		BI=1492		-4.7109468633882097		-5.7654957106632301
GBM	WXS	BI		14-0787	8.6352521694705206e-05		1.4184699866483499e-05	BI=1492		BI=1492		-4.7956753992355194		-5.5801302727253796
GBM	WXS	BI		14-0789	8.4631057922062705e-05		6.9752000760858802e-05	BI=1492		BI=1492		-4.80442065397067		-4.8883937543415197
GBM	WXS	BI		14-0790	1.0663977991194199e-05		5.5167606353333802e-06	BI=1494		BI=1494		-5.3996549124414193		-5.6858900116058599
GBM	WXS	BI		14-0813	0.000207518868635531		7.03357139634263e-05	BI=1492		BI=1492		-4.4148928327019199		-4.8847745234830597
GBM	WXS	BI		14-0817	0.00024090989922354502		0.000105064650807872	BI=1492		BI=1492		-4.3500957777839799		-4.7104938022958605
GBM	WXS	BI		14-0862	1.7275150130649699e-05		6.4646915502722899e-06	BI=1845		BI=1845		-4.4531211186088697		-4.87999514070692
GBM	WXS	BI		14-0871	2.3705930752293103e-05		6.8917446501900602e-05	BI=1492		BI=1492		-5.3570934122906904		-4.8936212459431996
GBM	WXS	BI		14-1034	0.00037626685645534999		5.07647915964174e-05	BI=1492		BI=1492		-4.1564544586498497		-5.0263878161100699
GBM	WXS	BI		14-1043	4.0791281039016501e-06		9.6915404039422111e-06	BI=1845		BI=1845		-5.0799756045011701		-4.7041501382624809
GBM	WXS	BI		14-1395	3.3584111850989899e-06		4.7787254300443699e-06	BI=1845		BI=1845		-5.1644090812848402		-5.0112308708366395
GBM	WXS	BI		14-1450	9.5410546086849503e-06		1.50980437386903e-06	BI=1845		BI=1845		-4.7109465673703701		-5.5116222697532198
GBM	WXS	BI		14-1456	3.0692751472911306e-05		2.08500371537031e-05	BI=1494		BI=1494		-4.9405383297254399		-5.1084673193302308
GBM	WXS	BI		14-1823	0.00043850507063163401		0.00063685295672481605	BI=1494		BI=1494		-3.7855995328575198		-3.6235349830763299
GBM	WXS	BI		14-1825	0.00014786575875072		3.1982736504625204e-05	BI=1494		BI=1494		-4.2577065363930799		-4.9226585324577501
GBM	WXS	BI		14-1829	8.1915570462197992e-05		8.0009281577319091e-05	BI=1494		BI=1494		-4.5142076924913095		-4.5244337817394102
GBM	WXS	BI		14-2554	9.3529204889987997e-05		9.2189915518242297e-06	BI=1494		BI=1494		-4.4566269101922895		-5.462890735537469
GBM	WXS	BI		14-3476	3.0781266585129001e-05		1.9520834184425498e-06	BI=1353		BI=1353		-4.5117135138217899		-5.70950162755293
GBM	WXS	BI		14-4157	1.25326275334859e-05		3.6867883922342298e-06	BI=1353		BI=1353		-4.9019578672608999		-5.4333517885458491
GBM	WXS	BI		15-0742	1.8988511046277899e-05		3.9140920181784205e-05	BI=1492		BI=1492		-5.4534595121693394		-5.1393193922648095
GBM	WXS	BI		15-1444	1.9541467205430601e-05		6.7097591725311797e-06	BI=1696		BI=1696		-4.3071473573691597		-4.7713975928187002
GBM	WXS	BI		16-0846	0.00091010918718079613		4.4172243518930698e-05	BI=1492		BI=1492		-3.7728569253192399		-5.0868009659939597
GBM	WXS	BI		16-0848	0.00046564393060464598		2.0379227620270603e-05	BI=1492		BI=1492		-4.06389647718016		-5.4227627036620794
GBM	WXS	BI		16-0861	0.00035505548084108197		3.6013023408683705e-05	BI=1492		BI=1492		-4.1816542026778105		-5.1754908404194202
GBM	WXS	BI		16-1045	8.4914573958096505e-06		8.3014175909733708e-06	BI=1492		BI=1492		-5.8029681887743196		-5.8127981627596199
GBM	WXS	BI		16-1048	8.25838524496691e-06		1.1170382087200802e-05	BI=1353		BI=1353		-5.08310486160895		-4.9519319714211001
GBM	WXS	BI		19-1390	0.00027465307523676802		3.9658535831904599e-06	BI=1495		BI=1495		-3.8924898349448598		-5.7329376247525596
GBM	WXS	BI		19-1787	0.00024209527734359102		6.2558414052337799e-06	BI=1495		BI=1495		-3.9472879834842001		-5.5349885708513602
GBM	WXS	BI		19-1790	1.9448242830141199e-05		2.29641777963192e-06	BI=1353		BI=1353		-4.7111196315437809		-5.6389490993387588
GBM	WXS	BI		19-2619	7.8450002108879907e-05		3.7867974792103502e-06	BI=1495		BI=1495		-4.4366813414422497		-5.7530022216949002
GBM	WXS	BI		19-2620	0.00022118166340527999		6.0461644674798795e-06	BI=1495		BI=1495		-3.98652518117387		-5.5497943443794107
GBM	WXS	BI		19-2623	2.3412821899909099e-05		4.9009607860503297e-05	BI=1495		BI=1495		-4.9618205395559301		-4.6409930734241902
GBM	WXS	BI		19-2624	5.2202626714077098e-05		6.9723209542399904e-06	BI=1495		BI=1495		-4.6135819448052304		-5.4878969304264498
GBM	WXS	BI		19-2625	1.8593834548679396e-05		7.8269329124068692e-06	BI=1495		BI=1495		-5.0619053388309903		-5.4376826897057589
GBM	WXS	BI		19-2629	0.00015999863616880401		3.6693257477491203e-06	BI=1495		BI=1495		-4.1271580203019598		-5.7666880326825893
GBM	WXS	BI		19-2631	1.4668897180734699e-05		8.2924116683401701e-06	BI=1353		BI=1353		-4.8336025355312797		-5.0813191459353098
GBM	WXS	BI		19-4068	9.8759144481055501e-06		4.2973452430917898e-06	BI=1353		BI=1353		-5.0054226808782802		-5.3667997542642798
GBM	WXS	BI		19-5947	1.34668651856e-05		1.74031844635718e-05	BI=1696		BI=1696		-4.4688380130205703		-4.3574758020395503
GBM	WXS	BI		19-5950	2.1902448938157502e-06		2.97739829167737e-06	BI=1696		BI=1696		-5.2576118489950305		-5.1242675906677899
GBM	WXS	BI		19-5951	1.72124766223298e-06		7.5455268697000507e-06	BI=1696		BI=1696		-5.3622611621039997		-4.7204149555468495
GBM	WXS	BI		19-5952	2.4762072080726801e-06		1.01739017783068e-05	BI=1696		BI=1696		-5.2043175420536505		-4.5906169850034004
GBM	WXS	BI		19-5953	1.02838262773116e-05		7.847991274122439e-06	BI=1845		BI=1845		-4.6783882173516798		-4.79578443743483
GBM	WXS	BI		19-5954	2.7168654667797998e-06		9.6945608882007501e-06	BI=1696		BI=1696		-5.1640363918786605		-4.6115763828774696
GBM	WXS	BI		19-5955	9.368224848348249e-06		4.5581494444536495e-06	BI=1696		BI=1696		-4.6264472197539099		-4.9393159655698797
GBM	WXS	BI		19-5958	2.3241361763731896e-05		1.2395623916545e-06	BI=1696		BI=1696		-4.2318429547629304		-5.5048361342539298
GBM	WXS	BI		19-5959	1.09216734072006e-06		1.1476136094681002e-06	BI=1696		BI=1696		-5.5598153399122907		-5.53830883564674
GBM	WXS	BI		19-5960	8.5963531442775501e-07		2.8989148395450598e-06	BI=1696		BI=1696		-5.6637902772076902		-5.13586906810042
GBM	WXS	BI		19-A60I	8.0332676244718097e-07		8.1655305228573407e-07	BI=A33T		BI=A33W		-5.4758110857130005		-5.9193418039122809
GBM	WXS	BI		19-A6J5	2.2951440417794603e-06		1.12351274123135e-06	BI=A33T		BI=A33W		-5.0198933744566299		-5.7807482085444404
GBM	WXS	BI		26-1439	1.8724069643127801e-05		2.9807097481481604e-06	BI=1353		BI=1353		-4.7275997522075999		-5.5256803120971298
GBM	WXS	BI		26-1442	2.43206139519292e-05		3.6801632975440803e-06	BI=1696		BI=1696		-4.21212999140762		-5.0322374357448307
GBM	WXS	BI		26-5133	2.5499203343210398e-05		2.5375876259577799e-06	BI=1486		BI=1486		-4.0275211107647202		-5.0296266751086796
GBM	WXS	BI		26-5134	6.2742709267623398e-06		2.6586622958382901e-06	BI=1486		BI=1486		-4.6364844551390592		-5.00938454639412
GBM	WXS	BI		26-5135	8.3635910145422303e-06		1.5327437492581101e-06	BI=1486		BI=1486		-4.5116549356399807		-5.2485781693108793
GBM	WXS	BI		26-5136	9.485656318832479e-06		1.53832103508583e-06	BI=1486		BI=1486		-4.4569803376139001		-5.2470007443511504
GBM	WXS	BI		26-5139	3.8806107511048503e-06		1.9995590900279901e-06	BI=1486		BI=1486		-4.8451476404577098		-5.1331134802754903
GBM	WXS	BI		26-6173	6.7935894154357399e-06		4.0824856009457103e-06	BI=1845		BI=1845		-4.8584436530858603		-5.0796182872905806
GBM	WXS	BI		26-6174	8.96677197508651e-06		1.58991088701623e-05	BI=1845		BI=1845		-4.7379068231363402		-4.4891701657193002
GBM	WXS	BI		27-1830	0.00022078437947651298		2.7467424239269897e-05	BI=1494		BI=1494		-4.0836058087781897		-4.98875621721416
GBM	WXS	BI		27-1831	1.8649319915638699e-05		6.6857672485650101e-06	BI=1494		BI=1494		-5.1569111535056802		-5.6024228990937006
GBM	WXS	BI		27-1832	0.00016161538124148501		3.6573753758778996e-05	BI=1494		BI=1494		-4.2190914614985804		-4.8644046159542498
GBM	WXS	BI		27-1833	6.2370835749195612e-05		1.9664480594522302e-05	BI=1494		BI=1494		-4.6325925890344299		-5.1338916728209902
GBM	WXS	BI		27-1834	0.00037598824409538904		4.2689418987709e-05	BI=1494		BI=1494		-3.8523998863385498		-4.7972539085296502
GBM	WXS	BI		27-1835	0.00018395067251872999		3.1810112988138303e-06	BI=1494		BI=1494		-4.1628727725922801		-5.9250089408260997
GBM	WXS	BI		27-1836	0.00021527948447571499		1.8463045089263601e-05	BI=1494		BI=1494		-4.09457150776828		-5.1612708222335302
GBM	WXS	BI		27-1837	0.00022904619405627997		1.5358591663104199e-05	BI=1494		BI=1494		-4.0676510728090403		-5.2412227585144802
GBM	WXS	BI		27-1838	4.98718353729718e-06		1.48313236731132e-05	BI=1494		BI=1494		-5.7297188012031404		-5.2563942396502501
GBM	WXS	BI		27-2518	5.91548561197459e-05		1.4405598994655801e-06	BI=1494		BI=1494		-4.6555837501533093		-6.2690428312779405
GBM	WXS	BI		27-2519	6.1247075254176214e-05		1.8033947887588298e-06	BI=1494		BI=1494		-4.6404887979649505		-6.1714833421643309
GBM	WXS	BI		27-2521	0.000161761186902116		1.6060628153795498e-05	BI=1494		BI=1494		-4.2186998276922294		-5.2218116253874003
GBM	WXS	BI		27-2523	7.3910626306341698e-05		3.5900954343407203e-05	BI=1494		BI=1494		-4.5588672700980597		-4.8724681590904204
GBM	WXS	BI		27-2524	1.0514306816102301e-05		5.671799713947521e-05	BI=1494		BI=1494		-5.4057935065945903		-4.6738532661572894
GBM	WXS	BI		27-2526	0.000108400580507068		4.4506008306947995e-05	BI=1494		BI=1494		-4.3925425445877995		-4.7791555078782002
GBM	WXS	BI		27-2527	2.5604548655166896e-05		7.4818055293957305e-06	BI=1494		BI=1494		-5.0192570278304602		-5.5535677369086303
GBM	WXS	BI		27-2528	5.5537226642073206e-05		9.1225388008431305e-07	BI=1494		BI=1494		-4.6829899639034798		-6.46745843330842
GBM	WXS	BI		28-1747	1.9581244167161602e-05		2.3618165566304101e-06	BI=1494		BI=1494		-5.1357338696726602		-6.0543279897944702
GBM	WXS	BI		28-1753	7.1308846503256103e-06		3.9720126492864698e-06	BI=1494		BI=1494		-5.5744307412036909		-5.8285635296499301
GBM	WXS	BI		28-2502	2.9049200399647901e-05		1.33458131514981e-06	BI=1494		BI=1494		-4.9644399699116795		-6.3022291123283694
GBM	WXS	BI		28-2509	2.0600044664235502e-05		2.5786370565948398e-06	BI=1494		BI=1494		-5.1137059905403204		-6.0161839330806304
GBM	WXS	BI		28-2510	1.2541424416329401e-05		1.64724830078263e-06	BI=1696		BI=1696		-4.4997576603938798		-5.3813454572948203
GBM	WXS	BI		28-2513	1.4837427744544199e-05		2.3026127248726898e-06	BI=1494		BI=1494		-5.2562155354951905		-6.0653532521675988
GBM	WXS	BI		28-2514	7.2499611356071302e-05		4.2043453396777e-06	BI=1494		BI=1494		-4.5672384740481302		-5.8038757713033995
GBM	WXS	BI		28-5204	2.2971512832513699e-06		7.0563643283321094e-07	BI=1486		BI=1486		-5.0728581255774907		-5.5854667271665406
GBM	WXS	BI		28-5207	2.7573328301768102e-06		9.4268100002653013e-07	BI=1486		BI=1486		-4.99355853122014		-5.4596829691458
GBM	WXS	BI		28-5208	4.3073710924410494e-07		1.4707516458194701e-06	BI=1486		BI=1486		-5.7998354339040992		-5.2665083799509809
GBM	WXS	BI		28-5209	7.6450148426275897e-07		1.5977671465579701e-06	BI=1486		BI=1486		-5.5506693900782409		-5.23053423609114
GBM	WXS	BI		28-5213	9.0709641130174794e-07		9.9506687855547079e-07	BI=1486		BI=1486		-5.4763942742302802		-5.4361954522934903
GBM	WXS	BI		28-5214	2.38850444574818e-06		1.35529348174168e-06	BI=1486		BI=1486		-5.0559216690235802		-5.3020143733991105
GBM	WXS	BI		28-5215	1.9792940109357799e-06		1.1873225256401002e-06	BI=1486		BI=1486		-5.1375374124510405		-5.3594790157734105
GBM	WXS	BI		28-5216	5.1678764350595103e-06		9.9842271639146397e-07	BI=1486		BI=1486		-4.7207356019557301		-5.4347332693608896
GBM	WXS	BI		28-5218	1.08315395918113e-06		1.2248274712451099e-06	BI=1486		BI=1486		-5.3993575314993301		-5.3459728045556298
GBM	WXS	BI		28-5219	2.5856150691350499e-06		1.8768102604747699e-06	BI=1486		BI=1486		-5.0214838528018095		-5.1606273539455296
GBM	WXS	BI		28-5220	2.1206466673942401e-06		1.4121990442310699e-06	BI=1486		BI=1486		-5.1075794086489292		-5.28415180976992
GBM	WXS	BI		28-6450	4.1131888668712199e-06		7.8846555060134588e-07	BI=1696		BI=1696		-4.9839258738852195		-5.7013218025024495
GBM	WXS	BI		32-1970	3.0328798267702399e-05		1.5491169681742003e-05	BI=1494		BI=1494		-4.9457189501351104		-5.2374899415411607
GBM	WXS	BI		32-1977	8.7384816387060112e-06		5.4009302238161699e-06	BI=1353		BI=1353		-5.0585640219670704		-5.2675314334589203
GBM	WXS	BI		32-1979	3.3397658763629397e-06		6.7362683737403709e-07	BI=1696		BI=1696		-5.0743885024697404		-5.7696851443380401
GBM	WXS	BI		32-1980	1.0705490192294099e-05		1.5667390662966299e-06	BI=1696		BI=1696		-4.5684979675794501		-5.4031078529195797
GBM	WXS	BI		32-1982	9.7091646873612397e-05		1.9850596280820999e-06	BI=1494		BI=1494		-4.4403922848555002		-6.1298005957102299
GBM	WXS	BI		32-1986	0.00011481265255349599		5.5431324789247998e-05	BI=1494		BI=1494		-4.3675844018266901		-4.6838188943288204
GBM	WXS	BI		32-1991	2.5054400888149199e-05		1.3722360042690599e-05	BI=1353		BI=1353		-4.60111597783796		-4.8625711899868396
GBM	WXS	BI		32-2491	4.6344002787871295e-05		1.8178337588472697e-06	BI=1353		BI=1353		-4.3340064583835698		-5.74044583558954
GBM	WXS	BI		32-2494	7.5184680869733495e-05		6.35315436127651e-06	BI=1353		BI=1353		-4.12387063934829		-5.1970105925734105
GBM	WXS	BI		32-2495	1.8207271830246104e-05		1.55599669417824e-06	BI=1353		BI=1353		-4.7397551238279503		-5.8079913300337802
GBM	WXS	BI		32-2615	2.6742138448386604e-05		1.4466109345726999e-05	BI=1495		BI=1495		-4.9040781681512495		-5.1709225575422302
GBM	WXS	BI		32-2616	3.8134203332757699e-05		2.6899627458149201e-05	BI=1495		BI=1495		-4.74995962313014		-4.9015280356839197
GBM	WXS	BI		32-2632	3.4763312691486798e-05		7.1167379263351808e-06	BI=1495		BI=1495		-4.79015314617798		-5.4789933277999809
GBM	WXS	BI		32-2634	5.4412729985244107e-05		1.55471613078345e-05	BI=1495		BI=1495		-4.5955737852463399		-5.1396231964798798
GBM	WXS	BI		32-2638	0.000143346116410085		6.4508285790208298e-05	BI=1495		BI=1495		-4.1748883696765402		-4.5216587997091908
GBM	WXS	BI		32-4208	4.3409758287844703e-05		2.2497046958572499e-06	BI=1353		BI=1353		-4.3624126323724797		-5.6478744851670895
GBM	WXS	BI		32-4209	9.9011490621228615e-06		1.12215488628959e-05	BI=1353		BI=1353		-5.0043144011215404		-4.9499471951133396
GBM	WXS	BI		32-4210	2.1857869336915803e-05		2.1982047126837399e-06	BI=1353		BI=1353		-4.6603921745143495		-5.6579318653934099
GBM	WXS	BI		32-4211	1.6973674202405501e-05		4.9414098480172007e-06	BI=1353		BI=1353		-4.7702241380528099		-5.3061491235745599
GBM	WXS	BI		32-4213	1.1247195010249301e-05		3.9274342061216005e-06	BI=1353		BI=1353		-4.94895577474934		-5.405891081694139
GBM	WXS	BI		32-4719	2.0866764237003799e-05		4.3345056485471603e-06	BI=1353		BI=1353		-4.6805448907986902		-5.3630604267576905
GBM	WXS	BI		32-5222	2.4827068512631697e-06		1.07555763877168e-06	BI=1486		BI=1486		-5.0391222802864197		-5.4024140339583804
GBM	WXS	BI		41-2571	9.4615160196895091e-06		8.5789855732219502e-06	BI=1495		BI=1495		-5.3553135720127694		-5.3978383635405596
GBM	WXS	BI		41-2572	2.4086584511308603e-05		3.2446933993774797e-06	BI=1353		BI=1353		-4.61822477879182		-5.4888263346877801
GBM	WXS	BI		41-2573	2.4330274767257299e-05		5.3449216914138896e-05	BI=1495		BI=1495		-4.9451272874962093		-4.6033329543081303
GBM	WXS	BI		41-2575	2.1365374200356698e-05		6.2068486558397794e-06	BI=1495		BI=1495		-5.0015637974402498		-5.5384031451074804
GBM	WXS	BI		41-3392	1.16204679868718e-05		1.4021099157732501e-05	BI=1495		BI=1495		-5.2660506824499604		-5.1844922403744897
GBM	WXS	BI		41-3393	1.36857517437629e-05		6.2140497828241602e-06	BI=1353		BI=1353		-4.8637313422654502		-5.2066252717892496
GBM	WXS	BI		41-3915	2.04601581398722e-05		9.2531375237450595e-07	BI=1353		BI=1353		-4.6890910138785804		-6.0337109831303
GBM	WXS	BI		41-4097	7.3902283067457994e-05		1.46636187609948e-06	BI=1353		BI=1353		-4.1313421447136598		-5.8337588391088895
GBM	WXS	BI		41-5651	6.5414027469240295e-07		1.05857506938915e-06	BI=1696		BI=1696		-5.7824336365330709		-5.5733828638571108
GBM	WXS	BI		41-6646	6.3541511547970594e-06		1.15878922406828e-05	BI=1845		BI=1845		-4.8874854071668903		-4.6265385010170998
GBM	WXS	BI		74-6575	2.6463819015572398e-06		2.9617341777117098e-06	BI=1845		BI=1845		-5.2678904311623702		-5.2189968719017301
GBM	WXS	BI		74-6577	1.24975201055213e-06		8.9397868201672805e-07	BI=1845		BI=1845		-5.5937191048306198		-5.7392157862800195
GBM	WXS	BI		74-6578	6.7663148178280804e-06		4.0613084869035199e-06	BI=1845		BI=1845		-4.8601907484941798		-5.08187697025887
GBM	WXS	BI		74-6581	5.0610971671499097e-06		3.07421370878083e-06	BI=1845		BI=1845		-4.9862982735965202		-5.2028088940575197
GBM	WXS	BI		74-6584	5.2396088101544405e-06		1.27949189361765e-05	BI=1845		BI=1845		-4.97124408521774		-4.5835054102273496
GBM	WXS	BI		76-4925	1.8611616556964099e-06		3.17481602825243e-06	BI=1486		BI=1486		-5.1642636265340096		-4.9323291587992193
GBM	WXS	BI		76-4926	8.0296151549568998e-06		3.9647628085390301e-06	BI=1486		BI=1486		-4.5293529921781301		-4.8358305121852299
GBM	WXS	BI		76-4928	5.8835898966598705e-06		3.0624857623412799e-06	BI=1486		BI=1486		-4.6644053294795098		-4.9479736446813396
GBM	WXS	BI		76-4931	4.2259363405190099e-06		1.40267153367688e-06	BI=1486		BI=1486		-4.8081247724445806		-5.2870917396505597
GBM	WXS	BI		76-4932	5.8116615340431201e-06		2.6920276335820802e-06	BI=1486		BI=1486		-4.6697474095593003		-5.0039682094060298
GBM	WXS	BI		76-4934	1.1538266644909698e-05		1.5702868651501001e-06	BI=1486		BI=1486		-4.3719071518838097		-5.23806872500447
GBM	WXS	BI		76-4935	6.9959571955564806e-06		3.66043144257727e-06	BI=1486		BI=1486		-4.5892005793966604		-4.8705154457789197
GBM	WXS	BI		76-6191	2.2817775654943701e-06		1.70786036508117e-06	BI=1696		BI=1696		-5.2398312196987691		-5.3656521656958898
GBM	WXS	BI		76-6192	2.23010480322587e-06		4.7212143975119202e-07	BI=1696		BI=1696		-5.24977925242864		-5.9240508026678897
GBM	WXS	BI		76-6193	3.8385920698298703e-06		5.4607471257698795e-07	BI=1696		BI=1696		-5.0139325637619807		-5.86085245966341
GBM	WXS	BI		76-6280	3.1372068406861099e-06		8.9503095144027708e-07	BI=1845		BI=1845		-5.19399979561266		-5.7387048948367596
GBM	WXS	BI		76-6282	2.5074554355224702e-06		8.1325054486159902e-07	BI=1696		BI=1696		-5.1988713023819297		-5.6878801625959801
GBM	WXS	BI		76-6283	8.5462998663136605e-06		4.32205689896841e-06	BI=1845		BI=1845		-4.7587648219763903		-5.0548524689515704
GBM	WXS	BI		76-6285	6.8963950655992707e-06		2.6046575226050201e-06	BI=1696		BI=1696		-4.7594823930767403		-5.1823538980061796
GBM	WXS	BI		76-6286	2.5980417853124402e-06		2.5527542431355499e-06	BI=1845		BI=1845		-5.2758968172122094		-5.2835339421915704
GBM	WXS	BI		76-6656	1.7516504301981603e-06		5.7651849977438796e-06	BI=1845		BI=1845		-5.4470955088483706		-4.9297297010980596
GBM	WXS	BI		76-6657	7.4972424002924894e-06		6.5525944522141896e-06	BI=1845		BI=1845		-4.8156413962812596		-4.8741296591407197
GBM	WXS	BI		76-6660	4.20502128828495e-06		1.54108017780834e-06	BI=1845		BI=1845		-5.0667747501387996		-5.5027177145781101
GBM	WXS	BI		76-6661	2.7241814769883399e-06		1.5906154476856199e-06	BI=1845		BI=1845		-5.2553069133013901		-5.4889777530280099
GBM	WXS	BI		76-6662	2.1157900122327497e-06		1.8793419122882198e-06	BI=1845		BI=1845		-5.3650703862557592		-5.4165371496126999
GBM	WXS	BI		76-6663	8.1113210801697801e-06		1.8183362400941502e-06	BI=1845		BI=1845		-4.7814513559902396		-5.4308687544708896
GBM	WXS	BI		76-6664	2.1914138367274502e-06		2.7020640703109901e-06	BI=1845		BI=1845		-5.3498185494469102		-5.2588473062988301
GBM	WXS	BI		81-5910	2.6718216558109903e-06		7.32276183402335e-07	BI=1696		BI=1696		-5.1712970599194596		-5.7334296161736802
GBM	WXS	BI		81-5911	3.2234895406151199e-06		7.8541924398335502e-06	BI=1845		BI=1845		-5.1822166835549597		-4.7954414109821002
GBM	WXS	BI		87-5896	1.9819577129090601e-06		4.913691196128571e-07	BI=1696		BI=1696		-5.30101014138656		-5.9066966660142102
GBM	WXS	BI		OX-A56R	1.60386945838428e-06		3.9212500066661204e-06	BI=A33T		BI=A33W		-5.1755343037976598		-5.2379016780135501
GBM	WXS	BI		RR-A6KA	3.4777791393466306e-05		4.2803266186393304e-06	BI=A33T		BI=A33W		-3.8394013230947994		-5.1998493004957496
GBM	WXS	BI		RR-A6KB	1.2038282229754401e-05		3.5960979501460799e-06	BI=A33T		BI=A33W		-4.3001388003686802		-5.2754946979669297
GBM	WXS	BI		RR-A6KC	1.4153284255194401e-06		4.5458882084802901e-06	BI=A33T		BI=A33W		-5.2298460920836103		-5.1737074590152696
HNSC	WGS	HMS-RK	-2.5093823116258389	CV-5439	0.00038860243027696802	0.00221260993792148	NA	HMS-RK=1681	HMS-RK=1681	NA	True	-3.4104944876977004	-2.6550951413097001	NA
HNSC	WGS	BCM	-2.1572411966211655	CV-5442	0.00038048900973174099	0.0016972132942680599	NA	BCM=2266	BCM=2266	NA	True	-3.41965788312939	-2.7702635750643601	NA
HNSC	WGS	BI	-1.8403066854061187	CV-5443	0.00041258798253488707	0.0014774203872048302	NA	BI=2268	BI=2268	NA	True	-3.38448342588975	-2.8304959123615494	NA
HNSC	WGS	HMS-RK	-1.3022781187237116	CV-5966	0.00050613579719641089	0.00124822199470837	0.00066019639110960991	HMS-RK=1681	HMS-RK=1681	HMS-RK=1868	True	-3.2957329454908901	-2.9037081690582003	-3.1803268540218599
HNSC	WGS	HMS-RK	-1.2701920127266542	CV-5970	0.00051816599535223207	0.00124978355295163	0.000334071735828168	HMS-RK=1681	HMS-RK=1681	HMS-RK=1868	True	-3.28553109099406	-2.9031651949105295	-3.4761602663346602
HNSC	WGS	HMS-RK	-1.674167934443159	CV-5971	0.00035376581650577599	0.00112899139515812	NA	HMS-RK=1681	HMS-RK=1681	NA	True	-3.451284134174009	-2.9473093681278097	NA
HNSC	WGS	HMS-RK	-2.0954747876336182	CV-5976	0.00044317261075204299	0.0018939725408269104	NA	HMS-RK=1681	HMS-RK=1681	NA	True	-3.3534270880061903	-2.7226263217708602	NA
HNSC	WGS	HMS-RK	-2.4560674299578911	CV-5977	0.00062393789753349682	0.0034236655508113607	NA	HMS-RK=1681	HMS-RK=1681	NA	True	-3.2048586348379504	-2.4655086670472799	NA
HNSC	WGS	HMS-RK	-0.93014211963377913	CV-6003	0.00067891564537481694	0.0012936491133702199	NA	HMS-RK=1681	HMS-RK=1681	NA	True	-3.168184183045069	-2.8881835048048301	NA
HNSC	WGS	BCM	-2.5870420921704187	CV-6433	0.00048317634143717306	0.0029032399466908301	NA	BCM=2276	BCM=2276	NA	True	-3.3158943389457702	-2.5371170691571701	NA
HNSC	WGS	HMS-RK	-2.0914018897988456	CV-6436	0.00058821947808839294	0.0025067677760202299	NA	HMS-RK=1681	HMS-RK=1681	NA	True	-3.2304605985194503	-2.6008858967016604	NA
HNSC	WGS	HMS-RK	-0.91902755240747236	CV-6441	0.00128351389990444	0.0024269198642634399	NA	HMS-RK=1681	HMS-RK=1681	NA	True	-2.8915994237442999	-2.6149445636280002	NA
HNSC	WGS	HMS-RK	-0.37622587426729276	CV-6933	0.00056875786565408794	0.00073821470014234195	0.0010099737490812302	HMS-RK=1911	HMS-RK=1911	HMS-RK=1911	True	-3.2450725842046402	-3.13181731090528	-2.9956899141157001
HNSC	WGS	HMS-RK	-1.9970340836595748	CV-6939	0.00042903268577835401	0.0017126063171591301	0.0010398829810433999	HMS-RK=1911	HMS-RK=1911	HMS-RK=1911	True	-3.3675096199075094	-2.766342458362649	-2.9830155294958995
HNSC	WGS	HMS-RK	-0.89508573633103716	CV-6951	0.00037277455763602203	0.00069325644988895796	0.00084010865543695493	HMS-RK=1911	HMS-RK=1911	HMS-RK=1911	True	-3.4285537364879706	-3.1591060811613501	-3.0756645408369203
HNSC	WGS	HMS-RK	-0.78177724705010121	CV-6952	0.00041959172065927507	0.0007213820164210529	0.00071365124382889505	HMS-RK=1911	HMS-RK=1911	HMS-RK=1911	True	-3.377173089848029	-3.1418346885583399	-3.1465139729353302
HNSC	WGS	HMS-RK	-0.54598235367839176	CV-6954	0.00048381208658807002	0.00070637249351350798	0.00079882859604649202	HMS-RK=1911	HMS-RK=1911	HMS-RK=1911	True	-3.3153232862987898	-3.1509662207383697	-3.0975463968773198
HNSC	WGS	HMS-RK	0.026834870691635909	CV-6959	0.00064694161961848299	0.00063501939582986998	0.0011005915937686501	HMS-RK=1911	HMS-RK=1911	HMS-RK=1911	True	-3.1891349085453702	-3.1972130095533102	-2.9583738086190201
HNSC	WGS	BI	-0.54234619278373386	CV-6961	0.00045281585318263692	0.00065945337498498203	NA	BI=2268	BI=2268	NA	True	-3.3440783768082598	-3.180815904746201	NA
HNSC	WGS	BCM	0.76476374956770743	CV-7255	0.00081894197219385787	0.00048198808436639807	NA	BCM=2276	BCM=2276	NA	True	-3.0867468699719702	-3.3169636981882995	NA
HNSC	WGS	BI	-0.23549866979124645	CV-7416	0.00071093919445451299	0.00083699838751018902	NA	BI=2334	BI=2334	NA	True	-3.14816754222683	-3.0772753786806999	NA
HNSC	WGS	HMS-RK		BA-4074	0.0011345559504623601		0.00048962011822750197	HMS-RK=1431		HMS-RK=1431		-2.9451740820814707		-3.3101407455690199
HNSC	WGS	HMS-RK		BA-4075	0.0016463162819086599		0.00041930350266638903	HMS-RK=1431		HMS-RK=1431		-2.7834867266617698		-3.3774715096872203
HNSC	WGS	HMS-RK		BA-4078	0.00049728136721871		0.00047596688269495595	HMS-RK=1431		HMS-RK=1431		-3.3033978131701405		-3.3224232640088998
HNSC	WGS	HMS-RK		BA-5555	0.00067644618135443205		0.00055283872330902503	HMS-RK=1509		HMS-RK=1509		-3.1697667505379998		-3.2574015446309001
HNSC	WGS	BCM		BA-5556	0.00031381170121201401			BCM=A32X				-3.5033308667495096
HNSC	WGS	HMS-RK		BA-5557	0.00048215657837872596		0.00047149790061654296	HMS-RK=1509		HMS-RK=1509		-3.3168119034973995		-3.3265202366544999
HNSC	WGS	HMS-RK		BA-5558	0.00073249679271498297		0.00060758507909672006	HMS-RK=1509		HMS-RK=1509		-3.1351942725564301		-3.2163928999598901
HNSC	WGS	HMS-RK		BA-5559	0.00029578576157523301		0.00045524747241976502	HMS-RK=1509		HMS-RK=1509		-3.52902273574189		-3.3417524567734502
HNSC	WGS	BCM		BA-6869	0.00053222447413261509		0.00029031093409359799	BCM=A32X		BCM=A32X		-3.2739051584649106		-3.5371366068583399
HNSC	WGS	BCM		BA-6872	0.00079867561452433701		0.00035877921859110701	BCM=A32X		BCM=A32X		-3.0976295754137699		-3.4451727203452998
HNSC	WGS	BCM		BA-6873	0.00066694836094890499		0.00061460065989123798	BCM=2266		BCM=2266		-3.1759077904059603		-3.2114069777812899
HNSC	WGS	HMS-RK		BB-4223	0.00067211882015432301		0.00040476370927122702	HMS-RK=1431		HMS-RK=1431		-3.1725539436488597		-3.3927984328525
HNSC	WGS	HMS-RK		BB-4224	0.0015041994448189999		0.00033746201256421298	HMS-RK=1431		HMS-RK=1431		-2.82269457595071		-3.47177510775819
HNSC	WGS	BI		BB-4228	0.00213023304759243			BI=1434				-2.6715728821260698
HNSC	WGS	HMS-RK		CN-4725	0.0024190802438162299		0.00061722667319950397	HMS-RK=1431		HMS-RK=1431		-2.61634972532618		-3.2095553143440498
HNSC	WGS	HMS-RK		CN-4727	0.0017376671863565301		0.00046890009178854005	HMS-RK=1431		HMS-RK=1431		-2.7600333999067401		-3.3289196822467502
HNSC	WGS	HMS-RK		CN-4729	0.0019438714333408101		0.00048182387275197197	HMS-RK=1431		HMS-RK=1431		-2.7113324624740804		-3.3171116859740399
HNSC	WGS	HMS-RK		CN-4730	0.00185486617792012		0.00061501556416295995	HMS-RK=1431		HMS-RK=1431		-2.7316874177402095		-3.2111138934204195
HNSC	WGS	HMS-RK		CN-4731	0.00152667283895957		0.00027668966798409999	HMS-RK=1431		HMS-RK=1431		-2.8162540208725599		-3.5580070577772598
HNSC	WGS	HMS-RK		CN-4733	0.00032752726926308197		0.000304384228467243	HMS-RK=1868		HMS-RK=1868		-3.48475253567995		-3.5165778540929802
HNSC	WGS	HMS-RK		CN-4734	0.00096406820248821792		0.000858855613397807	HMS-RK=1431		HMS-RK=1431		-3.01589224108002		-3.0660798414949899
HNSC	WGS	HMS-RK		CN-4735	0.00143561218159555		0.00054095253273015896	HMS-RK=1431		HMS-RK=1431		-2.8429628652055494		-3.2668408415067098
HNSC	WGS	HMS-RK		CN-4736	0.00080660204956216602		0.00048683626428557404	HMS-RK=1431		HMS-RK=1431		-3.0933406787920599		-3.3126170787728704
HNSC	WGS	HMS-RK		CN-4738	0.00082068622901613803		0.00035905288361841401	HMS-RK=1509		HMS-RK=1509		-3.0858228539076604		-3.4448415810255599
HNSC	WGS	HMS-RK		CN-4739	0.00085839680943996296		0.00049391338766252004	HMS-RK=1509		HMS-RK=1509		-3.0663119052606405		-3.3063492020037502
HNSC	WGS	HMS-RK		CN-4740	0.00123531909944419		0.00033439081887477902	HMS-RK=1431		HMS-RK=1431		-2.9082208438396902		-3.4757456551766799
HNSC	WGS	HMS-RK		CN-4742	0.00079728089695526802		0.00030150696322206802	HMS-RK=1509		HMS-RK=1509		-3.0983886415836799		-3.5207026534939803
HNSC	WGS	HMS-RK		CN-5355	0.00053348181985939504		0.0031354090218090498	HMS-RK=1431		HMS-RK=1431		-3.2728803759944802		-2.5037057963555496
HNSC	WGS	HMS-RK		CN-5356	0.00066679311982744598		0.000335675479078313	HMS-RK=1431		HMS-RK=1431		-3.17600889000239		-3.4740803825825899
HNSC	WGS	HMS-RK		CN-5360	0.00030301775622633599		0.000456625900694963	HMS-RK=1431		HMS-RK=1431		-3.5185319219756601		-3.3404394581329604
HNSC	WGS	HMS-RK		CN-5361	0.00056057244433977197		0.00049353152682884505	HMS-RK=1431		HMS-RK=1431		-3.2513682543554503		-3.3066850993459798
HNSC	WGS	HMS-RK		CN-5363	0.00047039813843029806		0.00045738894301266603	HMS-RK=1431		HMS-RK=1431		-3.3275344056203697		-3.3397143383008201
HNSC	WGS	HMS-RK		CN-5364	0.00092901050024592202		0.00034485586703697903	HMS-RK=1431		HMS-RK=1431		-3.03197937731627		-3.4623623809549904
HNSC	WGS	BCM		CN-5365	0.00042852677632774702		0.00051170553318006899	BCM=2276		BCM=2276		-3.3680220361723596		-3.2909798868844802
HNSC	WGS	HMS-RK		CN-5366	0.00053742450804459196		0.00054690246753433898	HMS-RK=1431		HMS-RK=1431		-3.2696825324212098		-3.2620901171553904
HNSC	WGS	HMS-RK		CN-5367	0.00056789150331047495		0.000604315408602493	HMS-RK=1431		HMS-RK=1431		-3.2457346291030897		-3.2187363321362503
HNSC	WGS	HMS-RK		CN-5369	0.00038850011730734598		0.00060725633152650398	HMS-RK=1431		HMS-RK=1431		-3.4106088457281203		-3.2166279483504399
HNSC	WGS	BCM		CN-5374	0.00071915072013593493		0.00072747111195138299	BCM=2266		BCM=2266		-3.1431800803214105		-3.13818424793546
HNSC	WGS	BCM		CN-6011	0.00044824510789630897		0.00042206465191375203	BCM=A32X		BCM=A32X		-3.3484844415878201		-3.3746210186620598
HNSC	WGS	HMS-RK		CN-6013	0.00031162142679109399		0.00066977181862559808	HMS-RK=1681		HMS-RK=1681		-3.5063726882998298		-3.1740731298222404
HNSC	WGS	HMS-RK		CN-6017	0.00028111821248150002		0.00080306894443696103	HMS-RK=1681		HMS-RK=1681		-3.5511110173452503		-3.0952471684159599
HNSC	WGS	HMS-RK		CN-6018	0.00037806407607408904		0.00038767762882292202	HMS-RK=1681		HMS-RK=1681		-3.4224345876573099		-3.41152925950112
HNSC	WGS	HMS-RK		CN-6019	0.00051989687510874203		0.00058453060537772905	HMS-RK=1681		HMS-RK=1681		-3.2840827929282401		-3.2331927447267996
HNSC	WGS	BCM		CN-6989	0.00082693417525510305			BCM=A32X				-3.0825290593244099
HNSC	WGS	BCM		CN-6994	0.00053596039999704703		0.00037491134031438102	BCM=A32X		BCM=A32X		-3.2708672974305499		-3.4260714228447302
HNSC	WGS	HMS-RK		CN-6998	0.000610601677748814		0.00309804628499806	HMS-RK=2317		HMS-RK=2317		-3.21424200672578		-2.5089120981426301
HNSC	WGS	BI		CQ-5323	0.00046509732759582697			BI=1683				-3.3324561558953194
HNSC	WGS	HMS-RK		CQ-5329	0.00036339141765217003		0.00037143310416562996	HMS-RK=1681		HMS-RK=1681		-3.4396253337982596		-3.4301193921531401
HNSC	WGS	HMS-RK		CQ-5330	0.000534877624477616		0.000314772316024875	HMS-RK=1681		HMS-RK=1681		-3.27174556955526		-3.5020034704880798
[truncated: 4,206 more rows]
