# Supplementary material for: Mitochondrial DNA copy number variation across human cancers
Source: eLife. 2016 Feb 22;5:e10769. doi: 10.7554/eLife.10769 (PMC4775221; doi:10.7554/eLife.10769)
Supplement: Supplementary file 3. — As mentioned in the main text, associations with the UCEC cancer type are removed. DOI: http://dx.doi.org/10.7554/eLife.10769.023 [file elife-10769-supp3.zip]

Archive with 1 entries (1 files):
- Supplementary_file_3.csv
