# Supplementary material for: Mitochondrial DNA copy number variation across human cancers
Source: eLife. 2016 Feb 22;5:e10769. doi: 10.7554/eLife.10769 (PMC4775221; doi:10.7554/eLife.10769)
Supplement: Supplementary file 3. — As mentioned in the main text, associations with the UCEC cancer type are removed. DOI: http://dx.doi.org/10.7554/eLife.10769.023 [file elife-10769-supp3.zip › Supplementary_file_3.csv]

	P	Fraction	FC	Study	Gene	Label	StudyLabel	OrigPValue
ACC:Amplification.Arm.1p	0.371714719513417	0.0344827586206897	-0.358678327235726	ACC	Amplification.Arm.1p		Insignificant	0.105939530426896
ACC:Amplification.Arm.4p	0.754745780680816	0.413793103448276	0.0401427395246756	ACC	Amplification.Arm.4p		Insignificant	0.498708609503833
ACC:Amplification.Arm.4q	0.63275661002806	0.367816091954023	0.0668000018463522	ACC	Amplification.Arm.4q		Insignificant	0.330728797752008
ACC:Amplification.Arm.5p	0.685387606682975	0.632183908045977	0.0556716147149219	ACC	Amplification.Arm.5p		Insignificant	0.390772153388342
ACC:Amplification.Arm.5q	0.688726242139505	0.586206896551724	0.0692007603677616	ACC	Amplification.Arm.5q		Insignificant	0.395944938782732
ACC:Amplification.Arm.7p	0.873639280517423	0.540229885057471	-0.0713049101789029	ACC	Amplification.Arm.7p		Insignificant	0.706101621778524
ACC:Amplification.Arm.7q	0.891660117290524	0.540229885057471	-0.0675519369883428	ACC	Amplification.Arm.7q		Insignificant	0.744248835064539
ACC:Amplification.Arm.8q	0.773037815329645	0.436781609195402	-0.032617428529667	ACC	Amplification.Arm.8q		Insignificant	0.520129767868967
ACC:Amplification.Arm.12p	0.35002328609051	0.724137931034483	0.133257097207757	ACC	Amplification.Arm.12p		Insignificant	0.086499894932111
ACC:Amplification.Arm.12q	0.413186397802938	0.724137931034483	0.119892894915851	ACC	Amplification.Arm.12q		Insignificant	0.134723360267751
ACC:Amplification.Arm.13q	0.943706763366947	0.0574712643678161	-0.0947409539842385	ACC	Amplification.Arm.13q		Insignificant	0.848141521507003
ACC:Amplification.Arm.16p	0.488503518743038	0.551724137931034	0.113154356054048	ACC	Amplification.Arm.16p		Insignificant	0.191175955119902
ACC:Amplification.Arm.16q	0.391817999619106	0.517241379310345	0.132695902662263	ACC	Amplification.Arm.16q		Insignificant	0.119446626466162
ACC:Amplification.Arm.19p	0.761296434180811	0.632183908045977	0.0405869443476208	ACC	Amplification.Arm.19p		Insignificant	0.506326373155065
ACC:Amplification.Arm.19q	0.735187292894227	0.586206896551724	0.0414187865029021	ACC	Amplification.Arm.19q		Insignificant	0.466471684257255
ACC:Amplification.Arm.20p	0.149172834862391	0.517241379310345	0.187952655154014	ACC	Amplification.Arm.20p		Insignificant	0.0140833003377468
ACC:Amplification.Arm.20q	0.255485358286626	0.551724137931034	0.143533896545089	ACC	Amplification.Arm.20q		Insignificant	0.0449568761036147
ACC:Amplification.Arm.22q	0.960506548749343	0.0344827586206897	-0.0614646382895749	ACC	Amplification.Arm.22q		Insignificant	0.898195206188072
ACC:Amplification.Arm.Xq	0.553998981668341	0.448275862068966	0.0878557294882714	ACC	Amplification.Arm.Xq		Insignificant	0.248885444841202
ACC:Deletion.Arm.1p	0.958733903797504	0.32183908045977	-0.00538204243219287	ACC	Deletion.Arm.1p		Insignificant	0.888009165222709
ACC:Deletion.Arm.4p	0.405890031152693	0.114942528735632	-0.180813865524182	ACC	Deletion.Arm.4p		Insignificant	0.127574950907441
ACC:Deletion.Arm.4q	0.273813812951951	0.126436781609195	-0.212980182216691	ACC	Deletion.Arm.4q		Insignificant	0.0545894627087751
ACC:Deletion.Arm.5p	0.65560876447594	0.0919540229885057	-0.171455558858551	ACC	Deletion.Arm.5p		Insignificant	0.350949932732027
ACC:Deletion.Arm.5q	0.241213476185191	0.0804597701149425	-0.332093888637392	ACC	Deletion.Arm.5q		Insignificant	0.0386755784600729
ACC:Deletion.Arm.7p	0.39132611197893	0.0574712643678161	0.284683418993738	ACC	Deletion.Arm.7p		Insignificant	0.1189306627824
ACC:Deletion.Arm.7q	0.754134495096199	0.0689655172413793	0.140087320260987	ACC	Deletion.Arm.7q		Insignificant	0.497517776129989
ACC:Deletion.Arm.8q	0.794345455857922	0.137931034482759	-0.0692478619478782	ACC	Deletion.Arm.8q		Insignificant	0.550511565926851
ACC:Deletion.Arm.12p	0.701725640801581	0.0459770114942529	-0.28559599347685	ACC	Deletion.Arm.12p		Insignificant	0.423404078627114
ACC:Deletion.Arm.12q	0.545185661966718	0.0344827586206897	-0.413836789408295	ACC	Deletion.Arm.12q		Insignificant	0.240100225602431
ACC:Deletion.Arm.13q	0.80030482473811	0.425287356321839	0.0584651651350572	ACC	Deletion.Arm.13q		Insignificant	0.562239465480571
ACC:Deletion.Arm.16p	0.537073453536713	0.0574712643678161	-0.16259943481406	ACC	Deletion.Arm.16p		Insignificant	0.23226899533114
ACC:Deletion.Arm.16q	0.698389062109841	0.0574712643678161	-0.0763803683829765	ACC	Deletion.Arm.16q		Insignificant	0.406656922241173
ACC:Deletion.Arm.19p	0.317167329158832	0.0459770114942529	-0.365599705108692	ACC	Deletion.Arm.19p		Insignificant	0.0696995931362879
ACC:Deletion.Arm.19q	0.971421161073855	0.0344827586206897	-0.0134820914044593	ACC	Deletion.Arm.19q		Insignificant	0.916630150101592
ACC:Deletion.Arm.20p	0.493576148704055	0.103448275862069	-0.135662938307365	ACC	Deletion.Arm.20p		Insignificant	0.197326329492444
ACC:Deletion.Arm.20q	0.701725640801581	0.0344827586206897	-0.104829912120628	ACC	Deletion.Arm.20q		Insignificant	0.422239138298667
ACC:Deletion.Arm.22q	0.849563561867767	0.517241379310345	0.0470559474969252	ACC	Deletion.Arm.22q		Insignificant	0.663337109749515
ACC:Deletion.Arm.Xq	0.252253601455437	0.195402298850575	-0.204536622154591	ACC	Deletion.Arm.Xq		Insignificant	0.0436077174772126
ACC:Amplification.1q22	0.339887041968396	0.183908045977011	-0.173068591626319	ACC	Amplification.1q22		Insignificant	0.0824651514673199
ACC:Amplification.4p16.3	0.955827988399141	0.459770114942529	-0.00707917978393713	ACC	Amplification.4p16.3		Insignificant	0.88213328242428
ACC:Amplification.4q35.1	0.454479628692197	0.32183908045977	0.105423474319263	ACC	Amplification.4q35.1		Insignificant	0.163133603557544
ACC:Amplification.5p15.33	0.885834962621427	0.735632183908046	-0.0616116626144114	ACC	Amplification.5p15.33		Insignificant	0.732589251788184
ACC:Amplification.5q35.3	0.508790510278106	0.701149425287356	0.0974640840121914	ACC	Amplification.5q35.3		Insignificant	0.208961480538581
ACC:Amplification.6p21.31	0.578732673148262	0.206896551724138	-0.115590093735341	ACC	Amplification.6p21.31		Insignificant	0.273526953133842
ACC:Amplification.6q24.3	0.468002930117935	0.206896551724138	-0.160126891683136	ACC	Amplification.6q24.3		Insignificant	0.174802646136446
ACC:Amplification.7p22.1	0.882937231217867	0.609195402298851	-0.0112577609978688	ACC	Amplification.7p22.1		Insignificant	0.724604605366562
ACC:Amplification.9q31.3	0.587531750622842	0.390804597701149	-0.0892718714178753	ACC	Amplification.9q31.3		Insignificant	0.28267353151652
ACC:Amplification.12q14.1	0.456581925139906	0.793103448275862	0.120978931357218	ACC	Amplification.12q14.1		Insignificant	0.165025237146302
ACC:Amplification.14q11.2	0.435605105112091	0.298850574712644	-0.120340860198477	ACC	Amplification.14q11.2		Insignificant	0.149337193208259
ACC:Amplification.16p13.3	0.288589860152147	0.563218390804598	0.158806369387321	ACC	Amplification.16p13.3		Insignificant	0.0589052087968782
ACC:Amplification.16q22.1	0.773037815329645	0.620689655172414	0.0587132029661355	ACC	Amplification.16q22.1		Insignificant	0.520251187953917
ACC:Amplification.16q24.2	0.329887682177447	0.540229885057471	0.142450963967514	ACC	Amplification.16q24.2		Insignificant	0.0756980260788135
ACC:Amplification.17q25.3	0.882976703230207	0.206896551724138	0.0412147602952131	ACC	Amplification.17q25.3		Insignificant	0.725572474464261
ACC:Amplification.19p13.12	0.99005166147038	0.655172413793103	-0.000282657118609642	ACC	Amplification.19p13.12		Insignificant	0.967945652992235
ACC:Amplification.19q12	0.701725640801581	0.632183908045977	0.0581004564659038	ACC	Amplification.19q12		Insignificant	0.420586300825153
ACC:Amplification.Xp11.22	0.673245045308966	0.551724137931034	-0.0617880238832003	ACC	Amplification.Xp11.22		Insignificant	0.37891850326241
ACC:Amplification.Xq28	0.544174180608179	0.517241379310345	0.0845648896569768	ACC	Amplification.Xq28		Insignificant	0.237358674769496
ACC:Deletion.1p36.23	0.771630460965874	0.413793103448276	0.0476112438578573	ACC	Deletion.1p36.23		Insignificant	0.515260387392977
ACC:Deletion.1q43	0.934208893830424	0.195402298850575	-0.00652918510058864	ACC	Deletion.1q43		Insignificant	0.826301853878492
ACC:Deletion.2q22.1	0.863402768523056	0.206896551724138	0.0564706495898966	ACC	Deletion.2q22.1		Insignificant	0.67895421329371
ACC:Deletion.2q37.3	0.997416709945456	0.241379310344828	0.028310742852387	ACC	Deletion.2q37.3		Insignificant	0.98021649510669
ACC:Deletion.3q13.31	0.701725640801581	0.252873563218391	-0.0891276735443971	ACC	Deletion.3q13.31		Insignificant	0.420456664513011
ACC:Deletion.4q34.3	0.346099745063809	0.28735632183908	-0.166771948266577	ACC	Deletion.4q34.3		Insignificant	0.0852230436076098
ACC:Deletion.4q35.1	0.255485358286626	0.32183908045977	-0.186863994156484	ACC	Deletion.4q35.1		Insignificant	0.0451416990671288
ACC:Deletion.6p24.3	0.700041596953774	0.218390804597701	0.081611330886822	ACC	Deletion.6p24.3		Insignificant	0.414075594212336
ACC:Deletion.6q26	0.698081614454998	0.229885057471264	-0.0835171389075953	ACC	Deletion.6q26		Insignificant	0.40527105586643
ACC:Deletion.7q32.3	0.81363837602148	0.103448275862069	-0.0110448938858463	ACC	Deletion.7q32.3		Insignificant	0.601216964560176
ACC:Deletion.9p23	0.492737229976141	0.252873563218391	-0.161585854063305	ACC	Deletion.9p23		Insignificant	0.195703635160672
ACC:Deletion.9p21.3	0.552981590796588	0.28735632183908	-0.133061076157074	ACC	Deletion.9p21.3		Insignificant	0.246709710037967
ACC:Deletion.10q23.1	0.805813291622827	0.126436781609195	0.0648049552624048	ACC	Deletion.10q23.1		Insignificant	0.587271610427895
ACC:Deletion.11p15.5	0.70366495372056	0.298850574712644	0.0743965197800356	ACC	Deletion.11p15.5		Insignificant	0.42789417705451
ACC:Deletion.11q14.1	0.802205282443011	0.275862068965517	0.045649489852897	ACC	Deletion.11q14.1		Insignificant	0.572036678197759
ACC:Deletion.12q14.2	0.710438280561625	0.0459770114942529	-0.147691867096799	ACC	Deletion.12q14.2		Insignificant	0.435236127409988
ACC:Deletion.13q14.2	1	0.459770114942529	0.0192843801189992	ACC	Deletion.13q14.2		Insignificant	0.996620176271429
ACC:Deletion.14q21.2	0.580751400454779	0.218390804597701	0.113430691627567	ACC	Deletion.14q21.2		Insignificant	0.278429864458541
ACC:Deletion.16p13.3	0.592459762795639	0.0689655172413793	-0.203350404066263	ACC	Deletion.16p13.3		Insignificant	0.287480475618137
ACC:Deletion.16q23.1	0.0725890143701546	0.103448275862069	-0.38186197381995	ACC	Deletion.16q23.1	46	ACC	0.00366150499810188
ACC:Deletion.17q11.2	0.918350194798268	0.252873563218391	0.0149337437774135	ACC	Deletion.17q11.2		Insignificant	0.795806629775081
ACC:Deletion.17q21.31	0.953428378805747	0.275862068965517	-0.0274850044075809	ACC	Deletion.17q21.31		Insignificant	0.875484603112239
ACC:Deletion.17q24.2	0.481184774509946	0.252873563218391	-0.140852455147312	ACC	Deletion.17q24.2		Insignificant	0.185773868639916
ACC:Deletion.18q21.2	0.325457021015754	0.390804597701149	0.124157868368457	ACC	Deletion.18q21.2		Insignificant	0.0724382188125781
ACC:Deletion.20p12.1	0.211561655647545	0.137931034482759	-0.231892964166811	ACC	Deletion.20p12.1		Insignificant	0.0280073710799229
ACC:Deletion.22q12.1	0.930568671376186	0.540229885057471	-0.0356761671667738	ACC	Deletion.22q12.1		Insignificant	0.815760101880216
BLCA:Amplification.Arm.1q	0.264438825559921	0.320512820512821	-0.0914576346001734	BLCA	Amplification.Arm.1q		Insignificant	0.0507677914049638
BLCA:Amplification.Arm.3p	0.36875906054764	0.346153846153846	0.076905050513969	BLCA	Amplification.Arm.3p		Insignificant	0.104831821537541
BLCA:Amplification.Arm.3q	0.329887682177447	0.452991452991453	0.104430342084814	BLCA	Amplification.Arm.3q		Insignificant	0.0776616311007583
BLCA:Amplification.Arm.4q	0.694654747724768	0.0769230769230769	0.143804236867519	BLCA	Amplification.Arm.4q		Insignificant	0.4014881744234
BLCA:Amplification.Arm.5q	0.834868225163313	0.141025641025641	0.029261812265136	BLCA	Amplification.Arm.5q		Insignificant	0.633196470350656
BLCA:Amplification.Arm.6q	0.941357244389636	0.0811965811965812	-0.0323086532979948	BLCA	Amplification.Arm.6q		Insignificant	0.843050949880592
BLCA:Amplification.Arm.7p	0.545185661966718	0.435897435897436	0.0498572849389376	BLCA	Amplification.Arm.7p		Insignificant	0.238322526766932
BLCA:Amplification.Arm.7q	0.356638369112674	0.384615384615385	0.0682737332210452	BLCA	Amplification.Arm.7q		Insignificant	0.0929032300938324
BLCA:Amplification.Arm.8p	0.930568671376186	0.192307692307692	-0.0217531032943903	BLCA	Amplification.Arm.8p		Insignificant	0.815933295289887
BLCA:Amplification.Arm.8q	0.587531750622842	0.452991452991453	0.0756566452244147	BLCA	Amplification.Arm.8q		Insignificant	0.282920088775662
BLCA:Amplification.Arm.9p	0.788100785981661	0.141025641025641	-0.0395544725269401	BLCA	Amplification.Arm.9p		Insignificant	0.543426772924752
BLCA:Amplification.Arm.9q	0.780943556625581	0.123931623931624	-0.0358309334101303	BLCA	Amplification.Arm.9q		Insignificant	0.532461701998531
BLCA:Amplification.Arm.10q	0.751799932481365	0.094017094017094	-0.00852467038768356	BLCA	Amplification.Arm.10q		Insignificant	0.490259737943338
BLCA:Amplification.Arm.11p	0.863484532691586	0.0854700854700855	-0.0119786904686654	BLCA	Amplification.Arm.11p		Insignificant	0.679778902606349
BLCA:Amplification.Arm.11q	0.453862146273416	0.123931623931624	0.0703947909193534	BLCA	Amplification.Arm.11q		Insignificant	0.16212082941933
BLCA:Amplification.Arm.14q	0.83987537315891	0.162393162393162	0.012996813506196	BLCA	Amplification.Arm.14q		Insignificant	0.645853530625364
BLCA:Amplification.Arm.15q	0.260402681812656	0.0897435897435897	-0.18244356603329	BLCA	Amplification.Arm.15q		Insignificant	0.0480897877451671
BLCA:Amplification.Arm.17p	0.912109258514188	0.132478632478632	-0.0563182255807337	BLCA	Amplification.Arm.17p		Insignificant	0.786687365982272
BLCA:Amplification.Arm.17q	0.83987537315891	0.341880341880342	-0.0261942655514735	BLCA	Amplification.Arm.17q		Insignificant	0.641789898292228
BLCA:Amplification.Arm.18q	0.578413518748998	0.166666666666667	-0.100911204733763	BLCA	Amplification.Arm.18q		Insignificant	0.2730380270466
BLCA:Amplification.Arm.19q	0.0767186883407594	0.346153846153846	0.137761960784558	BLCA	Amplification.Arm.19q	24	BLCA	0.00420819809464081
BLCA:Amplification.Arm.20p	0.701725640801581	0.508547008547009	-0.044440094203793	BLCA	Amplification.Arm.20p		Insignificant	0.421641178337561
BLCA:Amplification.Arm.20q	0.929181185768112	0.576923076923077	-0.00816137363978253	BLCA	Amplification.Arm.20q		Insignificant	0.813033537547098
BLCA:Amplification.Arm.22q	0.577703159338789	0.136752136752137	0.0411880950308499	BLCA	Amplification.Arm.22q		Insignificant	0.272398008675568
BLCA:Deletion.Arm.1q	0.553998981668341	0.0811965811965812	0.0785917667169693	BLCA	Deletion.Arm.1q		Insignificant	0.249074988732173
BLCA:Deletion.Arm.3p	0.928766007690424	0.11965811965812	0.0807449160504312	BLCA	Deletion.Arm.3p		Insignificant	0.810703175307076
BLCA:Deletion.Arm.3q	0.507489950162115	0.0427350427350427	0.129550812829207	BLCA	Deletion.Arm.3q		Insignificant	0.206636203336051
BLCA:Deletion.Arm.4q	0.841207212909882	0.341880341880342	-0.0433567367258911	BLCA	Deletion.Arm.4q		Insignificant	0.649096071986897
BLCA:Deletion.Arm.5q	0.891215568695869	0.397435897435897	-0.0698123767918002	BLCA	Deletion.Arm.5q		Insignificant	0.74173953976903
BLCA:Deletion.Arm.6q	0.831915288317602	0.38034188034188	-0.0140761836708281	BLCA	Deletion.Arm.6q		Insignificant	0.627418201779943
BLCA:Deletion.Arm.7p	0.962201236692498	0.0427350427350427	-0.0792626102410336	BLCA	Deletion.Arm.7p		Insignificant	0.903096149059566
BLCA:Deletion.Arm.7q	0.530485912243676	0.0683760683760684	-0.153189418861748	BLCA	Deletion.Arm.7q		Insignificant	0.224434484151797
BLCA:Deletion.Arm.8p	0.891116941438448	0.461538461538462	0.0205480412754753	BLCA	Deletion.Arm.8p		Insignificant	0.741187456038203
BLCA:Deletion.Arm.8q	0.953428378805747	0.111587982832618	-0.0545513075861352	BLCA	Deletion.Arm.8q		Insignificant	0.871260275227205
BLCA:Deletion.Arm.9p	0.186965353304471	0.44017094017094	0.0709125232997199	BLCA	Deletion.Arm.9p		Insignificant	0.0230748379078303
BLCA:Deletion.Arm.9q	0.360453564393915	0.393162393162393	0.0638423610640153	BLCA	Deletion.Arm.9q		Insignificant	0.0981669456927061
BLCA:Deletion.Arm.10q	0.898613775882681	0.35042735042735	-0.0402280426792805	BLCA	Deletion.Arm.10q		Insignificant	0.763737769010546
BLCA:Deletion.Arm.11p	0.0481253514231843	0.418803418803419	0.121494048372854	BLCA	Deletion.Arm.11p	154	BLCA	0.00180216242143781
BLCA:Deletion.Arm.11q	0.458514179840304	0.316239316239316	0.0605010960209409	BLCA	Deletion.Arm.11q		Insignificant	0.167589834720111
BLCA:Deletion.Arm.14q	0.616197221765561	0.294871794871795	-0.000167693011501768	BLCA	Deletion.Arm.14q		Insignificant	0.310373600625586
BLCA:Deletion.Arm.15q	0.801710557753814	0.341880341880342	0.0229877672087122	BLCA	Deletion.Arm.15q		Insignificant	0.567956776939982
BLCA:Deletion.Arm.17p	0.223249894857103	0.448717948717949	0.105662178315197	BLCA	Deletion.Arm.17p		Insignificant	0.0323806545810671
BLCA:Deletion.Arm.17q	0.448661398455864	0.115384615384615	0.163426939101952	BLCA	Deletion.Arm.17q		Insignificant	0.158072686797741
BLCA:Deletion.Arm.18q	0.56064555795868	0.35042735042735	0.0752273005580886	BLCA	Deletion.Arm.18q		Insignificant	0.254892653460117
BLCA:Deletion.Arm.19q	0.114283904825667	0.162393162393162	-0.20275480944539	BLCA	Deletion.Arm.19q		Insignificant	0.00880034288214522
BLCA:Deletion.Arm.20p	0.378168177633791	0.0897435897435897	0.0666901561246647	BLCA	Deletion.Arm.20p		Insignificant	0.110762705305081
BLCA:Deletion.Arm.20q	0.780943556625581	0.0341880341880342	-0.0244858167367399	BLCA	Deletion.Arm.20q		Insignificant	0.532334291572509
BLCA:Deletion.Arm.22q	0.468002930117935	0.401709401709402	-0.0824891978463915	BLCA	Deletion.Arm.22q		Insignificant	0.1737768883488
BLCA:Amplification.1p34.2	0.747479040608187	0.277777777777778	0.0681026527336845	BLCA	Amplification.1p34.2		Insignificant	0.480794782716902
BLCA:Amplification.1q21.3	0.892122473349661	0.5	0.00661561119851051	BLCA	Amplification.1q21.3		Insignificant	0.751434382879435
BLCA:Amplification.1q23.3	1	0.517094017094017	0.00884672948852128	BLCA	Amplification.1q23.3		Insignificant	0.990748623293813
BLCA:Amplification.3p25.2	0.50715705557435	0.487179487179487	0.0488242699483932	BLCA	Amplification.3p25.2		Insignificant	0.204663335094989
BLCA:Amplification.3q26.32	0.355401986864523	0.547008547008547	0.0909878270795526	BLCA	Amplification.3q26.32		Insignificant	0.0897877382426722
BLCA:Amplification.4p16.3	0.833123954230795	0.209401709401709	0.0387339552685466	BLCA	Amplification.4p16.3		Insignificant	0.629946429472958
BLCA:Amplification.4q13.3	0.751799932481365	0.196581196581197	0.079091515251454	BLCA	Amplification.4q13.3		Insignificant	0.490890462242579
BLCA:Amplification.4q31.21	0.699500611448171	0.106837606837607	0.0726878522796923	BLCA	Amplification.4q31.21		Insignificant	0.409195223293556
BLCA:Amplification.5p15.33	0.956697703321833	0.512820512820513	-0.0180460142531951	BLCA	Amplification.5p15.33		Insignificant	0.885550880448216
BLCA:Amplification.6p22.3	0.950610253811948	0.427350427350427	-0.00260932004306369	BLCA	Amplification.6p22.3		Insignificant	0.864373458634915
BLCA:Amplification.6q21	0.549517869599211	0.0897435897435897	0.117937218191103	BLCA	Amplification.6q21		Insignificant	0.24374711409965
BLCA:Amplification.7p21.1	0.951449575350445	0.52991452991453	0.0415129850577927	BLCA	Amplification.7p21.1		Insignificant	0.867082567843144
BLCA:Amplification.7p11.2	0.414538273824363	0.517094017094017	0.107015752737972	BLCA	Amplification.7p11.2		Insignificant	0.137761690779312
BLCA:Amplification.8p11.23	0.754134495096199	0.307692307692308	-0.0438182614405305	BLCA	Amplification.8p11.23		Insignificant	0.497159790983077
BLCA:Amplification.8p11.21	0.971421161073855	0.311965811965812	0.00532568380378606	BLCA	Amplification.8p11.21		Insignificant	0.918648808969105
BLCA:Amplification.8q22.3	0.350447806791864	0.636752136752137	0.0951051217056866	BLCA	Amplification.8q22.3		Insignificant	0.087122078414179
BLCA:Amplification.9p24.1	0.530485912243676	0.196581196581197	-0.085530073864156	BLCA	Amplification.9p24.1		Insignificant	0.224837759181408
BLCA:Amplification.10p14	0.715636137065733	0.457264957264957	0.0484184093960325	BLCA	Amplification.10p14		Insignificant	0.445007914346255
BLCA:Amplification.11q13.3	0.177895814365712	0.371794871794872	0.121305907251854	BLCA	Amplification.11q13.3		Insignificant	0.0204542655758044
BLCA:Amplification.11q22.2	0.456581925139906	0.179487179487179	0.0699925910985799	BLCA	Amplification.11q22.2		Insignificant	0.165197890636063
BLCA:Amplification.12q15	0.524890407229806	0.290598290598291	0.0624992408272869	BLCA	Amplification.12q15		Insignificant	0.220138089488793
BLCA:Amplification.13q22.1	0.955827988399141	0.307692307692308	-0.00843622152192403	BLCA	Amplification.13q22.1		Insignificant	0.882729328948785
BLCA:Amplification.14q11.2	0.989235403571576	0.235042735042735	0.0358279787872702	BLCA	Amplification.14q11.2		Insignificant	0.963669720673365
BLCA:Amplification.16p13.13	0.411807722545148	0.230769230769231	0.0569794338114091	BLCA	Amplification.16p13.13		Insignificant	0.133576872028094
BLCA:Amplification.16p11.2	0.477791198397375	0.256410256410256	0.093202434334863	BLCA	Amplification.16p11.2		Insignificant	0.182699693480009
BLCA:Amplification.16q22.1	0.534815297627062	0.290598290598291	0.0990926968388139	BLCA	Amplification.16q22.1		Insignificant	0.22989159681754
BLCA:Amplification.17q11.2	0.625831541614374	0.452991452991453	0.0459551114256573	BLCA	Amplification.17q11.2		Insignificant	0.32294539400844
BLCA:Amplification.17q12	0.947275877895213	0.418803418803419	-0.0229722355491919	BLCA	Amplification.17q12		Insignificant	0.857859276534187
BLCA:Amplification.19q12	0.50715705557435	0.427350427350427	0.0506880930258218	BLCA	Amplification.19q12		Insignificant	0.206233169750962
BLCA:Amplification.19q13.43	0.105672070835137	0.401709401709402	0.156817215772613	BLCA	Amplification.19q13.43		Insignificant	0.00771727959033795
BLCA:Amplification.20q11.21	0.797764801901928	0.662393162393162	0.0377743107794473	BLCA	Amplification.20q11.21		Insignificant	0.559192732978725
BLCA:Amplification.22q11.23	0.672831998427241	0.205128205128205	-0.00472267004671956	BLCA	Amplification.22q11.23		Insignificant	0.374292769872982
BLCA:Deletion.1p36.11	0.855844331051515	0.188034188034188	-0.0156411692507943	BLCA	Deletion.1p36.11		Insignificant	0.669869719029772
BLCA:Deletion.1q32.1	0.534003972784227	0.179487179487179	0.0702958882615361	BLCA	Deletion.1q32.1		Insignificant	0.228550053408336
BLCA:Deletion.2q22.1	0.701725640801581	0.316239316239316	0.070218024557958	BLCA	Deletion.2q22.1		Insignificant	0.420972984403928
BLCA:Deletion.2q37.1	0.917811870376993	0.521367521367521	-0.00648835538745018	BLCA	Deletion.2q37.1		Insignificant	0.794856060737881
BLCA:Deletion.3p21.31	0.751242594453795	0.286324786324786	0.0563048289590915	BLCA	Deletion.3p21.31		Insignificant	0.487496846814546
BLCA:Deletion.3p14.2	0.616797793787492	0.282051282051282	0.0588416537172822	BLCA	Deletion.3p14.2		Insignificant	0.311614631974856
BLCA:Deletion.3p13	0.62857544982991	0.260683760683761	0.0440144633344968	BLCA	Deletion.3p13		Insignificant	0.326554228946446
BLCA:Deletion.4q22.1	0.96038852480227	0.41025641025641	-0.0192634778148282	BLCA	Deletion.4q22.1		Insignificant	0.893019498537132
BLCA:Deletion.4q34.2	0.694654747724768	0.448717948717949	0.0142301257416104	BLCA	Deletion.4q34.2		Insignificant	0.400500795070482
BLCA:Deletion.5q11.2	0.887734502540886	0.517094017094017	-0.00537671562960895	BLCA	Deletion.5q11.2		Insignificant	0.735218795411422
BLCA:Deletion.5q35.1	0.991614127863453	0.491452991452991	-0.0533621549869974	BLCA	Deletion.5q35.1		Insignificant	0.97226300827962
BLCA:Deletion.6p25.3	0.979098585143797	0.273504273504274	-0.0233522933150256	BLCA	Deletion.6p25.3		Insignificant	0.942144320458605
BLCA:Deletion.6q21	0.550765838995485	0.448717948717949	0.0149723441596556	BLCA	Deletion.6q21		Insignificant	0.244813971174482
BLCA:Deletion.6q27	0.794432026622791	0.457264957264957	-0.0334810832437133	BLCA	Deletion.6q27		Insignificant	0.55176621690585
BLCA:Deletion.7q36.3	0.789317417338676	0.158119658119658	-0.0441266528046196	BLCA	Deletion.7q36.3		Insignificant	0.546194330985413
BLCA:Deletion.8p23.3	0.803489373394263	0.581196581196581	0.0209750231897399	BLCA	Deletion.8p23.3		Insignificant	0.577613932455897
BLCA:Deletion.8p12	0.944549688126479	0.5	-0.0180213658948514	BLCA	Deletion.8p12		Insignificant	0.851389987873498
BLCA:Deletion.8p11.21	0.429577686611552	0.269230769230769	0.0635088290673904	BLCA	Deletion.8p11.21		Insignificant	0.145250752479666
BLCA:Deletion.9p23	0.149383032853661	0.444444444444444	0.0953996087382514	BLCA	Deletion.9p23		Insignificant	0.0142979103510622
BLCA:Deletion.9p21.3	0.143958728777846	0.58974358974359	0.0930164571997194	BLCA	Deletion.9p21.3		Insignificant	0.013044081681159
BLCA:Deletion.9q33.2	0.853707898946804	0.388888888888889	-0.00201940342749474	BLCA	Deletion.9q33.2		Insignificant	0.667296996961584
BLCA:Deletion.10p12.1	0.797764801901928	0.170940170940171	-0.0515575996430258	BLCA	Deletion.10p12.1		Insignificant	0.557771756258506
BLCA:Deletion.10q23.31	0.463136062507185	0.414529914529915	-0.0628477510717653	BLCA	Deletion.10q23.31		Insignificant	0.17062078242483
BLCA:Deletion.11p15.5	0.0266300987981697	0.487179487179487	0.135990329282245	BLCA	Deletion.11p15.5	40	BLCA	0.00062915200207356
BLCA:Deletion.11q23.3	0.317167329158832	0.38034188034188	0.0909001743137132	BLCA	Deletion.11q23.3		Insignificant	0.0696550645948201
BLCA:Deletion.13q14.2	0.162578216237206	0.405982905982906	-0.113350819364756	BLCA	Deletion.13q14.2		Insignificant	0.0170638528645591
BLCA:Deletion.14q12	0.672831998427241	0.316239316239316	-0.0234428789975372	BLCA	Deletion.14q12		Insignificant	0.372415880923618
BLCA:Deletion.14q24.1	0.603091561806225	0.333333333333333	0.0151609385312454	BLCA	Deletion.14q24.1		Insignificant	0.298507010713693
BLCA:Deletion.15q13.1	0.979099830544141	0.418803418803419	-0.02386148275564	BLCA	Deletion.15q13.1		Insignificant	0.944602108655796
BLCA:Deletion.16p13.3	0.663948214598293	0.41025641025641	0.0565979131584653	BLCA	Deletion.16p13.3		Insignificant	0.360766584677608
BLCA:Deletion.16q23.1	0.501181971516287	0.286324786324786	-0.103021256627329	BLCA	Deletion.16q23.1		Insignificant	0.201424399944837
BLCA:Deletion.17p12	0.146549883784994	0.52991452991453	0.120783385012294	BLCA	Deletion.17p12		Insignificant	0.0135903078207419
BLCA:Deletion.18q21.2	0.455321863818778	0.444444444444444	0.0724422107119969	BLCA	Deletion.18q21.2		Insignificant	0.163781387723843
BLCA:Deletion.19p13.3	0.737811851008814	0.38034188034188	0.0329858567150989	BLCA	Deletion.19p13.3		Insignificant	0.469024279001044
BLCA:Deletion.22q13.31	0.747479040608187	0.465811965811966	-0.0742895304857676	BLCA	Deletion.22q13.31		Insignificant	0.481011547267312
BLCA:Deletion.Xp11.3	0.754745780680816	0.235042735042735	0.0196177969265001	BLCA	Deletion.Xp11.3		Insignificant	0.498785054426721
BLCA:Deletion.Xq21.33	0.628821873327748	0.213675213675214	0.0777690215589066	BLCA	Deletion.Xq21.33		Insignificant	0.327634429067376
BLCA:Deletion.Xq23	0.452400613572508	0.196581196581197	0.0814404071079853	BLCA	Deletion.Xq23		Insignificant	0.161252634683909
BRCA:Amplification.Arm.1p	0.966356001781434	0.189705882352941	0.00340265669528161	BRCA	Amplification.Arm.1p		Insignificant	0.910800725307712
BRCA:Amplification.Arm.1q	0.847485932486912	0.666176470588235	-0.00742341417035686	BRCA	Amplification.Arm.1q		Insignificant	0.657813623869648
BRCA:Amplification.Arm.4p	0.882976703230207	0.0735294117647059	-0.0291968470501667	BRCA	Amplification.Arm.4p		Insignificant	0.726034114101209
BRCA:Amplification.Arm.4q	0.915525821232049	0.0691176470588235	0.00383720419375333	BRCA	Amplification.Arm.4q		Insignificant	0.792393392743561
BRCA:Amplification.Arm.5p	0.552178982587803	0.305882352941176	0.023566707474016	BRCA	Amplification.Arm.5p		Insignificant	0.245801192670942
BRCA:Amplification.Arm.5q	0.934700757143108	0.2	0.000117773375299279	BRCA	Amplification.Arm.5q		Insignificant	0.828643134118964
BRCA:Amplification.Arm.6q	0.751242594453795	0.151470588235294	0.0161328225680402	BRCA	Amplification.Arm.6q		Insignificant	0.488545421393212
BRCA:Amplification.Arm.7p	0.252617925607489	0.289705882352941	-0.0484493578434986	BRCA	Amplification.Arm.7p		Insignificant	0.0441015471392821
BRCA:Amplification.Arm.7q	0.414538273824363	0.248529411764706	-0.0329981319572115	BRCA	Amplification.Arm.7q		Insignificant	0.137960786278045
BRCA:Amplification.Arm.8p	0.56910856875602	0.261764705882353	-0.0164600647107092	BRCA	Amplification.Arm.8p		Insignificant	0.263775530211833
BRCA:Amplification.Arm.8q	0.808580329809272	0.492647058823529	0.0052501678150314	BRCA	Amplification.Arm.8q		Insignificant	0.592420842449924
BRCA:Amplification.Arm.9p	0.553998981668341	0.132352941176471	0.0352236236343719	BRCA	Amplification.Arm.9p		Insignificant	0.24844205721001
BRCA:Amplification.Arm.9q	0.931631948893394	0.119117647058824	0.0028049681836313	BRCA	Amplification.Arm.9q		Insignificant	0.819802042112145
BRCA:Amplification.Arm.10q	0.39080707777883	0.114705882352941	0.0516429639272147	BRCA	Amplification.Arm.10q		Insignificant	0.117901713338339
BRCA:Amplification.Arm.11p	0.979378500702534	0.132352941176471	-0.0036750205178171	BRCA	Amplification.Arm.11p		Insignificant	0.94786896033183
BRCA:Amplification.Arm.11q	0.492737229976141	0.0897058823529412	0.0383956678853217	BRCA	Amplification.Arm.11q		Insignificant	0.19571428453712
BRCA:Amplification.Arm.13q	0.868772159697106	0.0867647058823529	-0.0235649129461946	BRCA	Amplification.Arm.13q		Insignificant	0.690069025582195
BRCA:Amplification.Arm.14q	0.953428378805747	0.142647058823529	0.0055087707666539	BRCA	Amplification.Arm.14q		Insignificant	0.872718790884321
BRCA:Amplification.Arm.15q	0.788100785981661	0.0794117647058823	-0.0155571060474404	BRCA	Amplification.Arm.15q		Insignificant	0.543002347365487
BRCA:Amplification.Arm.16p	0.250884270573807	0.441176470588235	0.0375305268986255	BRCA	Amplification.Arm.16p		Insignificant	0.0428726285157771
BRCA:Amplification.Arm.16q	0.977343500624861	0.139705882352941	7.05190966607816e-05	BRCA	Amplification.Arm.16q		Insignificant	0.928659750891731
BRCA:Amplification.Arm.17p	0.713514104258122	0.0926470588235294	0.0235426422655829	BRCA	Amplification.Arm.17p		Insignificant	0.442352032773815
BRCA:Amplification.Arm.17q	0.530485912243676	0.213235294117647	0.0224822018459632	BRCA	Amplification.Arm.17q		Insignificant	0.225512471133124
BRCA:Amplification.Arm.18p	0.356638369112674	0.163235294117647	0.0479824020607644	BRCA	Amplification.Arm.18p		Insignificant	0.0924042763307761
BRCA:Amplification.Arm.18q	0.260402681812656	0.130882352941176	0.0600853004717177	BRCA	Amplification.Arm.18q		Insignificant	0.0492107132449366
BRCA:Amplification.Arm.20p	0.891660117290524	0.389705882352941	0.00321880946936748	BRCA	Amplification.Arm.20p		Insignificant	0.746368968812215
BRCA:Amplification.Arm.20q	0.730681687758206	0.439705882352941	0.00718977996935255	BRCA	Amplification.Arm.20q		Insignificant	0.460144480581908
BRCA:Amplification.Arm.22q	0.449056271507076	0.0970588235294118	0.0329987279999395	BRCA	Amplification.Arm.22q		Insignificant	0.158685496787838
BRCA:Deletion.Arm.1p	0.269313090083022	0.213235294117647	0.0386593120045848	BRCA	Deletion.Arm.1p		Insignificant	0.0526978673105491
BRCA:Deletion.Arm.1q	0.701725640801581	0.0397058823529412	-0.0448113562824526	BRCA	Deletion.Arm.1q		Insignificant	0.422104473439711
BRCA:Deletion.Arm.4p	0.2205469198601	0.327941176470588	0.0472788061925433	BRCA	Deletion.Arm.4p		Insignificant	0.0313091138248169
BRCA:Deletion.Arm.4q	0.848038055070036	0.286764705882353	0.0093680674627441	BRCA	Deletion.Arm.4q		Insignificant	0.65973424642843
BRCA:Deletion.Arm.5p	0.934918054368556	0.129411764705882	0.00944457994559222	BRCA	Deletion.Arm.5p		Insignificant	0.829394603084341
BRCA:Deletion.Arm.5q	0.337502257382843	0.223529411764706	0.0461324549275801	BRCA	Deletion.Arm.5q		Insignificant	0.0810308702466812
BRCA:Deletion.Arm.6q	0.934958592776284	0.269117647058824	-0.0084185396368408	BRCA	Deletion.Arm.6q		Insignificant	0.829923687575151
BRCA:Deletion.Arm.7p	0.406964044683733	0.0985294117647059	0.0490668230375313	BRCA	Deletion.Arm.7p		Insignificant	0.129430020540238
BRCA:Deletion.Arm.7q	0.822982986276977	0.105882352941176	-0.00877987886688736	BRCA	Deletion.Arm.7q		Insignificant	0.613764737655931
BRCA:Deletion.Arm.8p	0.125814628238142	0.369117647058824	0.0457034977153006	BRCA	Deletion.Arm.8p		Insignificant	0.0103982088190318
BRCA:Deletion.Arm.8q	0.699297400762727	0.0824742268041237	-0.0150916706776956	BRCA	Deletion.Arm.8q		Insignificant	0.407554656035239
BRCA:Deletion.Arm.9p	0.660906502812576	0.294117647058824	0.0155423889253816	BRCA	Deletion.Arm.9p		Insignificant	0.357991022356812
BRCA:Deletion.Arm.9q	0.399564613340606	0.258823529411765	0.0321540698756149	BRCA	Deletion.Arm.9q		Insignificant	0.12342096455328
BRCA:Deletion.Arm.10q	0.359252396327986	0.235294117647059	-0.0356682993302213	BRCA	Deletion.Arm.10q		Insignificant	0.0953100378453059
BRCA:Deletion.Arm.11p	0.882378794692508	0.248895434462445	0.0040494701873115	BRCA	Deletion.Arm.11p		Insignificant	0.719896378098931
BRCA:Deletion.Arm.11q	0.80030482473811	0.338235294117647	0.0095826943220203	BRCA	Deletion.Arm.11q		Insignificant	0.562238169202565
BRCA:Deletion.Arm.13q	0.405890031152693	0.402941176470588	0.0299478764375358	BRCA	Deletion.Arm.13q		Insignificant	0.128574337451672
BRCA:Deletion.Arm.14q	0.827749106389493	0.263235294117647	0.0094425410485135	BRCA	Deletion.Arm.14q		Insignificant	0.61925287074734
BRCA:Deletion.Arm.15q	0.565323343651941	0.310294117647059	0.0232948160734345	BRCA	Deletion.Arm.15q		Insignificant	0.258808366186648
BRCA:Deletion.Arm.16p	0.603091561806225	0.163475699558174	-0.0287600871883251	BRCA	Deletion.Arm.16p		Insignificant	0.29963726330246
BRCA:Deletion.Arm.16q	0.871747738803609	0.564705882352941	-0.00243808352450081	BRCA	Deletion.Arm.16q		Insignificant	0.697121944861736
BRCA:Deletion.Arm.17p	0.452035602972955	0.544117647058823	0.0294101918618086	BRCA	Deletion.Arm.17p		Insignificant	0.160499939068438
BRCA:Deletion.Arm.17q	0.672831998427241	0.257352941176471	0.0286554387867595	BRCA	Deletion.Arm.17q		Insignificant	0.371823157657632
BRCA:Deletion.Arm.18p	0.868618957409935	0.314705882352941	-0.01865485191286	BRCA	Deletion.Arm.18p		Insignificant	0.689489204062211
BRCA:Deletion.Arm.18q	0.905141893514528	0.326470588235294	-0.0115728226620551	BRCA	Deletion.Arm.18q		Insignificant	0.773763113881599
BRCA:Deletion.Arm.20p	0.096014986141734	0.0867647058823529	0.0901992712075614	BRCA	Deletion.Arm.20p		Insignificant	0.00611783712506375
BRCA:Deletion.Arm.20q	0.100133404910805	0.0470588235294118	0.118204170983658	BRCA	Deletion.Arm.20q		Insignificant	0.00686568704557204
BRCA:Deletion.Arm.22q	0.492768148260513	0.470588235294118	-0.0244738984958355	BRCA	Deletion.Arm.22q		Insignificant	0.196489915494169
BRCA:Amplification.1p22.3	0.414538273824363	0.245588235294118	0.0258434574214839	BRCA	Amplification.1p22.3		Insignificant	0.137827465734875
BRCA:Amplification.1q21.3	0.458514179840304	0.727941176470588	-0.0300423459574368	BRCA	Amplification.1q21.3		Insignificant	0.167173783984463
BRCA:Amplification.1q44	0.955827988399141	0.744117647058824	-0.00189366363789567	BRCA	Amplification.1q44		Insignificant	0.882456495195732
BRCA:Amplification.3p25.1	0.454479628692197	0.195588235294118	0.0324399084747489	BRCA	Amplification.3p25.1		Insignificant	0.163238727394191
BRCA:Amplification.3q26.32	0.960391472994213	0.319117647058824	0.00086264320575058	BRCA	Amplification.3q26.32		Insignificant	0.895048382268341
BRCA:Amplification.4q13.3	0.754134495096199	0.158823529411765	0.0114454349199065	BRCA	Amplification.4q13.3		Insignificant	0.495394218428257
BRCA:Amplification.5p15.33	0.294625194733388	0.379411764705882	0.0351626274124488	BRCA	Amplification.5p15.33		Insignificant	0.0609140697971983
BRCA:Amplification.6p23	0.360663005079246	0.280882352941176	0.0345771255556118	BRCA	Amplification.6p23		Insignificant	0.100437798882828
BRCA:Amplification.6q21	0.434109124360023	0.201470588235294	0.0409212338138722	BRCA	Amplification.6q21		Insignificant	0.148595370100029
BRCA:Amplification.8p11.23	0.870887420404041	0.372058823529412	-0.000686581966873767	BRCA	Amplification.8p11.23		Insignificant	0.694045829235499
BRCA:Amplification.8p11.21	0.359463413717065	0.377941176470588	0.0234287123515928	BRCA	Amplification.8p11.21		Insignificant	0.0962792738814203
BRCA:Amplification.8q24.21	0.162578216237206	0.619117647058824	0.0452629589312341	BRCA	Amplification.8q24.21		Insignificant	0.0163977385866635
BRCA:Amplification.10p15.1	0.371968219895092	0.275	0.0429633674881771	BRCA	Amplification.10p15.1		Insignificant	0.107167792471597
BRCA:Amplification.10q22.3	0.0469943368114331	0.139705882352941	0.0999505689692981	BRCA	Amplification.10q22.3	172	BRCA	0.00171031198709938
BRCA:Amplification.11p13	0.718965357173966	0.204411764705882	0.0135896637561812	BRCA	Amplification.11p13		Insignificant	0.447836543682729
BRCA:Amplification.11q13.3	0.329656484482001	0.373529411764706	0.0287041086860063	BRCA	Amplification.11q13.3		Insignificant	0.074311306691212
BRCA:Amplification.11q14.1	0.649664183646128	0.242647058823529	0.0140332868609816	BRCA	Amplification.11q14.1		Insignificant	0.344705785204644
BRCA:Amplification.12p13.33	0.660875273323451	0.261764705882353	0.0179605703018009	BRCA	Amplification.12p13.33		Insignificant	0.357625543475665
BRCA:Amplification.12q15	0.801710557753814	0.251470588235294	0.0107052891430008	BRCA	Amplification.12q15		Insignificant	0.569843880470297
BRCA:Amplification.13q34	0.577313121123905	0.163235294117647	-0.0370481152480213	BRCA	Amplification.13q34		Insignificant	0.270996138080314
BRCA:Amplification.14q21.1	0.845883551866519	0.219117647058824	0.00332125039889064	BRCA	Amplification.14q21.1		Insignificant	0.654935155137157
BRCA:Amplification.15q26.3	0.438285489266535	0.176470588235294	-0.0317012452848031	BRCA	Amplification.15q26.3		Insignificant	0.150970884427765
BRCA:Amplification.17q12	0.360453564393915	0.317647058823529	0.0301511070924905	BRCA	Amplification.17q12		Insignificant	0.0984783472342025
BRCA:Amplification.17q23.1	0.491496462262753	0.401470588235294	0.0288716203944182	BRCA	Amplification.17q23.1		Insignificant	0.193384156565408
BRCA:Amplification.19p13.12	0.936365473723614	0.216176470588235	0.00497208818051309	BRCA	Amplification.19p13.12		Insignificant	0.834340347648543
BRCA:Amplification.19q12	0.70366495372056	0.272058823529412	0.0140049386993164	BRCA	Amplification.19q12		Insignificant	0.428231826941167
BRCA:Amplification.19q13.42	0.805813291622827	0.258823529411765	0.00493312601803364	BRCA	Amplification.19q13.42		Insignificant	0.587068532826707
BRCA:Amplification.20q13.2	0.593539541407736	0.522058823529412	0.0190594185166892	BRCA	Amplification.20q13.2		Insignificant	0.288317467107872
BRCA:Deletion.1p36.13	0.00267552280604511	0.414705882352941	0.0786378029488493	BRCA	Deletion.1p36.13	198	BRCA	2.8639185933906e-05
BRCA:Deletion.1p21.2	0.17149924918346	0.323529411764706	0.0431574976895091	BRCA	Deletion.1p21.2		Insignificant	0.0189047168139996
BRCA:Deletion.2p25.1	0.570565661646528	0.192647058823529	0.0225209701767426	BRCA	Deletion.2p25.1		Insignificant	0.266035183248288
BRCA:Deletion.2q37.3	0.362126374134689	0.3	0.0317911302655975	BRCA	Deletion.2q37.3		Insignificant	0.102373278763815
BRCA:Deletion.3p21.31	0.489280390519399	0.341176470588235	0.0223356034003954	BRCA	Deletion.3p21.31		Insignificant	0.191738043331178
BRCA:Deletion.4p16.3	0.250884270573807	0.322058823529412	0.0407160967487323	BRCA	Deletion.4p16.3		Insignificant	0.0426996192801044
BRCA:Deletion.4q35.2	0.837723723249565	0.330882352941176	0.0125551980515146	BRCA	Deletion.4q35.2		Insignificant	0.637129540572718
BRCA:Deletion.5q11.2	0.0757905641361026	0.277941176470588	0.0651390640693412	BRCA	Deletion.5q11.2	143	BRCA	0.00411731440190853
BRCA:Deletion.5q21.3	0.222158374620945	0.263235294117647	0.0544068783599991	BRCA	Deletion.5q21.3		Insignificant	0.0318466684720137
BRCA:Deletion.6p25.3	1	0.216176470588235	-0.00721393622147115	BRCA	Deletion.6p25.3		Insignificant	0.995081015457129
BRCA:Deletion.6q15	0.530485912243676	0.338235294117647	-0.0308344228443724	BRCA	Deletion.6q15		Insignificant	0.225488721267788
BRCA:Deletion.6q27	0.905141893514528	0.361764705882353	-0.00951056714290388	BRCA	Deletion.6q27		Insignificant	0.771918064813794
BRCA:Deletion.7p22.3	0.0519162700081673	0.120588235294118	0.0804764026439537	BRCA	Deletion.7p22.3	208	BRCA	0.00220056492263973
BRCA:Deletion.7q36.1	0.672831998427241	0.185294117647059	-0.0183798210194466	BRCA	Deletion.7q36.1		Insignificant	0.377766746403619
BRCA:Deletion.8p23.2	0.0425572222330101	0.526470588235294	0.0630039667778126	BRCA	Deletion.8p23.2	210	BRCA	0.00145897650060425
BRCA:Deletion.8p11.21	0.935190150575501	0.202941176470588	0.0136680685109933	BRCA	Deletion.8p11.21		Insignificant	0.831075388455192
BRCA:Deletion.9p23	0.821054206525039	0.301470588235294	0.00756358907392229	BRCA	Deletion.9p23		Insignificant	0.610314678358282
BRCA:Deletion.9p21.3	0.978298211096415	0.338235294117647	0.00225745021015022	BRCA	Deletion.9p21.3		Insignificant	0.937019805564921
BRCA:Deletion.9q21.11	0.604859105182539	0.270588235294118	0.0285798385820373	BRCA	Deletion.9q21.11		Insignificant	0.302096402239595
BRCA:Deletion.9q34.2	0.415099686476649	0.270588235294118	0.0369145309373797	BRCA	Deletion.9q34.2		Insignificant	0.138366562158883
BRCA:Deletion.10q23.31	0.43159980592241	0.314705882352941	-0.0257544101498821	BRCA	Deletion.10q23.31		Insignificant	0.147053520372298
BRCA:Deletion.10q26.3	0.455845772915171	0.304411764705882	-0.0318990483155286	BRCA	Deletion.10q26.3		Insignificant	0.164210265243176
BRCA:Deletion.11p15.5	0.413186397802938	0.298529411764706	0.0299548631351296	BRCA	Deletion.11p15.5		Insignificant	0.134752253678992
BRCA:Deletion.11q13.1	0.325457021015754	0.227941176470588	0.0394456117581319	BRCA	Deletion.11q13.1		Insignificant	0.0723121325832939
BRCA:Deletion.11q23.2	0.944439697953572	0.517647058823529	0.000264821588441322	BRCA	Deletion.11q23.2		Insignificant	0.850792723683914
BRCA:Deletion.12p13.2	0.962201236692498	0.179411764705882	0.00102139172964666	BRCA	Deletion.12p13.2		Insignificant	0.903823728318367
BRCA:Deletion.12q23.1	0.83987537315891	0.202941176470588	-0.00412049544673021	BRCA	Deletion.12q23.1		Insignificant	0.643851719252407
BRCA:Deletion.12q24.31	0.873639280517423	0.211764705882353	0.0124711708701826	BRCA	Deletion.12q24.31		Insignificant	0.706003115557275
BRCA:Deletion.13q14.2	0.311041335633274	0.460294117647059	0.0366504954613127	BRCA	Deletion.13q14.2		Insignificant	0.0670973104587014
BRCA:Deletion.14q24.1	0.698081614454998	0.342647058823529	0.0193227466563375	BRCA	Deletion.14q24.1		Insignificant	0.405810792866422
BRCA:Deletion.15q13.1	0.32697728354382	0.363235294117647	0.0366602649191377	BRCA	Deletion.15q13.1		Insignificant	0.073121502227099
BRCA:Deletion.16q24.3	0.986921543651964	0.644117647058824	0.0028912645849104	BRCA	Deletion.16q24.3		Insignificant	0.959839801845401
BRCA:Deletion.17p12	0.408324169054111	0.613235294117647	0.0299891232410454	BRCA	Deletion.17p12		Insignificant	0.131154756832254
BRCA:Deletion.17q21.31	0.710438280561625	0.361764705882353	-0.00636280980026527	BRCA	Deletion.17q21.31		Insignificant	0.436455786656578
BRCA:Deletion.18q23	0.83987537315891	0.352941176470588	0.00411612914462633	BRCA	Deletion.18q23		Insignificant	0.645688935704321
BRCA:Deletion.19p13.3	0.891732324291868	0.345588235294118	0.00652293669775972	BRCA	Deletion.19p13.3		Insignificant	0.748207673665671
BRCA:Deletion.19q13.32	0.891660117290524	0.201470588235294	0.0126762975409624	BRCA	Deletion.19q13.32		Insignificant	0.744727811959013
BRCA:Deletion.20p13	0.0366750387346477	0.15	0.0920290280397449	BRCA	Deletion.20p13	199	BRCA	0.00114125911674273
BRCA:Deletion.21q11.2	0.159113961275403	0.2	0.0580351541580759	BRCA	Deletion.21q11.2		Insignificant	0.0158610436081493
BRCA:Deletion.22q11.1	0.502472964288927	0.445588235294118	-0.0220351870789139	BRCA	Deletion.22q11.1		Insignificant	0.202208265692221
BRCA:Deletion.22q13.32	0.805813291622827	0.486764705882353	-0.0128021725232044	BRCA	Deletion.22q13.32		Insignificant	0.583720087241544
CESC:Amplification.Arm.1p	0.977343500624861	0.306878306878307	0.0175255912618075	CESC	Amplification.Arm.1p		Insignificant	0.92992797637255
CESC:Amplification.Arm.1q	0.561539469202906	0.470899470899471	-0.0118370229902531	CESC	Amplification.Arm.1q		Insignificant	0.2558914036874
CESC:Amplification.Arm.3p	0.772539165835217	0.264550264550265	0.0401251460779459	CESC	Amplification.Arm.3p		Insignificant	0.517878312118439
CESC:Amplification.Arm.3q	0.470610732583802	0.603174603174603	-0.0351785241001732	CESC	Amplification.Arm.3q		Insignificant	0.177199232323748
CESC:Amplification.Arm.4p	0.92086121265302	0.0317460317460317	-0.103725769567776	CESC	Amplification.Arm.4p		Insignificant	0.799439639254679
CESC:Amplification.Arm.4q	0.244267546011855	0.0423280423280423	-0.226014427902184	CESC	Amplification.Arm.4q		Insignificant	0.0403012257609604
CESC:Amplification.Arm.5p	0.175820110315233	0.349206349206349	0.114293472328323	CESC	Amplification.Arm.5p		Insignificant	0.0199312765101243
CESC:Amplification.Arm.5q	0.59687205780371	0.169312169312169	0.0772488354478451	CESC	Amplification.Arm.5q		Insignificant	0.291510298273331
CESC:Amplification.Arm.6q	0.329656484482001	0.116402116402116	0.106060316406201	CESC	Amplification.Arm.6q		Insignificant	0.0742751965073818
CESC:Amplification.Arm.8p	0.883599182195016	0.158730158730159	0.0177007024698925	CESC	Amplification.Arm.8p		Insignificant	0.728213797829739
CESC:Amplification.Arm.8q	0.796880994044003	0.264550264550265	0.0551785112692977	CESC	Amplification.Arm.8q		Insignificant	0.555631157239542
CESC:Amplification.Arm.10q	0.592459762795639	0.0476190476190476	0.144488250669221	CESC	Amplification.Arm.10q		Insignificant	0.287063375706347
CESC:Amplification.Arm.11p	0.481184774509946	0.0317460317460317	0.165796153464415	CESC	Amplification.Arm.11p		Insignificant	0.18568522100949
CESC:Amplification.Arm.11q	0.576912385748519	0.037037037037037	0.164268475992993	CESC	Amplification.Arm.11q		Insignificant	0.270503750490735
CESC:Amplification.Arm.13q	0.312741852739993	0.0740740740740741	0.151012160427045	CESC	Amplification.Arm.13q		Insignificant	0.0679586726418129
CESC:Amplification.Arm.17p	0.621139448775827	0.0740740740740741	0.0840092834860648	CESC	Amplification.Arm.17p		Insignificant	0.318432249055962
CESC:Amplification.Arm.18q	0.317167329158832	0.0740740740740741	0.124172058141496	CESC	Amplification.Arm.18q		Insignificant	0.0695045170873204
CESC:Amplification.Arm.19p	0.875379044117424	0.158730158730159	-0.0108151483787839	CESC	Amplification.Arm.19p		Insignificant	0.709167833209052
CESC:Amplification.Arm.20p	0.371714719513417	0.354497354497354	0.075212611135612	CESC	Amplification.Arm.20p		Insignificant	0.106611922807221
CESC:Amplification.Arm.20q	0.694654747724768	0.391534391534392	0.0556025480512492	CESC	Amplification.Arm.20q		Insignificant	0.402193094244121
CESC:Amplification.Arm.22q	0.788100785981661	0.121693121693122	0.0146420897284392	CESC	Amplification.Arm.22q		Insignificant	0.5431563921958
CESC:Amplification.Arm.Xq	0.423502373379529	0.137566137566138	0.0893763955019349	CESC	Amplification.Arm.Xq		Insignificant	0.141863789707529
CESC:Deletion.Arm.1p	0.830756494572817	0.037037037037037	0.0927186083634703	CESC	Deletion.Arm.1p		Insignificant	0.624598458010116
CESC:Deletion.Arm.1q	0.866003176260698	0.037037037037037	0.0908771378495405	CESC	Deletion.Arm.1q		Insignificant	0.685585847873053
CESC:Deletion.Arm.3p	0.371968219895092	0.222222222222222	-0.0598318102899915	CESC	Deletion.Arm.3p		Insignificant	0.107313616182814
CESC:Deletion.Arm.3q	0.635588295993096	0.0317460317460317	0.127686447016297	CESC	Deletion.Arm.3q		Insignificant	0.333548081772783
CESC:Deletion.Arm.4p	0.378168177633791	0.402116402116402	0.0814475015695741	CESC	Deletion.Arm.4p		Insignificant	0.111110906879346
CESC:Deletion.Arm.4q	0.225825858457353	0.275132275132275	0.106696534145112	CESC	Deletion.Arm.4q		Insignificant	0.0341334451477622
CESC:Deletion.Arm.5p	0.731852476076551	0.0529100529100529	0.045662802745329	CESC	Deletion.Arm.5p		Insignificant	0.463197769668703
CESC:Deletion.Arm.5q	0.81363837602148	0.174603174603175	0.0312629665737942	CESC	Deletion.Arm.5q		Insignificant	0.600526495500236
CESC:Deletion.Arm.6q	0.882378794692508	0.232804232804233	0.00653605806742608	CESC	Deletion.Arm.6q		Insignificant	0.721011100182946
CESC:Deletion.Arm.8p	0.678460613456138	0.259259259259259	0.0336880972868956	CESC	Deletion.Arm.8p		Insignificant	0.384675717017589
CESC:Deletion.Arm.8q	0.580751400454779	0.0740740740740741	0.106994941324549	CESC	Deletion.Arm.8q		Insignificant	0.278365487726682
CESC:Deletion.Arm.10q	0.802304168672167	0.238095238095238	0.0196495344473071	CESC	Deletion.Arm.10q		Insignificant	0.575213102839107
CESC:Deletion.Arm.11p	0.663948214598293	0.312169312169312	-0.0232548204241052	CESC	Deletion.Arm.11p		Insignificant	0.360739646661857
CESC:Deletion.Arm.11q	0.645395072324186	0.375661375661376	-0.0379652014442229	CESC	Deletion.Arm.11q		Insignificant	0.341419439631413
CESC:Deletion.Arm.13q	0.672831998427241	0.264550264550265	0.0538091087818877	CESC	Deletion.Arm.13q		Insignificant	0.376281640949489
CESC:Deletion.Arm.17p	0.77830147058842	0.275132275132275	0.036687637373773	CESC	Deletion.Arm.17p		Insignificant	0.526917231052804
CESC:Deletion.Arm.18q	0.200887660662477	0.248677248677249	0.104369540306241	CESC	Deletion.Arm.18q		Insignificant	0.0262437296558779
CESC:Deletion.Arm.19p	0.514609329841891	0.174603174603175	0.0527663501394748	CESC	Deletion.Arm.19p		Insignificant	0.213063461986226
CESC:Deletion.Arm.20p	0.514530421459165	0.0634920634920635	0.0848235604114054	CESC	Deletion.Arm.20p		Insignificant	0.212759414780583
CESC:Deletion.Arm.20q	0.849563561867767	0.0264550264550265	0.0406154185047916	CESC	Deletion.Arm.20q		Insignificant	0.663569730199203
CESC:Deletion.Arm.22q	0.350447806791864	0.222222222222222	0.0718570948661146	CESC	Deletion.Arm.22q		Insignificant	0.087351731921882
CESC:Deletion.Arm.Xq	0.882378794692508	0.201058201058201	-0.0360016487872121	CESC	Deletion.Arm.Xq		Insignificant	0.721353972454318
CESC:Amplification.1p31.3	0.979098585143797	0.317460317460317	0.0195404635550966	CESC	Amplification.1p31.3		Insignificant	0.941931626838484
CESC:Amplification.1q21.3	0.355409441588084	0.513227513227513	-0.0317139439640624	CESC	Amplification.1q21.3		Insignificant	0.0909067283565723
CESC:Amplification.2p24.3	0.252617925607489	0.259259259259259	0.115310763443041	CESC	Amplification.2p24.3		Insignificant	0.0440907805056176
CESC:Amplification.2q32.3	0.508790510278106	0.169312169312169	0.0751945149473627	CESC	Amplification.2q32.3		Insignificant	0.208785110602957
CESC:Amplification.3q26.31	0.938100445484402	0.772486772486772	0.00580429967460372	CESC	Amplification.3q26.31		Insignificant	0.837900390352453
CESC:Amplification.3q28	0.970671734186285	0.772486772486772	0.0171439548836787	CESC	Amplification.3q28		Insignificant	0.915380306289598
CESC:Amplification.4q12	0.998908122945934	0.0687830687830688	-0.0437337931818291	CESC	Amplification.4q12		Insignificant	0.985328671448165
CESC:Amplification.5p15.33	0.355409441588084	0.417989417989418	0.0925148890203502	CESC	Amplification.5p15.33		Insignificant	0.0907074127881754
CESC:Amplification.6p21.33	0.805076933274686	0.259259259259259	0.0401641480853296	CESC	Amplification.6p21.33		Insignificant	0.58182776628263
CESC:Amplification.7p11.2	0.272287588432609	0.174603174603175	0.118561523217479	CESC	Amplification.7p11.2		Insignificant	0.0538303656043388
CESC:Amplification.8q24.21	0.619439390218402	0.412698412698413	0.0569392656304872	CESC	Amplification.8q24.21		Insignificant	0.31437843328518
CESC:Amplification.9p24.1	0.756344086171422	0.211640211640212	-0.0301291173249059	CESC	Amplification.9p24.1		Insignificant	0.501444321222455
CESC:Amplification.11p13	0.710438280561625	0.0846560846560847	0.0761054205149625	CESC	Amplification.11p13		Insignificant	0.434805135978128
CESC:Amplification.11q13.3	0.830756494572817	0.126984126984127	0.0335555530321363	CESC	Amplification.11q13.3		Insignificant	0.624687454714975
CESC:Amplification.11q22.1	0.465183296894614	0.174603174603175	-0.0546783486001194	CESC	Amplification.11q22.1		Insignificant	0.172480937614406
CESC:Amplification.13q22.1	0.226794249179833	0.211640211640212	0.0962688478850326	CESC	Amplification.13q22.1		Insignificant	0.0350478454692463
CESC:Amplification.15q26.1	0.812728631675515	0.238095238095238	0.00825869706562088	CESC	Amplification.15q26.1		Insignificant	0.596686843508606
CESC:Amplification.16p13.13	0.816159989022579	0.206349206349206	0.0347115624467085	CESC	Amplification.16p13.13		Insignificant	0.604802101570002
CESC:Amplification.17q12	0.833123954230795	0.185185185185185	-0.0177592582195336	CESC	Amplification.17q12		Insignificant	0.630555313460544
CESC:Amplification.17q25.1	0.950610253811948	0.275132275132275	0.0127084851092958	CESC	Amplification.17q25.1		Insignificant	0.864061563200311
CESC:Amplification.19q13.2	0.644590294808597	0.306878306878307	0.0644167897331291	CESC	Amplification.19q13.2		Insignificant	0.340653731750113
CESC:Amplification.20q11.21	0.746431579886042	0.44973544973545	0.0396300168208299	CESC	Amplification.20q11.21		Insignificant	0.477913088463551
CESC:Amplification.Xq28	0.671187872206728	0.248677248677249	0.05598785813305	CESC	Amplification.Xq28		Insignificant	0.368226029419031
CESC:Deletion.1p36.31	0.560594083665402	0.132275132275132	0.0919282614012085	CESC	Deletion.1p36.31		Insignificant	0.254217209836524
CESC:Deletion.1p13.2	0.70366495372056	0.0899470899470899	0.0739657111136109	CESC	Deletion.1p13.2		Insignificant	0.428122103357944
CESC:Deletion.2q22.1	0.682109785174609	0.195767195767196	0.0394069304974565	CESC	Deletion.2q22.1		Insignificant	0.388183785972259
CESC:Deletion.2q37.1	0.871747738803609	0.417989417989418	0.0189188038343255	CESC	Deletion.2q37.1		Insignificant	0.698858531028369
CESC:Deletion.2q37.3	0.881433323276732	0.402116402116402	0.0162248913987488	CESC	Deletion.2q37.3		Insignificant	0.717326802645568
CESC:Deletion.3p14.2	0.650749324666017	0.407407407407407	-0.0105975302939871	CESC	Deletion.3p14.2		Insignificant	0.345624773174409
CESC:Deletion.4q21.3	0.162141777138459	0.301587301587302	0.118479334157062	CESC	Deletion.4q21.3		Insignificant	0.0162483848398245
CESC:Deletion.4q22.1	0.177895814365712	0.285714285714286	0.116283731114408	CESC	Deletion.4q22.1		Insignificant	0.0204530373828016
CESC:Deletion.4q35.2	0.0889959010903392	0.365079365079365	0.120545952965489	CESC	Deletion.4q35.2	205	CESC	0.00525714183656012
CESC:Deletion.5q22.3	0.329887682177447	0.253968253968254	0.0657202146347258	CESC	Deletion.5q22.3		Insignificant	0.0777066413680895
CESC:Deletion.5q35.2	0.598151694209396	0.253968253968254	0.0504978745594862	CESC	Deletion.5q35.2		Insignificant	0.294028153482678
CESC:Deletion.6p24.2	0.801710557753814	0.153439153439153	-0.0426792510437997	CESC	Deletion.6p24.2		Insignificant	0.568670166773009
CESC:Deletion.6q26	0.881761823503196	0.338624338624339	0.0389233478875779	CESC	Deletion.6q26		Insignificant	0.718059206481506
CESC:Deletion.7q34	0.731852476076551	0.222222222222222	0.0357178069037012	CESC	Deletion.7q34		Insignificant	0.462931082768595
CESC:Deletion.8p23.3	0.719957081529451	0.333333333333333	0.0197680499706978	CESC	Deletion.8p23.3		Insignificant	0.44883400335855
CESC:Deletion.10q23.31	0.801710557753814	0.285714285714286	0.0267817830500894	CESC	Deletion.10q23.31		Insignificant	0.568983686191571
CESC:Deletion.11p15.1	0.465183296894614	0.322751322751323	-0.056573590131161	CESC	Deletion.11p15.1		Insignificant	0.171754767466515
CESC:Deletion.11q25	0.580321420201572	0.555555555555556	-0.0335581787214903	CESC	Deletion.11q25		Insignificant	0.27669333537037
CESC:Deletion.13q12.11	0.508790510278106	0.349206349206349	0.0634934625709986	CESC	Deletion.13q12.11		Insignificant	0.208912101339132
CESC:Deletion.13q14.2	0.774585953578547	0.391534391534392	0.0484647814527319	CESC	Deletion.13q14.2		Insignificant	0.522927226044589
CESC:Deletion.14q32.31	0.278816481803374	0.158730158730159	0.12571679086802	CESC	Deletion.14q32.31		Insignificant	0.056322105765133
CESC:Deletion.15q21.1	0.0725890143701546	0.195767195767196	0.142561724819953	CESC	Deletion.15q21.1	229	CESC	0.00376688325502056
CESC:Deletion.16q12.1	0.339887041968396	0.206349206349206	0.084004617070689	CESC	Deletion.16q12.1		Insignificant	0.0824711601079916
CESC:Deletion.16q23.1	0.0944244703205638	0.206349206349206	0.124889709347468	CESC	Deletion.16q23.1		Insignificant	0.00592643036294678
CESC:Deletion.17p12	0.407105486538266	0.312169312169312	0.0775980136691139	CESC	Deletion.17p12		Insignificant	0.130103011894372
CESC:Deletion.17q25.3	0.905141893514528	0.169312169312169	0.0322208177468717	CESC	Deletion.17q25.3		Insignificant	0.772607462582214
CESC:Deletion.18q21.2	0.0519162700081673	0.275132275132275	0.137049001166272	CESC	Deletion.18q21.2	50	CESC	0.00221794191490588
CESC:Deletion.19p13.3	0.891660117290524	0.301587301587302	-0.00580192523401735	CESC	Deletion.19p13.3		Insignificant	0.744467314943295
CESC:Deletion.19q13.33	0.780943556625581	0.116402116402116	-0.0450584540970134	CESC	Deletion.19q13.33		Insignificant	0.532631211496784
CESC:Deletion.20p12.1	0.651328546336442	0.126984126984127	0.0566788268475129	CESC	Deletion.20p12.1		Insignificant	0.346962991455594
CESC:Deletion.21q11.2	0.0114032179716051	0.19047619047619	0.195701687071233	CESC	Deletion.21q11.2	200	CESC	0.000186445019577931
CESC:Deletion.22q13.32	0.565323343651941	0.275132275132275	0.0463680346284612	CESC	Deletion.22q13.32		Insignificant	0.25849244662177
CESC:Deletion.Xp11.3	0.225825858457353	0.243386243386243	0.0765166007017379	CESC	Deletion.Xp11.3		Insignificant	0.0341835555787238
CESC:Deletion.Xq21.33	0.587802560135396	0.206349206349206	-0.056006487609956	CESC	Deletion.Xq21.33		Insignificant	0.283360516858519
COAD:Amplification.Arm.1p	0.216731692395875	0.0598802395209581	0.199974798206455	COAD	Amplification.Arm.1p		Insignificant	0.0301177400671533
COAD:Amplification.Arm.1q	0.125814628238142	0.179640718562874	0.145742016470658	COAD	Amplification.Arm.1q		Insignificant	0.0102902529153323
COAD:Amplification.Arm.4p	0.701725640801581	0.0239520958083832	0.0805497582200769	COAD	Amplification.Arm.4p		Insignificant	0.423301295353542
COAD:Amplification.Arm.4q	0.924946683279249	0.0359281437125748	-0.0285829841032852	COAD	Amplification.Arm.4q		Insignificant	0.806401301403269
COAD:Amplification.Arm.7p	0.0519162700081673	0.574850299401198	0.131220374326538	COAD	Amplification.Arm.7p	33	COAD	0.00211398433933356
COAD:Amplification.Arm.7q	0.0196644294887802	0.514970059880239	0.14513805050574	COAD	Amplification.Arm.7q	34	COAD	0.000363003708917356
COAD:Amplification.Arm.8p	0.818019794223812	0.323353293413174	-0.0253444576088784	COAD	Amplification.Arm.8p		Insignificant	0.606611725041498
COAD:Amplification.Arm.8q	0.378168177633791	0.497005988023952	0.0560063634550065	COAD	Amplification.Arm.8q		Insignificant	0.111296330759312
COAD:Amplification.Arm.12q	0.839892650393335	0.137724550898204	0.0448911839288315	COAD	Amplification.Arm.12q		Insignificant	0.647360185239716
COAD:Amplification.Arm.13q	0.421726686226053	0.562874251497006	0.0646222107997767	COAD	Amplification.Arm.13q		Insignificant	0.140797991762179
COAD:Amplification.Arm.14q	0.225825858457353	0.0718562874251497	0.167017803155573	COAD	Amplification.Arm.14q		Insignificant	0.0332824199385398
COAD:Amplification.Arm.15q	0.699710263177781	0.0239520958083832	0.140717329424439	COAD	Amplification.Arm.15q		Insignificant	0.411281528980541
COAD:Amplification.Arm.16p	0.524890407229806	0.209580838323353	0.0561595585992807	COAD	Amplification.Arm.16p		Insignificant	0.220642222870335
COAD:Amplification.Arm.17p	0.485128960250351	0.0419161676646707	0.128233797124254	COAD	Amplification.Arm.17p		Insignificant	0.18895056883147
COAD:Amplification.Arm.17q	0.39080707777883	0.18562874251497	0.0710316902625059	COAD	Amplification.Arm.17q		Insignificant	0.117307607405954
COAD:Amplification.Arm.18p	0.162578216237206	0.0718562874251497	-0.176689970703886	COAD	Amplification.Arm.18p		Insignificant	0.016897403113702
COAD:Amplification.Arm.18q	0.178852075209727	0.0479041916167665	-0.214944355480917	COAD	Amplification.Arm.18q		Insignificant	0.0207894894263185
COAD:Amplification.Arm.20p	0.536473948682398	0.532934131736527	0.0623180584187835	COAD	Amplification.Arm.20p		Insignificant	0.230887522217741
COAD:Amplification.Arm.20q	0.0341403577676593	0.736526946107784	0.162651465229136	COAD	Amplification.Arm.20q	27	COAD	0.000940375748260054
COAD:Amplification.Arm.21q	0.979099830544141	0.0419161676646707	0.0389106159221932	COAD	Amplification.Arm.21q		Insignificant	0.945880654197733
COAD:Amplification.Arm.22q	0.422876394793325	0.0239520958083832	0.164682837705731	COAD	Amplification.Arm.22q		Insignificant	0.141404870410848
COAD:Deletion.Arm.1p	0.441586051457022	0.215568862275449	0.0766441537773179	COAD	Deletion.Arm.1p		Insignificant	0.153770222550156
COAD:Deletion.Arm.1q	0.672831998427241	0.119760479041916	0.0649419213033533	COAD	Deletion.Arm.1q		Insignificant	0.370989878611324
COAD:Deletion.Arm.4p	0.216640465322396	0.275449101796407	0.105598343928351	COAD	Deletion.Arm.4p		Insignificant	0.0292691949315908
COAD:Deletion.Arm.4q	0.140357419498185	0.251497005988024	0.123879930152615	COAD	Deletion.Arm.4q		Insignificant	0.0125847897229385
COAD:Deletion.Arm.8p	0.186112344827631	0.317365269461078	0.094021283556156	COAD	Deletion.Arm.8p		Insignificant	0.0225294121675311
COAD:Deletion.Arm.8q	0.863484532691586	0.0718562874251497	0.0254138778531297	COAD	Deletion.Arm.8q		Insignificant	0.680267143494943
COAD:Deletion.Arm.12q	0.158581318040633	0.137724550898204	0.144258833655837	COAD	Deletion.Arm.12q		Insignificant	0.0156406679713072
COAD:Deletion.Arm.13q	0.413186397802938	0.0479041916167665	0.165593517292188	COAD	Deletion.Arm.13q		Insignificant	0.134919712292074
COAD:Deletion.Arm.14q	0.0754152749799549	0.281437125748503	0.130715657396049	COAD	Deletion.Arm.14q	156	COAD	0.00405715086917479
COAD:Deletion.Arm.15q	0.00112820555925302	0.359281437125749	0.188617660897707	COAD	Deletion.Arm.15q	157	COAD	7.77400184729073e-06
COAD:Deletion.Arm.16p	0.537073453536713	0.0898203592814371	0.110867041477976	COAD	Deletion.Arm.16p		Insignificant	0.232088607509652
COAD:Deletion.Arm.17p	0.00267552280604511	0.526946107784431	0.170053831930917	COAD	Deletion.Arm.17p	158	COAD	2.81616747969221e-05
COAD:Deletion.Arm.17q	0.128473078071228	0.131736526946108	0.16715118905934	COAD	Deletion.Arm.17q		Insignificant	0.0109771300883644
COAD:Deletion.Arm.18p	9.87772146208438e-05	0.580838323353293	0.204409349954971	COAD	Deletion.Arm.18p	213	COAD	4.6887918332679e-07
COAD:Deletion.Arm.18q	0.000419824795831362	0.616766467065868	0.192667046701008	COAD	Deletion.Arm.18q	160	COAD	2.65711896095799e-06
COAD:Deletion.Arm.20p	0.60529136953429	0.0838323353293413	0.0728003259270791	COAD	Deletion.Arm.20p		Insignificant	0.302645684767145
COAD:Deletion.Arm.21q	0.260402681812656	0.275449101796407	0.0968594532139302	COAD	Deletion.Arm.21q		Insignificant	0.0477899123714737
COAD:Deletion.Arm.22q	0.371714719513417	0.311377245508982	0.0832849648623308	COAD	Deletion.Arm.22q		Insignificant	0.106154136957848
COAD:Amplification.2q33.1	0.628821873327748	0.203592814371257	0.0594457312175534	COAD	Amplification.2q33.1		Insignificant	0.327240331462295
COAD:Amplification.5p13.2	0.289025393998468	0.167664670658683	0.121992600389258	COAD	Amplification.5p13.2		Insignificant	0.0591465468731042
COAD:Amplification.5q22.3	0.524813414712574	0.0838323353293413	0.0883635176954289	COAD	Amplification.5q22.3		Insignificant	0.219779457427101
COAD:Amplification.6p21.1	0.371714719513417	0.239520958083832	0.077955276963054	COAD	Amplification.6p21.1		Insignificant	0.106467983003074
COAD:Amplification.8p11.23	0.552981590796588	0.365269461077844	0.0440321445316849	COAD	Amplification.8p11.23		Insignificant	0.246741785766832
COAD:Amplification.8p11.21	0.564111546734397	0.431137724550898	0.0397496321036837	COAD	Amplification.8p11.21		Insignificant	0.257361016838214
COAD:Amplification.8q12.1	0.1994270773182	0.550898203592814	0.0812565876876006	COAD	Amplification.8q12.1		Insignificant	0.0258750321836905
COAD:Amplification.8q24.21	0.362126374134689	0.586826347305389	0.0603278301464343	COAD	Amplification.8q24.21		Insignificant	0.101749277106613
COAD:Amplification.11p15.5	0.458514179840304	0.191616766467066	0.075647247288273	COAD	Amplification.11p15.5		Insignificant	0.167435217846611
COAD:Amplification.12p13.33	0.675748280973016	0.227544910179641	0.0500958310677717	COAD	Amplification.12p13.33		Insignificant	0.380999426350292
COAD:Amplification.13q12.13	0.162578216237206	0.616766467065868	0.105866264098381	COAD	Amplification.13q12.13		Insignificant	0.0169326185198906
COAD:Amplification.13q22.1	0.329656484482001	0.62874251497006	0.0820482184334241	COAD	Amplification.13q22.1		Insignificant	0.0750062506203367
COAD:Amplification.16p11.2	0.255485358286626	0.269461077844311	0.0856335854403998	COAD	Amplification.16p11.2		Insignificant	0.045101625212581
COAD:Amplification.16q12.1	0.260402681812656	0.227544910179641	0.0898051703036149	COAD	Amplification.16q12.1		Insignificant	0.048220383069412
COAD:Amplification.17p11.2	0.931631948893394	0.0958083832335329	0.0159120815384393	COAD	Amplification.17p11.2		Insignificant	0.821473537688017
COAD:Amplification.17q12	0.429577686611552	0.245508982035928	0.0569332303359085	COAD	Amplification.17q12		Insignificant	0.145458267302013
COAD:Amplification.17q24.1	0.379625241805149	0.221556886227545	0.0692835056892345	COAD	Amplification.17q24.1		Insignificant	0.11192537456175
COAD:Amplification.19p13.2	0.260402681812656	0.173652694610778	0.112267625135286	COAD	Amplification.19p13.2		Insignificant	0.0497182335528384
COAD:Amplification.19q13.11	0.225825858457353	0.215568862275449	0.112347296040701	COAD	Amplification.19q13.11		Insignificant	0.0340838651847021
COAD:Amplification.20p11.23	0.470677696728248	0.497005988023952	0.0696689699967084	COAD	Amplification.20p11.23		Insignificant	0.17832427339829
COAD:Amplification.20q11.21	0.0341403577676593	0.736526946107784	0.16140258234913	COAD	Amplification.20q11.21	97	COAD	0.000990358479547078
COAD:Amplification.20q12	0.03471295374064	0.748502994011976	0.163050878992078	COAD	Amplification.20q12	248	COAD	0.00106189415451325
COAD:Amplification.20q13.32	0.03471295374064	0.748502994011976	0.163050878992078	COAD	Amplification.20q13.32	249	COAD	0.00106189415451325
COAD:Deletion.1p36.11	0.205667141367986	0.359281437125749	0.096283488051327	COAD	Deletion.1p36.11		Insignificant	0.0271185576698294
COAD:Deletion.1p33	0.651516321340276	0.269461077844311	0.0446797797781016	COAD	Deletion.1p33		Insignificant	0.347406646031128
COAD:Deletion.1p13.1	0.545185661966718	0.263473053892216	0.0589707873976826	COAD	Deletion.1p13.1		Insignificant	0.238443595758286
COAD:Deletion.1q43	0.318912975868945	0.137724550898204	0.115726567165027	COAD	Deletion.1q43		Insignificant	0.0704770764182953
COAD:Deletion.2p21	0.746431579886042	0.029940119760479	0.0677394364511592	COAD	Deletion.2p21		Insignificant	0.478330363692796
COAD:Deletion.2q32.1	0.913254419892187	0.029940119760479	0.0320302639550891	COAD	Deletion.2q32.1		Insignificant	0.788982457691668
COAD:Deletion.3p26.1	0.985430952699844	0.149700598802395	0.0163689285475974	COAD	Deletion.3p26.1		Insignificant	0.955285913007549
COAD:Deletion.3p14.2	0.869132703126711	0.161676646706587	-0.00376787845282545	COAD	Deletion.3p14.2		Insignificant	0.690813809921916
COAD:Deletion.3q26.31	0.701725640801581	0.11377245508982	-0.0433786980490174	COAD	Deletion.3q26.31		Insignificant	0.418563534550624
COAD:Deletion.4p16.2	0.226794249179833	0.269461077844311	0.101983969491119	COAD	Deletion.4p16.2		Insignificant	0.0350042436394365
COAD:Deletion.4q22.1	0.203623896457039	0.335329341317365	0.104036766175338	COAD	Deletion.4q22.1		Insignificant	0.0267417458954655
COAD:Deletion.4q35.1	0.0725890143701546	0.317365269461078	0.132899023593215	COAD	Deletion.4q35.1	59	COAD	0.00372902695400832
COAD:Deletion.5q11.2	0.0519162700081673	0.25748502994012	0.151765202332018	COAD	Deletion.5q11.2	143	COAD	0.00220113852961799
COAD:Deletion.5q21.3	0.118495211143108	0.293413173652695	0.118435768641465	COAD	Deletion.5q21.3		Insignificant	0.00924962618627635
COAD:Deletion.5q23.1	0.162578216237206	0.293413173652695	0.112651196489905	COAD	Deletion.5q23.1		Insignificant	0.0169271463769307
COAD:Deletion.6p25.3	0.311041335633274	0.131736526946108	0.116728240134534	COAD	Deletion.6p25.3		Insignificant	0.0667085334595027
COAD:Deletion.6q26	0.350447806791864	0.125748502994012	0.106000396394914	COAD	Deletion.6q26		Insignificant	0.0870693771902901
COAD:Deletion.7q31.1	0.83987537315891	0.0359281437125748	0.0532708875761023	COAD	Deletion.7q31.1		Insignificant	0.645483247030017
COAD:Deletion.8p23.3	0.168278108760309	0.431137724550898	0.0987718124609498	COAD	Deletion.8p23.3		Insignificant	0.0179283639080076
COAD:Deletion.8p22	0.0903262995667564	0.479041916167665	0.113954722298257	COAD	Deletion.8p22	278	COAD	0.00539780736709443
COAD:Deletion.8p11.21	0.653085135949782	0.107784431137725	0.0686575266231197	COAD	Deletion.8p11.21		Insignificant	0.34893209004068
COAD:Deletion.9p21.3	0.508790510278106	0.137724550898204	0.0845138961958773	COAD	Deletion.9p21.3		Insignificant	0.209044202271437
COAD:Deletion.10p15.3	0.91329144904703	0.191616766467066	0.0192534831978604	COAD	Deletion.10p15.3		Insignificant	0.789977835673591
COAD:Deletion.10q21.1	0.953428378805747	0.227544910179641	-0.00311731484632416	COAD	Deletion.10q21.1		Insignificant	0.874129471757246
COAD:Deletion.10q23.31	0.664978074954973	0.269461077844311	0.0387002445554399	COAD	Deletion.10q23.31		Insignificant	0.36241383654603
COAD:Deletion.10q25.2	0.597072171164524	0.263473053892216	0.0528752200179246	COAD	Deletion.10q25.2		Insignificant	0.292921893463815
COAD:Deletion.12p13.2	0.0319504782734268	0.149700598802395	0.180510224866079	COAD	Deletion.12p13.2	191	COAD	0.000825724385758393
COAD:Deletion.13q14.13	0.560203328949068	0.0598802395209581	0.118467230775704	COAD	Deletion.13q14.13		Insignificant	0.252918802521309
COAD:Deletion.14q31.1	0.125814628238142	0.29940119760479	0.115876409036432	COAD	Deletion.14q31.1		Insignificant	0.0105862471479505
COAD:Deletion.15q11.2	0.0266300987981697	0.413173652694611	0.149411435192626	COAD	Deletion.15q11.2	261	COAD	0.000588208616120041
COAD:Deletion.15q15.2	0.0481848005191008	0.389221556886228	0.134849934595916	COAD	Deletion.15q15.2	262	COAD	0.00182980255135826
COAD:Deletion.15q21.1	0.0217287062697832	0.377245508982036	0.150133082030027	COAD	Deletion.15q21.1	229	COAD	0.000424030660328047
COAD:Deletion.15q22.33	0.00267552280604511	0.383233532934132	0.175574496038017	COAD	Deletion.15q22.33	263	COAD	2.80486456976381e-05
COAD:Deletion.16p13.3	0.414538273824363	0.137724550898204	0.106067010730577	COAD	Deletion.16p13.3		Insignificant	0.137874396086872
COAD:Deletion.16q23.1	0.892122473349661	0.119760479041916	-0.0211376587100545	COAD	Deletion.16q23.1		Insignificant	0.750543299101784
COAD:Deletion.17p12	0.00112820555925302	0.550898203592814	0.179543877590963	COAD	Deletion.17p12	132	COAD	8.9256768928245e-06
COAD:Deletion.17q24.3	0.337502257382843	0.155688622754491	0.110539744058991	COAD	Deletion.17q24.3		Insignificant	0.0808514754572325
COAD:Deletion.18p11.31	0.000144835148152143	0.562874251497006	0.19989522471813	COAD	Deletion.18p11.31	265	COAD	7.63898460718053e-07
COAD:Deletion.18q12.2	0.00112820555925302	0.622754491017964	0.18584959030709	COAD	Deletion.18q12.2	266	COAD	8.62076534032298e-06
COAD:Deletion.18q21.2	0.0034845048365697	0.67065868263473	0.18387588762415	COAD	Deletion.18q21.2	50	COAD	4.04320181458509e-05
COAD:Deletion.18q22.1	0.0011423753789974	0.67065868263473	0.195667647660988	COAD	Deletion.18q22.1	267	COAD	9.6402985569401e-06
COAD:Deletion.19p13.3	0.891660117290524	0.11377245508982	0.0228340427598619	COAD	Deletion.19p13.3		Insignificant	0.745121778658408
COAD:Deletion.20p12.1	0.358887015687413	0.317365269461078	0.0626633662141001	COAD	Deletion.20p12.1		Insignificant	0.0943784728712599
COAD:Deletion.20p12.1.1	0.358887015687413	0.317365269461078	0.0626633662141001	COAD	Deletion.20p12.1.1		Insignificant	0.0943784728712599
COAD:Deletion.21q11.2	0.225825858457353	0.281437125748503	0.100200667626738	COAD	Deletion.21q11.2		Insignificant	0.0340709917724091
COAD:Deletion.22q13.32	0.305386578004058	0.335329341317365	0.0883437212351117	COAD	Deletion.22q13.32		Insignificant	0.0639464519321359
ESCA:Amplification.Arm.1q	0.531555348965079	0.280898876404494	0.055433875475225	ESCA	Amplification.Arm.1q		Insignificant	0.226450085561348
ESCA:Amplification.Arm.3p	0.0339570052367075	0.134831460674157	0.193057171938845	ESCA	Amplification.Arm.3p	120	ESCA	0.000895490644427941
ESCA:Amplification.Arm.3q	0.25576781449512	0.370786516853933	0.0810388337392554	ESCA	Amplification.Arm.3q		Insignificant	0.0454608404455988
ESCA:Amplification.Arm.4p	0.260402681812656	0.123595505617978	0.121104484064675	ESCA	Amplification.Arm.4p		Insignificant	0.0496010282680959
ESCA:Amplification.Arm.4q	0.882976703230207	0.0898876404494382	0.0280092535847136	ESCA	Amplification.Arm.4q		Insignificant	0.725260245095889
ESCA:Amplification.Arm.5q	0.724667704816461	0.146067415730337	-0.02990915035075	ESCA	Amplification.Arm.5q		Insignificant	0.453681732920432
ESCA:Amplification.Arm.7p	0.337502257382843	0.573033707865168	0.0708077476064894	ESCA	Amplification.Arm.7p		Insignificant	0.0808107123983648
ESCA:Amplification.Arm.7q	0.694654747724768	0.471910112359551	0.0381862605426977	ESCA	Amplification.Arm.7q		Insignificant	0.401411286764609
ESCA:Amplification.Arm.8p	0.547123481492897	0.393258426966292	0.0539763586592343	ESCA	Amplification.Arm.8p		Insignificant	0.24132159301718
ESCA:Amplification.Arm.8q	0.329887682177447	0.561797752808989	0.0718470091852961	ESCA	Amplification.Arm.8q		Insignificant	0.0761133318307081
ESCA:Amplification.Arm.9p	0.659613352824971	0.0898876404494382	0.0776083802356382	ESCA	Amplification.Arm.9p		Insignificant	0.354855284747611
ESCA:Amplification.Arm.9q	0.943706763366947	0.168539325842697	0.0213808443531915	ESCA	Amplification.Arm.9q		Insignificant	0.847899796465472
ESCA:Amplification.Arm.11q	0.897554896520454	0.179775280898876	-0.0209338953746436	ESCA	Amplification.Arm.11q		Insignificant	0.760744049951672
ESCA:Amplification.Arm.13q	0.943706763366947	0.224719101123595	0.00796811440663658	ESCA	Amplification.Arm.13q		Insignificant	0.847997147973071
ESCA:Amplification.Arm.17p	0.805076933274686	0.179775280898876	0.0391418123577711	ESCA	Amplification.Arm.17p		Insignificant	0.582152149535651
ESCA:Amplification.Arm.18q	0.405439140860756	0.0898876404494382	0.0942262184991631	ESCA	Amplification.Arm.18q		Insignificant	0.126592811914329
ESCA:Amplification.Arm.19q	0.918876942124768	0.168539325842697	-0.0101626491663294	ESCA	Amplification.Arm.19q		Insignificant	0.796747728298058
ESCA:Amplification.Arm.20p	0.318641702391863	0.49438202247191	0.0681894410659432	ESCA	Amplification.Arm.20p		Insignificant	0.070249067299472
ESCA:Amplification.Arm.20q	0.260402681812656	0.561797752808989	0.0733981432465982	ESCA	Amplification.Arm.20q		Insignificant	0.0495436272190036
ESCA:Amplification.Arm.21q	0.0266300987981697	0.0786516853932584	0.218471174262243	ESCA	Amplification.Arm.21q	255	ESCA	0.00062252870730361
ESCA:Deletion.Arm.1q	0.800824124993377	0.101123595505618	0.0356844925503377	ESCA	Deletion.Arm.1q		Insignificant	0.563026665936799
ESCA:Deletion.Arm.3p	0.228030076991358	0.51685393258427	-0.0805873492236122	ESCA	Deletion.Arm.3p		Insignificant	0.0354793632449634
ESCA:Deletion.Arm.3q	0.802304168672167	0.146067415730337	-0.0417853755841957	ESCA	Deletion.Arm.3q		Insignificant	0.573148589981437
ESCA:Deletion.Arm.4p	0.699653656895625	0.539325842696629	-0.0304901669820095	ESCA	Deletion.Arm.4p		Insignificant	0.409976378064894
ESCA:Deletion.Arm.4q	0.56910856875602	0.48314606741573	0.0451673860758293	ESCA	Deletion.Arm.4q		Insignificant	0.263843054818851
ESCA:Deletion.Arm.5q	0.255485358286626	0.415730337078652	0.0669354485959648	ESCA	Deletion.Arm.5q		Insignificant	0.0452758862786426
ESCA:Deletion.Arm.7p	0.91329144904703	0.0786516853932584	-0.0189584784171299	ESCA	Deletion.Arm.7p		Insignificant	0.789686698205267
ESCA:Deletion.Arm.7q	0.821054206525039	0.0898876404494382	0.0280497390175132	ESCA	Deletion.Arm.7q		Insignificant	0.610594109282861
ESCA:Deletion.Arm.8p	0.704645594490507	0.303370786516854	-0.0427934286381499	ESCA	Deletion.Arm.8p		Insignificant	0.429625689467841
ESCA:Deletion.Arm.8q	0.882378794692508	0.112359550561798	-0.0401803581447373	ESCA	Deletion.Arm.8q		Insignificant	0.72089463341152
ESCA:Deletion.Arm.9p	0.751734867808102	0.528089887640449	0.0134600231658446	ESCA	Deletion.Arm.9p		Insignificant	0.489262039491138
ESCA:Deletion.Arm.9q	0.922275411897772	0.370786516853933	-0.0197622759969911	ESCA	Deletion.Arm.9q		Insignificant	0.802141524772294
ESCA:Deletion.Arm.11q	0.905141893514528	0.314606741573034	-0.00629301967496243	ESCA	Deletion.Arm.11q		Insignificant	0.773997481380853
ESCA:Deletion.Arm.13q	0.808580329809272	0.426966292134831	0.0158498292136704	ESCA	Deletion.Arm.13q		Insignificant	0.592651207818884
ESCA:Deletion.Arm.17p	0.311041335633274	0.348314606741573	0.0626009400275942	ESCA	Deletion.Arm.17p		Insignificant	0.0672610483173219
ESCA:Deletion.Arm.18q	0.668421210766732	0.528089887640449	0.0362302918223896	ESCA	Deletion.Arm.18q		Insignificant	0.365586917492142
ESCA:Deletion.Arm.19q	0.311041335633274	0.303370786516854	0.0703388439102492	ESCA	Deletion.Arm.19q		Insignificant	0.0666514012795104
ESCA:Deletion.Arm.20p	0.352141025006399	0.146067415730337	-0.0836008454507313	ESCA	Deletion.Arm.20p		Insignificant	0.0887781698064656
ESCA:Deletion.Arm.20q	0.492768148260513	0.0561797752808989	-0.0904540963844149	ESCA	Deletion.Arm.20q		Insignificant	0.196439347009653
ESCA:Deletion.Arm.21q	0.570063651874389	0.573033707865168	0.0410823753126954	ESCA	Deletion.Arm.21q		Insignificant	0.264586505089379
ESCA:Amplification.1p34.2	0.891361639562263	0.191011235955056	0.015701961858035	ESCA	Amplification.1p34.2		Insignificant	0.742331238854859
ESCA:Amplification.1q21.3	0.267069476981086	0.50561797752809	0.0662074145881921	ESCA	Amplification.1q21.3		Insignificant	0.0519771292225848
ESCA:Amplification.2q14.2	0.804219062086385	0.292134831460674	0.0222171431857867	ESCA	Amplification.2q14.2		Insignificant	0.578986824761559
ESCA:Amplification.3q26.2	0.672831998427241	0.696629213483146	0.0396545192560103	ESCA	Amplification.3q26.2		Insignificant	0.374538819464559
ESCA:Amplification.5p15.33	0.70366495372056	0.573033707865168	0.0354847312525557	ESCA	Amplification.5p15.33		Insignificant	0.428285525629497
ESCA:Amplification.6p21.1	0.6718345338287	0.325842696629214	0.0366272837534138	ESCA	Amplification.6p21.1		Insignificant	0.369579862227497
ESCA:Amplification.6q23.3	0.485128960250351	0.202247191011236	0.0634730331655611	ESCA	Amplification.6q23.3		Insignificant	0.18934358153231
ESCA:Amplification.7p22.3	0.458924499206828	0.674157303370786	0.0577750341686429	ESCA	Amplification.7p22.3		Insignificant	0.167981857832035
ESCA:Amplification.7p11.2	0.538072173510897	0.651685393258427	0.0420244209385645	ESCA	Amplification.7p11.2		Insignificant	0.232994332517113
ESCA:Amplification.7q21.2	0.685458509027921	0.651685393258427	0.0331213570319377	ESCA	Amplification.7q21.2		Insignificant	0.391535635694746
ESCA:Amplification.8p11.23	0.948923406953653	0.359550561797753	-0.00954211412646488	ESCA	Amplification.8p11.23		Insignificant	0.860866460528879
ESCA:Amplification.8p11.21	0.680700212454156	0.460674157303371	0.0279313344325094	ESCA	Amplification.8p11.21		Insignificant	0.387022589148513
ESCA:Amplification.8q24.21	0.751799932481365	0.797752808988764	-0.0289167707467901	ESCA	Amplification.8q24.21		Insignificant	0.490535195856759
ESCA:Amplification.9p13.3	0.669659874628056	0.179775280898876	0.0694629200045656	ESCA	Amplification.9p13.3		Insignificant	0.366617589590676
ESCA:Amplification.10p11.21	0.226794249179833	0.280898876404494	0.0827616234673685	ESCA	Amplification.10p11.21		Insignificant	0.0345754236881444
ESCA:Amplification.11p13	0.699500611448171	0.292134831460674	0.0316834269377626	ESCA	Amplification.11p13		Insignificant	0.409070053125977
ESCA:Amplification.11q13.3	0.979099830544141	0.550561797752809	-0.01066304521115	ESCA	Amplification.11q13.3		Insignificant	0.944395836070227
ESCA:Amplification.12p13.33	0.672831998427241	0.404494382022472	0.0417682770753518	ESCA	Amplification.12p13.33		Insignificant	0.373312064877372
ESCA:Amplification.12p12.1	0.603091561806225	0.449438202247191	0.0460874648674747	ESCA	Amplification.12p12.1		Insignificant	0.29838484888782
ESCA:Amplification.13q22.1	0.605616836218164	0.337078651685393	0.0313551405919985	ESCA	Amplification.13q22.1		Insignificant	0.303718265537554
ESCA:Amplification.15q26.3	0.0440687600877237	0.303370786516854	0.125661996454455	ESCA	Amplification.15q26.3	178	ESCA	0.00155728213390163
ESCA:Amplification.17q12	0.458514179840304	0.348314606741573	0.0484660116275779	ESCA	Amplification.17q12		Insignificant	0.166931136260674
ESCA:Amplification.18p11.32	0.871747738803609	0.337078651685393	0.0233732572351353	ESCA	Amplification.18p11.32		Insignificant	0.699328483125915
ESCA:Amplification.18q11.2	0.526631140794802	0.247191011235955	0.0565046055227101	ESCA	Amplification.18q11.2		Insignificant	0.221651714321863
ESCA:Amplification.19p13.2	0.801710557753814	0.157303370786517	-0.0165312495076653	ESCA	Amplification.19p13.2		Insignificant	0.569308275747951
ESCA:Amplification.19q12	0.578732673148262	0.280898876404494	0.0434425168314454	ESCA	Amplification.19q12		Insignificant	0.275325353997749
ESCA:Deletion.1p36.13	0.678154520231655	0.314606741573034	0.038473481791395	ESCA	Deletion.1p36.13		Insignificant	0.384144490890716
ESCA:Deletion.1p13.2	0.32697728354382	0.337078651685393	0.0645215133967505	ESCA	Deletion.1p13.2		Insignificant	0.0730901521137617
ESCA:Deletion.1q44	0.411807722545148	0.123595505617978	-0.0811825460087299	ESCA	Deletion.1q44		Insignificant	0.133058848452963
ESCA:Deletion.2q22.1	0.837723723249565	0.337078651685393	-0.0140231096324257	ESCA	Deletion.2q22.1		Insignificant	0.636199117399933
ESCA:Deletion.2q33.3	0.801710557753814	0.168539325842697	0.0282254446460741	ESCA	Deletion.2q33.3		Insignificant	0.565023200728132
ESCA:Deletion.3p25.3	0.928766007690424	0.595505617977528	-0.00737437198054991	ESCA	Deletion.3p25.3		Insignificant	0.811690545750545
ESCA:Deletion.3p14.3	0.827749106389493	0.696629213483146	-0.0252128256512809	ESCA	Deletion.3p14.3		Insignificant	0.620375253259214
ESCA:Deletion.3p14.2	0.892122473349661	0.696629213483146	-0.0169700010296854	ESCA	Deletion.3p14.2		Insignificant	0.751376088423101
ESCA:Deletion.3q11.1	0.883599182195016	0.179775280898876	0.00985108453897876	ESCA	Deletion.3q11.1		Insignificant	0.728410085322157
ESCA:Deletion.3q26.31	0.965519726044163	0.0786516853932584	0.0117897364676325	ESCA	Deletion.3q26.31		Insignificant	0.908994045880185
ESCA:Deletion.4p15.2	0.545185661966718	0.51685393258427	-0.0475109568462111	ESCA	Deletion.4p15.2		Insignificant	0.240027672365064
ESCA:Deletion.4q21.23	0.820297953577212	0.471910112359551	0.0228333356613946	ESCA	Deletion.4q21.23		Insignificant	0.609166412783077
ESCA:Deletion.4q22.1	0.9455324577121	0.50561797752809	0.0114080004591384	ESCA	Deletion.4q22.1		Insignificant	0.854242027865444
ESCA:Deletion.4q31.3	0.391979411233207	0.48314606741573	0.0594008115193008	ESCA	Deletion.4q31.3		Insignificant	0.120116053758699
ESCA:Deletion.5q11.2	0.187990254137708	0.584269662921348	0.078846082242003	ESCA	Deletion.5q11.2		Insignificant	0.023300479811372
ESCA:Deletion.5q15	0.175820110315233	0.584269662921348	0.0803835491145901	ESCA	Deletion.5q15		Insignificant	0.0195398215705822
ESCA:Deletion.6p25.3	0.83987537315891	0.337078651685393	0.0303969868507417	ESCA	Deletion.6p25.3		Insignificant	0.64240384827555
ESCA:Deletion.6q16.3	0.96038852480227	0.213483146067416	0.00548079427568826	ESCA	Deletion.6q16.3		Insignificant	0.892478203511006
ESCA:Deletion.6q26	0.999905516771832	0.202247191011236	0.00964484674857946	ESCA	Deletion.6q26		Insignificant	0.987775861241372
ESCA:Deletion.7q31.1	0.943706763366947	0.292134831460674	-0.00874399126914227	ESCA	Deletion.7q31.1		Insignificant	0.846193666950504
ESCA:Deletion.7q36.2	0.863402768523056	0.359550561797753	0.0154943110183901	ESCA	Deletion.7q36.2		Insignificant	0.678386241900364
ESCA:Deletion.8p23.2	0.367194773426709	0.438202247191011	0.0597575047518419	ESCA	Deletion.8p23.2		Insignificant	0.104193453641123
ESCA:Deletion.9p21.3	0.317167329158832	0.741573033707865	0.077050607064713	ESCA	Deletion.9p21.3		Insignificant	0.0697567385333508
ESCA:Deletion.10p15.1	0.863484532691586	0.292134831460674	0.0273293898777811	ESCA	Deletion.10p15.1		Insignificant	0.681431817191674
ESCA:Deletion.10p11.21	0.77830147058842	0.247191011235955	0.0327822036755228	ESCA	Deletion.10p11.21		Insignificant	0.527077578183297
ESCA:Deletion.10q22.3	0.694654747724768	0.337078651685393	-0.0371381837830587	ESCA	Deletion.10q22.3		Insignificant	0.402284236815293
ESCA:Deletion.10q23.31	0.830756494572817	0.404494382022472	-0.0221619552273573	ESCA	Deletion.10q23.31		Insignificant	0.624820021762045
ESCA:Deletion.11p15.4	0.713514104258122	0.426966292134831	-0.0159482650684328	ESCA	Deletion.11p15.4		Insignificant	0.442935707126482
ESCA:Deletion.11q24.3	0.844759302154993	0.393258426966292	0.0196661201770296	ESCA	Deletion.11q24.3		Insignificant	0.653173595442626
ESCA:Deletion.12q21.2	0.255485358286626	0.235955056179775	0.0742330358341632	ESCA	Deletion.12q21.2		Insignificant	0.0449586107972508
ESCA:Deletion.13q12.11	0.732353876768793	0.438202247191011	0.0266717271047785	ESCA	Deletion.13q12.11		Insignificant	0.464287637065448
ESCA:Deletion.13q14.2	0.755450446797692	0.48314606741573	0.0222100727461916	ESCA	Deletion.13q14.2		Insignificant	0.500047632242143
ESCA:Deletion.13q21.2	0.797764801901928	0.426966292134831	0.0197617932627048	ESCA	Deletion.13q21.2		Insignificant	0.558705534785466
ESCA:Deletion.14q31.1	0.0944244703205638	0.348314606741573	0.106711168302681	ESCA	Deletion.14q31.1		Insignificant	0.00578086970839682
ESCA:Deletion.15q11.2	0.530435923002188	0.269662921348315	0.0457533968808113	ESCA	Deletion.15q11.2		Insignificant	0.224092391521494
ESCA:Deletion.16q23.1	0.329656484482001	0.449438202247191	0.0662608969569098	ESCA	Deletion.16q23.1		Insignificant	0.075418937222917
ESCA:Deletion.17p11.2	0.266746511127836	0.449438202247191	0.0607532436535094	ESCA	Deletion.17p11.2		Insignificant	0.0517735844383142
ESCA:Deletion.17q25.3	0.625443066809909	0.235955056179775	-0.0582623410742609	ESCA	Deletion.17q25.3		Insignificant	0.321958034391599
ESCA:Deletion.18q12.2	0.260402681812656	0.550561797752809	0.076157856261537	ESCA	Deletion.18q12.2		Insignificant	0.0469361617075897
ESCA:Deletion.18q21.2	0.496866621995875	0.595505617977528	0.0449638589810752	ESCA	Deletion.18q21.2		Insignificant	0.199428005980412
ESCA:Deletion.19p13.3	0.356638369112674	0.471910112359551	0.0538763758750953	ESCA	Deletion.19p13.3		Insignificant	0.0929216003911715
ESCA:Deletion.19q13.31	0.749658827985886	0.303370786516854	0.023417449967039	ESCA	Deletion.19q13.31		Insignificant	0.483561575225073
ESCA:Deletion.20p12.1	0.831915288317602	0.191011235955056	-0.0147136352746018	ESCA	Deletion.20p12.1		Insignificant	0.627446657328149
ESCA:Deletion.21q11.2	0.621139448775827	0.595505617977528	0.045781784247084	ESCA	Deletion.21q11.2		Insignificant	0.317814080168563
ESCA:Deletion.21q22.12	0.801710557753814	0.561797752808989	0.0237776845308817	ESCA	Deletion.21q22.12		Insignificant	0.565498083219067
ESCA:Deletion.22q11.1	0.360150838923325	0.382022471910112	0.0670726173796341	ESCA	Deletion.22q11.1		Insignificant	0.0970659697731113
ESCA:Deletion.Xp21.1	0.804734751462904	0.382022471910112	-0.0234423583106165	ESCA	Deletion.Xp21.1		Insignificant	0.580206964794193
ESCA:Deletion.Xp11.3	0.966203006687007	0.404494382022472	-0.00791113075451122	ESCA	Deletion.Xp11.3		Insignificant	0.910146925075419
ESCA:Deletion.Xq21.33	0.359252396327986	0.213483146067416	-0.0837057142508724	ESCA	Deletion.Xq21.33		Insignificant	0.0954974724416164
GBM:Amplification.Arm.1p	0.838183037601926	0.129824561403509	0.0286229279425809	GBM	Amplification.Arm.1p		Insignificant	0.638805110408641
GBM:Amplification.Arm.1q	0.699710263177781	0.140350877192982	-0.0926677084971637	GBM	Amplification.Arm.1q		Insignificant	0.41079691729066
GBM:Amplification.Arm.6p	0.470610732583802	0.0315789473684211	-0.220350963014432	GBM	Amplification.Arm.6p		Insignificant	0.176982664731512
GBM:Amplification.Arm.6q	0.428231384601484	0.0280701754385965	-0.29703201798159	GBM	Amplification.Arm.6q		Insignificant	0.144324817911576
GBM:Amplification.Arm.7p	0.149383032853661	0.828070175438597	-0.194768755159132	GBM	Amplification.Arm.7p		Insignificant	0.0143395105376405
GBM:Amplification.Arm.7q	0.378168177633791	0.856140350877193	-0.134003254972417	GBM	Amplification.Arm.7q		Insignificant	0.110403481385833
GBM:Amplification.Arm.9p	0.50715705557435	0.0701754385964912	-0.152542687719741	GBM	Amplification.Arm.9p		Insignificant	0.204959356964584
GBM:Amplification.Arm.9q	0.530435923002188	0.119298245614035	-0.12952079661949	GBM	Amplification.Arm.9q		Insignificant	0.223905629460668
GBM:Amplification.Arm.11p	0.910268069717875	0.0210526315789474	-0.05923403133795	GBM	Amplification.Arm.11p		Insignificant	0.781121386830687
GBM:Amplification.Arm.11q	0.710438280561625	0.0105263157894737	-0.181595987796699	GBM	Amplification.Arm.11q		Insignificant	0.436458006889326
GBM:Amplification.Arm.13q	0.928766007690424	0.0245614035087719	0.0532269612582459	GBM	Amplification.Arm.13q		Insignificant	0.811000786291352
GBM:Amplification.Arm.14q	0.948923406953653	0.0315789473684211	0.0467470333267119	GBM	Amplification.Arm.14q		Insignificant	0.861338176881454
GBM:Amplification.Arm.15q	0.664401118610243	0.0385964912280702	0.178485486217493	GBM	Amplification.Arm.15q		Insignificant	0.361636051901778
GBM:Amplification.Arm.16q	0.838180556516509	0.0421052631578947	-0.0569403958753867	GBM	Amplification.Arm.16q		Insignificant	0.637919062791837
GBM:Amplification.Arm.19p	0.960506548749343	0.378947368421053	-0.00765723190368472	GBM	Amplification.Arm.19p		Insignificant	0.898028728501609
GBM:Amplification.Arm.19q	0.955827988399141	0.319298245614035	0.0128110743373329	GBM	Amplification.Arm.19q		Insignificant	0.880519282989774
GBM:Amplification.Arm.20p	0.50715705557435	0.403508771929825	-0.0646080083055436	GBM	Amplification.Arm.20p		Insignificant	0.20534035953285
GBM:Amplification.Arm.20q	0.529324953318804	0.4	-0.0617161249976217	GBM	Amplification.Arm.20q		Insignificant	0.223064682332133
GBM:Amplification.Arm.22q	0.902240637890679	0.0491228070175439	0.0454304241640155	GBM	Amplification.Arm.22q		Insignificant	0.768522484279244
GBM:Amplification.Arm.Xq	0.821446860246436	0.0315789473684211	0.149045076759987	GBM	Amplification.Arm.Xq		Insignificant	0.611752619550616
GBM:Deletion.Arm.1p	0.520216244117001	0.0245614035087719	0.264987459754363	GBM	Deletion.Arm.1p		Insignificant	0.215913995554432
GBM:Deletion.Arm.1q	0.360453564393915	0.0280701754385965	0.320847331208902	GBM	Deletion.Arm.1q		Insignificant	0.0977858773419168
GBM:Deletion.Arm.6p	0.895322829445469	0.150877192982456	0.00905391490855223	GBM	Deletion.Arm.6p		Insignificant	0.757907774926149
GBM:Deletion.Arm.6q	0.560852135739498	0.224561403508772	-0.0877826499156251	GBM	Deletion.Arm.6q		Insignificant	0.255282380349782
GBM:Deletion.Arm.9p	0.730664471086852	0.375438596491228	0.033662613249211	GBM	Deletion.Arm.9p		Insignificant	0.459362895324645
GBM:Deletion.Arm.9q	0.956139451582917	0.16140350877193	0.00111372597844639	GBM	Deletion.Arm.9q		Insignificant	0.884283572861447
GBM:Deletion.Arm.10p	0.150192998635732	0.884210526315789	-0.252072911450664	GBM	Deletion.Arm.10p		Insignificant	0.014575691850725
GBM:Deletion.Arm.10q	0.162578216237206	0.891228070175439	-0.267816636259569	GBM	Deletion.Arm.10q		Insignificant	0.0170454917026802
GBM:Deletion.Arm.11p	0.81326091868877	0.154385964912281	0.0370466961470131	GBM	Deletion.Arm.11p		Insignificant	0.598793376840466
GBM:Deletion.Arm.11q	0.948923406953653	0.147368421052632	0.00443094025568413	GBM	Deletion.Arm.11q		Insignificant	0.86077602043711
GBM:Deletion.Arm.13q	0.481184774509946	0.280701754385965	0.0817320669761257	GBM	Deletion.Arm.13q		Insignificant	0.185108095530934
GBM:Deletion.Arm.14q	0.252253601455437	0.27719298245614	0.112349718370651	GBM	Deletion.Arm.14q		Insignificant	0.0436388086906031
GBM:Deletion.Arm.15q	0.621599529472637	0.182456140350877	0.0597972388279446	GBM	Deletion.Arm.15q		Insignificant	0.318995961063753
GBM:Deletion.Arm.16q	0.871747738803609	0.175438596491228	0.0108339068247076	GBM	Deletion.Arm.16q		Insignificant	0.696374402178667
GBM:Deletion.Arm.19p	0.404032873951449	0.0456140350877193	0.16780501054336	GBM	Deletion.Arm.19p		Insignificant	0.125727529341432
GBM:Deletion.Arm.19q	0.272287588432609	0.056140350877193	0.19310618678555	GBM	Deletion.Arm.19q		Insignificant	0.0538543489779685
GBM:Deletion.Arm.20p	0.252253601455437	0.0245614035087719	0.393524989993131	GBM	Deletion.Arm.20p		Insignificant	0.043637343450792
GBM:Deletion.Arm.20q	0.337502257382843	0.0245614035087719	0.350651081944847	GBM	Deletion.Arm.20q		Insignificant	0.0812293750847797
GBM:Deletion.Arm.22q	0.441586051457022	0.326315789473684	0.070502589137976	GBM	Deletion.Arm.22q		Insignificant	0.154648279624189
GBM:Deletion.Arm.Xq	0.863484532691586	0.228070175438596	0.00707716792451318	GBM	Deletion.Arm.Xq		Insignificant	0.681624980267649
GBM:Amplification.1p36.21	0.360663005079246	0.150877192982456	0.121346396317657	GBM	Amplification.1p36.21		Insignificant	0.0990289608885928
GBM:Amplification.1q32.1	0.893713409125313	0.284210526315789	-0.0100165130264953	GBM	Amplification.1q32.1		Insignificant	0.754188530907437
GBM:Amplification.1q44	0.813711903762389	0.157894736842105	-0.0655398992397664	GBM	Amplification.1q44		Insignificant	0.602129641866367
GBM:Amplification.2p24.3	0.43159980592241	0.0982456140350877	0.148210174644599	GBM	Amplification.2p24.3		Insignificant	0.147051965984668
GBM:Amplification.3q26.33	0.672831998427241	0.192982456140351	0.041904688650714	GBM	Amplification.3q26.33		Insignificant	0.376587085473033
GBM:Amplification.4p16.3	0.311041335633274	0.087719298245614	0.170002434847755	GBM	Amplification.4p16.3		Insignificant	0.0671656484984804
GBM:Amplification.4q12	0.305386578004058	0.189473684210526	0.136667608455395	GBM	Amplification.4q12		Insignificant	0.0641054103616113
GBM:Amplification.7p11.2	0.225825858457353	0.912280701754386	-0.174274936556931	GBM	Amplification.7p11.2		Insignificant	0.033989001774779
GBM:Amplification.7q11.21	0.175820110315233	0.821052631578947	-0.185745083503005	GBM	Amplification.7q11.21		Insignificant	0.0199182702577217
GBM:Amplification.7q21.2	0.264690275556666	0.856140350877193	-0.169721605524137	GBM	Amplification.7q21.2		Insignificant	0.051095274711888
GBM:Amplification.7q31.2	0.260402681812656	0.849122807017544	-0.167872747896848	GBM	Amplification.7q31.2		Insignificant	0.0480546255636176
GBM:Amplification.8q24.21	1	0.126315789473684	-0.0153756970832282	GBM	Amplification.8q24.21		Insignificant	0.993958279391069
GBM:Amplification.11p13	0.441586051457022	0.0456140350877193	-0.212435332094294	GBM	Amplification.11p13		Insignificant	0.154335432909017
GBM:Amplification.12p13.32	0.798652592048202	0.133333333333333	-0.047594914407572	GBM	Amplification.12p13.32		Insignificant	0.560236259189931
GBM:Amplification.12q14.1	0.971611446887615	0.256140350877193	0.00351297665544159	GBM	Amplification.12q14.1		Insignificant	0.919341210820876
GBM:Amplification.12q15	1	0.157894736842105	-0.0109805905994635	GBM	Amplification.12q15		Insignificant	0.999213668408336
GBM:Amplification.13q34	0.812939829811195	0.0491228070175439	-0.0509122651459952	GBM	Amplification.13q34		Insignificant	0.598128197566781
GBM:Amplification.13q34.1	0.547865866849144	0.0491228070175439	-0.14440340605364	GBM	Amplification.13q34.1		Insignificant	0.242436425256557
GBM:Amplification.14q32.33	0.801710557753814	0.0631578947368421	-0.0623598289522276	GBM	Amplification.14q32.33		Insignificant	0.569503546598695
GBM:Amplification.17p13.2	0.146782830939997	0.0666666666666667	0.307728992302779	GBM	Amplification.17p13.2		Insignificant	0.0137028275719301
GBM:Amplification.17q25.1	0.244267546011855	0.140350877192982	0.18778101799017	GBM	Amplification.17q25.1		Insignificant	0.0402110349034814
GBM:Amplification.19p13.3	0.944107531792116	0.424561403508772	-0.00843276364555123	GBM	Amplification.19p13.3		Insignificant	0.849497599808729
GBM:Amplification.19p13.2	0.936453453666402	0.435087719298246	-0.0153259459899422	GBM	Amplification.19p13.2		Insignificant	0.835201893538969
GBM:Amplification.19q12	0.945942957202887	0.354385964912281	0.00968748070045677	GBM	Amplification.19q12		Insignificant	0.855140415952399
GBM:Amplification.21q21.1	0.977343500624861	0.129824561403509	0.00319198661432196	GBM	Amplification.21q21.1		Insignificant	0.929286987373803
GBM:Deletion.1p36.32	0.860349684279511	0.168421052631579	0.0293266072927416	GBM	Deletion.1p36.32		Insignificant	0.674757373693899
GBM:Deletion.1p36.23	0.870887420404041	0.266666666666667	-0.0152074163261533	GBM	Deletion.1p36.23		Insignificant	0.693485118798592
GBM:Deletion.1p32.3	0.962201236692498	0.115789473684211	0.00803529253311286	GBM	Deletion.1p32.3		Insignificant	0.904346709479227
GBM:Deletion.1p22.1	0.635588295993096	0.0736842105263158	-0.128642414777375	GBM	Deletion.1p22.1		Insignificant	0.333549765038571
GBM:Deletion.1q42.11	0.754134495096199	0.0947368421052632	0.0809584151134821	GBM	Deletion.1q42.11		Insignificant	0.497394163530132
GBM:Deletion.1q44	0.96038852480227	0.0736842105263158	0.0205726822817107	GBM	Deletion.1q44		Insignificant	0.891681993603099
GBM:Deletion.2q22.1	0.723372111615776	0.0736842105263158	0.0542977085952918	GBM	Deletion.2q22.1		Insignificant	0.45180581856769
GBM:Deletion.2q37.1	0.930568671376186	0.0842105263157895	0.0206552392743795	GBM	Deletion.2q37.1		Insignificant	0.814811536998702
GBM:Deletion.3p21.1	0.805813291622827	0.0631578947368421	0.060774519154676	GBM	Deletion.3p21.1		Insignificant	0.5856537429168
GBM:Deletion.3q13.31	0.847485932486912	0.0736842105263158	-0.0274777607774901	GBM	Deletion.3q13.31		Insignificant	0.656831462962554
GBM:Deletion.3q22.1	0.616797793787492	0.0666666666666667	-0.109745068887727	GBM	Deletion.3q22.1		Insignificant	0.311165032322704
GBM:Deletion.3q29	0.924946683279249	0.126315789473684	0.0399164238616789	GBM	Deletion.3q29		Insignificant	0.806025080589563
GBM:Deletion.4p16.3	0.605616836218164	0.108771929824561	0.0891744522762288	GBM	Deletion.4p16.3		Insignificant	0.303766672596769
GBM:Deletion.4q34.3	0.732353876768793	0.171929824561404	0.0203449141013774	GBM	Deletion.4q34.3		Insignificant	0.463922839659545
GBM:Deletion.5q35.3	0.9455324577121	0.087719298245614	-0.0261638537031077	GBM	Deletion.5q35.3		Insignificant	0.853856789439606
GBM:Deletion.6q22.31	0.524643182425591	0.287719298245614	-0.0835500433954071	GBM	Deletion.6q22.31		Insignificant	0.219431457628425
GBM:Deletion.6q26	0.747479040608187	0.315789473684211	-0.0503569504951553	GBM	Deletion.6q26		Insignificant	0.481246229888218
GBM:Deletion.8p23.2	0.628175114135858	0.0982456140350877	0.100517092381308	GBM	Deletion.8p23.2		Insignificant	0.325121591305285
GBM:Deletion.9p21.3	0.701725640801581	0.754385964912281	0.0566480986961588	GBM	Deletion.9p21.3		Insignificant	0.421418786623664
GBM:Deletion.9q34.2	0.508790510278106	0.143859649122807	0.0879763294712346	GBM	Deletion.9q34.2		Insignificant	0.207482798849501
GBM:Deletion.10p15.3	0.452035602972955	0.859649122807018	-0.132789553655612	GBM	Deletion.10p15.3		Insignificant	0.160340690458604
GBM:Deletion.10p13	0.198052016268631	0.859649122807018	-0.202711987181751	GBM	Deletion.10p13		Insignificant	0.0249654176625542
GBM:Deletion.10p11.23	0.22938263442866	0.866666666666667	-0.197593583622675	GBM	Deletion.10p11.23		Insignificant	0.0360527558331965
GBM:Deletion.10q23.31	0.274645209027659	0.91578947368421	-0.258214978991028	GBM	Deletion.10q23.31		Insignificant	0.0549743175672716
GBM:Deletion.10q26.3	0.665578091412096	0.919298245614035	-0.137386637986391	GBM	Deletion.10q26.3		Insignificant	0.363329812558818
GBM:Deletion.11p15.5	0.687836942022225	0.196491228070175	0.0530159698839707	GBM	Deletion.11p15.5		Insignificant	0.393737160783532
GBM:Deletion.11p11.2	0.786778019370175	0.168421052631579	0.0476762488939908	GBM	Deletion.11p11.2		Insignificant	0.538212600803332
GBM:Deletion.11q14.1	0.99005166147038	0.154385964912281	-0.000107615402862749	GBM	Deletion.11q14.1		Insignificant	0.967472826840191
GBM:Deletion.12p13.1	0.960391472994213	0.108771929824561	0.0146400951860848	GBM	Deletion.12p13.1		Insignificant	0.894404824999694
GBM:Deletion.12q12	0.699710263177781	0.108771929824561	0.0617998107267246	GBM	Deletion.12q12		Insignificant	0.411854775161605
GBM:Deletion.12q15	0.898090143565835	0.12280701754386	-0.0456155243259753	GBM	Deletion.12q15		Insignificant	0.761671387581151
GBM:Deletion.13q14.2	0.553998981668341	0.357894736842105	0.065375872726567	GBM	Deletion.13q14.2		Insignificant	0.249241103039607
GBM:Deletion.14q13.1	0.311041335633274	0.336842105263158	0.101225774211927	GBM	Deletion.14q13.1		Insignificant	0.0660984344787929
GBM:Deletion.14q24.2	0.2205469198601	0.312280701754386	0.120597603150117	GBM	Deletion.14q24.2		Insignificant	0.0314069980813434
GBM:Deletion.15q14	0.81363837602148	0.270175438596491	0.020059055765862	GBM	Deletion.15q14		Insignificant	0.600552400362133
GBM:Deletion.16p12.2	0.787483054422765	0.189473684210526	0.0518349941388756	GBM	Deletion.16p12.2		Insignificant	0.540771591170063
GBM:Deletion.16q23.3	0.973937973274829	0.210526315789474	-0.0158721374081559	GBM	Deletion.16q23.3		Insignificant	0.92205625634405
GBM:Deletion.17p13.2	0.688659049327281	0.147368421052632	-0.0638843106426865	GBM	Deletion.17p13.2		Insignificant	0.395006378776738
GBM:Deletion.17p13.1	0.79190632862534	0.168421052631579	-0.0521788619354853	GBM	Deletion.17p13.1		Insignificant	0.548403486015333
GBM:Deletion.17q11.2	0.678087906170412	0.136842105263158	-0.0839733489314751	GBM	Deletion.17q11.2		Insignificant	0.383749115675555
GBM:Deletion.18q22.3	0.460591370467722	0.140350877192982	0.119524695877482	GBM	Deletion.18q22.3		Insignificant	0.169144346699141
GBM:Deletion.19q13.41	0.5239024145053	0.147368421052632	0.0806506831814922	GBM	Deletion.19q13.41		Insignificant	0.218797314852506
GBM:Deletion.21q22.11	0.359463413717065	0.0736842105263158	0.182382192851101	GBM	Deletion.21q22.11		Insignificant	0.0957629731816457
GBM:Deletion.22q13.32	0.560498545767772	0.389473684210526	0.0472758170316956	GBM	Deletion.22q13.32		Insignificant	0.253643329255669
GBM:Deletion.Xp22.2	0.70366495372056	0.231578947368421	0.0474063879555606	GBM	Deletion.Xp22.2		Insignificant	0.426722002932898
GBM:Deletion.Xq23	0.998908122945934	0.221052631578947	-0.00873902927806292	GBM	Deletion.Xq23		Insignificant	0.985490038333667
HNSC:Amplification.Arm.1q	0.597072171164524	0.228758169934641	0.0183272766370761	HNSC	Amplification.Arm.1q		Insignificant	0.292508183637087
HNSC:Amplification.Arm.3p	0.700041596953774	0.154684095860566	-0.0406234455139556	HNSC	Amplification.Arm.3p		Insignificant	0.41285431570619
HNSC:Amplification.Arm.3q	0.485128960250351	0.479302832244009	0.0459396554443856	HNSC	Amplification.Arm.3q		Insignificant	0.189319386249861
HNSC:Amplification.Arm.4p	0.475366070292277	0.0827886710239651	0.0554105404733569	HNSC	Amplification.Arm.4p		Insignificant	0.181020201872903
HNSC:Amplification.Arm.4q	0.894930575739893	0.0718954248366013	-0.0126201724056605	HNSC	Amplification.Arm.4q		Insignificant	0.756631705121861
HNSC:Amplification.Arm.5p	0.251209924054807	0.383442265795207	0.0743835850753873	HNSC	Amplification.Arm.5p		Insignificant	0.0430607728469474
HNSC:Amplification.Arm.5q	0.883291761138127	0.124183006535948	0.0484229776299374	HNSC	Amplification.Arm.5q		Insignificant	0.726759043974408
HNSC:Amplification.Arm.7p	0.387228150490624	0.352941176470588	0.0446957594138571	HNSC	Amplification.Arm.7p		Insignificant	0.11533625647014
HNSC:Amplification.Arm.7q	0.250884270573807	0.239651416122004	0.078022757559145	HNSC	Amplification.Arm.7q		Insignificant	0.0427854700419436
HNSC:Amplification.Arm.8p	0.656563750203419	0.281045751633987	0.0460987066216587	HNSC	Amplification.Arm.8p		Insignificant	0.352175809048986
HNSC:Amplification.Arm.8q	0.355409441588084	0.583877995642701	0.0493374211741342	HNSC	Amplification.Arm.8q		Insignificant	0.0903242618203419
HNSC:Amplification.Arm.9p	0.360453564393915	0.198257080610022	-0.0734379002863017	HNSC	Amplification.Arm.9p		Insignificant	0.0978578980097044
HNSC:Amplification.Arm.9q	0.405890031152693	0.265795206971678	-0.054218173937465	HNSC	Amplification.Arm.9q		Insignificant	0.127257023327246
HNSC:Amplification.Arm.10p	0.595393542316203	0.0718954248366013	0.0815393629661303	HNSC	Amplification.Arm.10p		Insignificant	0.290160144040175
HNSC:Amplification.Arm.11p	0.994626750125341	0.130718954248366	-0.00975671599668981	HNSC	Amplification.Arm.11p		Insignificant	0.976266024252774
HNSC:Amplification.Arm.11q	0.531555348965079	0.139433551198257	0.055977711653088	HNSC	Amplification.Arm.11q		Insignificant	0.226527806942924
HNSC:Amplification.Arm.13q	0.503899247400681	0.117647058823529	0.0814106166240851	HNSC	Amplification.Arm.13q		Insignificant	0.203048008973692
HNSC:Amplification.Arm.14q	0.199104975953192	0.298474945533769	0.0714441715614944	HNSC	Amplification.Arm.14q		Insignificant	0.0255129714601636
HNSC:Amplification.Arm.18q	0.700041596953774	0.093681917211329	-0.0741418775001241	HNSC	Amplification.Arm.18q		Insignificant	0.41326382003697
HNSC:Amplification.Arm.20p	0.441586051457022	0.372549019607843	0.0387558943825184	HNSC	Amplification.Arm.20p		Insignificant	0.15403759764797
HNSC:Amplification.Arm.20q	0.491193086146958	0.387799564270152	0.051420678665048	HNSC	Amplification.Arm.20q		Insignificant	0.193005722141078
HNSC:Amplification.Arm.21q	0.260402681812656	0.0718954248366013	0.108458961265294	HNSC	Amplification.Arm.21q		Insignificant	0.0490980809436726
HNSC:Deletion.Arm.1q	0.408847495629261	0.0675381263616558	0.113256457367267	HNSC	Deletion.Arm.1q		Insignificant	0.131538487517853
HNSC:Deletion.Arm.3p	0.43159980592241	0.569868995633188	0.0485794290581723	HNSC	Deletion.Arm.3p		Insignificant	0.146753891069268
HNSC:Deletion.Arm.3q	0.88834932298232	0.119825708061002	0.0036467898761634	HNSC	Deletion.Arm.3q		Insignificant	0.736542793105594
HNSC:Deletion.Arm.4p	0.122892116433106	0.376906318082789	0.0954371613260312	HNSC	Deletion.Arm.4p		Insignificant	0.00985211060012245
HNSC:Deletion.Arm.4q	0.0744020294203453	0.291938997821351	0.12531881136413	HNSC	Deletion.Arm.4q	77	HNSC	0.00396339924654793
HNSC:Deletion.Arm.5p	0.805813291622827	0.104575163398693	-0.0374970137706212	HNSC	Deletion.Arm.5p		Insignificant	0.584522896832675
HNSC:Deletion.Arm.5q	0.186965353304471	0.320261437908497	0.0699566337365205	HNSC	Deletion.Arm.5q		Insignificant	0.0230427415482288
HNSC:Deletion.Arm.7p	0.700041596953774	0.0588235294117647	-0.0700716554914438	HNSC	Deletion.Arm.7p		Insignificant	0.414615601733943
HNSC:Deletion.Arm.7q	0.273813812951951	0.0849673202614379	0.111515471510974	HNSC	Deletion.Arm.7q		Insignificant	0.0545256977062086
HNSC:Deletion.Arm.8p	0.805813291622827	0.357298474945534	0.0141378949365105	HNSC	Deletion.Arm.8p		Insignificant	0.5871150610237
HNSC:Deletion.Arm.8q	0.797574559169012	0.0610021786492375	0.00692659493591563	HNSC	Deletion.Arm.8q		Insignificant	0.556956074018867
HNSC:Deletion.Arm.9p	0.0266300987981697	0.363834422657952	0.112306111853473	HNSC	Deletion.Arm.9p	166	HNSC	0.000595593112427765
HNSC:Deletion.Arm.9q	0.0599388382001955	0.169934640522876	0.142269297200325	HNSC	Deletion.Arm.9q	167	HNSC	0.00277962591583038
HNSC:Deletion.Arm.10p	0.632427206469994	0.30718954248366	0.0296195775968435	HNSC	Deletion.Arm.10p		Insignificant	0.330223066669459
HNSC:Deletion.Arm.11p	0.751242594453795	0.26797385620915	0.0348858234964196	HNSC	Deletion.Arm.11p		Insignificant	0.486195760243632
HNSC:Deletion.Arm.11q	0.955827988399141	0.32244008714597	0.0050770266310165	HNSC	Deletion.Arm.11q		Insignificant	0.8823961431335
HNSC:Deletion.Arm.13q	0.931631948893394	0.318082788671024	0.00241291505005936	HNSC	Deletion.Arm.13q		Insignificant	0.821565727083204
HNSC:Deletion.Arm.14q	0.470610732583802	0.111111111111111	0.0870390357938051	HNSC	Deletion.Arm.14q		Insignificant	0.177085800640939
HNSC:Deletion.Arm.18q	0.1994270773182	0.411764705882353	0.0799481671957185	HNSC	Deletion.Arm.18q		Insignificant	0.025863117088496
HNSC:Deletion.Arm.20p	0.260402681812656	0.0893246187363834	0.0726453249933234	HNSC	Deletion.Arm.20p		Insignificant	0.0490141690323295
HNSC:Deletion.Arm.20q	0.603091561806225	0.0522875816993464	0.0301165521359286	HNSC	Deletion.Arm.20q		Insignificant	0.299382625516173
HNSC:Deletion.Arm.21q	0.838183037601926	0.355119825708061	-0.01587673381876	HNSC	Deletion.Arm.21q		Insignificant	0.638714328663339
HNSC:Amplification.2q11.2	0.0847060439705097	0.206971677559913	0.105129096150661	HNSC	Amplification.2q11.2	355	HNSC	0.00484488152747774
HNSC:Amplification.2q31.2	0.147879411943986	0.220043572984749	0.0813414010473918	HNSC	Amplification.2q31.2		Insignificant	0.0138831937373573
HNSC:Amplification.3q26.33	0.171021765305839	0.736383442265795	0.087074108717931	HNSC	Amplification.3q26.33		Insignificant	0.0186904758715404
HNSC:Amplification.5p15.33	0.309355917405698	0.457516339869281	0.0595928663926157	HNSC	Amplification.5p15.33		Insignificant	0.0651017990743003
HNSC:Amplification.5p12	0.34096484153775	0.411764705882353	0.0596508381603487	HNSC	Amplification.5p12		Insignificant	0.0832630388354316
HNSC:Amplification.6p12.1	0.162578216237206	0.215686274509804	0.0850431494139299	HNSC	Amplification.6p12.1		Insignificant	0.0165385273511109
HNSC:Amplification.6q12	0.452035602972955	0.189542483660131	0.031445389041231	HNSC	Amplification.6q12		Insignificant	0.160136874901745
HNSC:Amplification.7p11.2	0.175820110315233	0.422657952069717	0.0700606163229702	HNSC	Amplification.7p11.2		Insignificant	0.0200105851229535
HNSC:Amplification.7q21.3	0.0561237036616463	0.320261437908497	0.105555951093244	HNSC	Amplification.7q21.3	360	HNSC	0.00254569541925189
HNSC:Amplification.8p11.23	0.260402681812656	0.300653594771242	0.0777006590990936	HNSC	Amplification.8p11.23		Insignificant	0.0488051714395948
HNSC:Amplification.8q11.21	0.194728718853347	0.594771241830065	0.0673063566285252	HNSC	Amplification.8q11.21		Insignificant	0.0243410898566684
HNSC:Amplification.8q24.21	0.139773084639431	0.742919389978213	0.101493924055716	HNSC	Amplification.8q24.21		Insignificant	0.0124586768481349
HNSC:Amplification.9p24.1	0.545185661966718	0.235294117647059	-0.0325795270138256	HNSC	Amplification.9p24.1		Insignificant	0.239304603463219
HNSC:Amplification.9p23	0.56910856875602	0.230936819172113	-0.0331540950812661	HNSC	Amplification.9p23		Insignificant	0.262665324469858
HNSC:Amplification.9p13.3	0.780943556625581	0.261437908496732	-0.0283780247161625	HNSC	Amplification.9p13.3		Insignificant	0.52933314640721
HNSC:Amplification.9q34.3	0.871747738803609	0.350762527233115	-0.00562876455934536	HNSC	Amplification.9q34.3		Insignificant	0.702215938449106
HNSC:Amplification.11p13	0.391974306566893	0.20479302832244	0.0484144356490726	HNSC	Amplification.11p13		Insignificant	0.119701014505396
HNSC:Amplification.11q13.3	0.125814628238142	0.442265795206972	0.0792861065378974	HNSC	Amplification.11q13.3		Insignificant	0.010568703778979
HNSC:Amplification.12p13.33	0.358887015687413	0.324618736383442	0.0500817969530374	HNSC	Amplification.12p13.33		Insignificant	0.0948714207737859
HNSC:Amplification.12q15	0.356638369112674	0.196078431372549	0.0369760942559125	HNSC	Amplification.12q15		Insignificant	0.0921044577926786
HNSC:Amplification.13q22.1	0.096014986141734	0.215686274509804	0.105302906820347	HNSC	Amplification.13q22.1		Insignificant	0.00617817948802297
HNSC:Amplification.13q34	0.812939829811195	0.217864923747277	0.021555842368989	HNSC	Amplification.13q34		Insignificant	0.598030444920372
HNSC:Amplification.15q26.3	0.143958728777846	0.200435729847495	0.110432876476056	HNSC	Amplification.15q26.3		Insignificant	0.0131354747249828
HNSC:Amplification.17q12	0.0266300987981697	0.183006535947712	0.0982843942980418	HNSC	Amplification.17q12	92	HNSC	0.000600753892626046
HNSC:Amplification.18p11.31	0.00210269436999008	0.305010893246187	0.149957433018719	HNSC	Amplification.18p11.31	352	HNSC	1.88532723047634e-05
HNSC:Amplification.18q11.2	0.796880994044003	0.202614379084967	-0.0105279246448324	HNSC	Amplification.18q11.2		Insignificant	0.55544991579817
HNSC:Amplification.20p12.2	0.460591370467722	0.368191721132898	0.0436412497846126	HNSC	Amplification.20p12.2		Insignificant	0.169167960370631
HNSC:Amplification.20q11.22	0.329656484482001	0.435729847494553	0.0635785537774343	HNSC	Amplification.20q11.22		Insignificant	0.0747008560071135
HNSC:Amplification.Xq28	0.216640465322396	0.291938997821351	0.0672636135260545	HNSC	Amplification.Xq28		Insignificant	0.0293832654650222
HNSC:Deletion.1p36.21	0.199104975953192	0.198257080610022	0.0923692490650847	HNSC	Deletion.1p36.21		Insignificant	0.0253463043055654
HNSC:Deletion.1p13.2	0.288589860152147	0.263616557734205	0.0738834298271422	HNSC	Deletion.1p13.2		Insignificant	0.0588617209721365
HNSC:Deletion.1q44	0.805813291622827	0.0958605664488017	-0.0031027264721315	HNSC	Deletion.1q44		Insignificant	0.587784695313486
HNSC:Deletion.2q21.2	0.452035602972955	0.145969498910675	0.0613299982966709	HNSC	Deletion.2q21.2		Insignificant	0.160691981225618
HNSC:Deletion.2q22.1	0.125369679467832	0.235294117647059	0.114092195168598	HNSC	Deletion.2q22.1		Insignificant	0.0101829802943281
HNSC:Deletion.2q36.2	0.565366051299814	0.305010893246187	0.0108643017128802	HNSC	Deletion.2q36.2		Insignificant	0.259126106845748
HNSC:Deletion.3p24.1	0.339887041968396	0.710239651416122	0.0564349835038849	HNSC	Deletion.3p24.1		Insignificant	0.0826413113646786
HNSC:Deletion.3p12.1	0.260402681812656	0.668845315904139	0.0534292546504318	HNSC	Deletion.3p12.1		Insignificant	0.0492931792110757
HNSC:Deletion.4p15.2	0.247429463946393	0.400871459694989	0.0645404868621213	HNSC	Deletion.4p15.2		Insignificant	0.0413966244105955
HNSC:Deletion.4q22.1	0.0494385721592749	0.333333333333333	0.113463092666731	HNSC	Deletion.4q22.1	141	HNSC	0.00190348932891723
HNSC:Deletion.4q35.2	0.052242695419283	0.413943355119826	0.120220546497034	HNSC	Deletion.4q35.2	205	HNSC	0.00225944146855549
HNSC:Deletion.5q11.2	0.0341403577676593	0.418300653594771	0.12880705369342	HNSC	Deletion.5q11.2	143	HNSC	0.000975560634057626
HNSC:Deletion.5q15	0.0369247787165733	0.437908496732026	0.120256984041989	HNSC	Deletion.5q15	308	HNSC	0.00122129845403971
HNSC:Deletion.5q35.3	0.0732508555001828	0.387799564270152	0.122739925850978	HNSC	Deletion.5q35.3	347	HNSC	0.00386344174579023
HNSC:Deletion.6p25.3	0.39132611197893	0.189542483660131	0.0449781199748074	HNSC	Deletion.6p25.3		Insignificant	0.118988492838821
HNSC:Deletion.7q31.1	0.294407643282208	0.148148148148148	0.0780100238043069	HNSC	Deletion.7q31.1		Insignificant	0.0607138125123118
HNSC:Deletion.7q36.1	0.843246523637794	0.248366013071895	0.017820565050644	HNSC	Deletion.7q36.1		Insignificant	0.651559154604097
HNSC:Deletion.8p23.2	0.485128960250351	0.570806100217865	0.029392328854164	HNSC	Deletion.8p23.2		Insignificant	0.189272059845683
HNSC:Deletion.9p23	0.0173710539172028	0.466230936819172	0.103111690461506	HNSC	Deletion.9p23	64	HNSC	0.000311506241131274
HNSC:Deletion.9p21.3	0.051243512326222	0.579520697167756	0.0989870929847845	HNSC	Deletion.9p21.3	63	HNSC	0.0020270376711322
HNSC:Deletion.9q21.11	0.00708984373241668	0.206971677559913	0.15496127488335	HNSC	Deletion.9q21.11	211	HNSC	8.9744857372363e-05
HNSC:Deletion.9q34.3	0.225825858457353	0.148148148148148	0.0904426172081294	HNSC	Deletion.9q34.3		Insignificant	0.0334060237619501
HNSC:Deletion.10p15.3	0.699710263177781	0.328976034858388	0.0291146533940783	HNSC	Deletion.10p15.3		Insignificant	0.411524203885282
HNSC:Deletion.10p11.21	0.688659049327281	0.305010893246187	0.0218193078544093	HNSC	Deletion.10p11.21		Insignificant	0.395179876407216
HNSC:Deletion.10q23.31	0.699500611448171	0.274509803921569	0.0263857152110187	HNSC	Deletion.10q23.31		Insignificant	0.408827501403635
HNSC:Deletion.11p15.5	0.962201236692498	0.318082788671024	0.00288088507277529	HNSC	Deletion.11p15.5		Insignificant	0.903480549495929
HNSC:Deletion.11q23.1	0.933041485936658	0.468409586056645	-0.00636689983328598	HNSC	Deletion.11q23.1		Insignificant	0.823389015864232
HNSC:Deletion.12q24.33	0.190557093108169	0.12636165577342	0.132257921599024	HNSC	Deletion.12q24.33		Insignificant	0.023719131842578
HNSC:Deletion.13q12.11	0.468002930117935	0.453159041394335	0.0265515351932368	HNSC	Deletion.13q12.11		Insignificant	0.174604873753415
HNSC:Deletion.13q14.2	0.794432026622791	0.416122004357298	-0.0361098948678009	HNSC	Deletion.13q14.2		Insignificant	0.551828575454755
HNSC:Deletion.14q11.2	0.0849775671271278	0.152505446623094	0.124216163943403	HNSC	Deletion.14q11.2	367	HNSC	0.00493013311391564
HNSC:Deletion.14q32.32	0.39132611197893	0.148148148148148	0.0717632804477031	HNSC	Deletion.14q32.32		Insignificant	0.119090277748862
HNSC:Deletion.15q15.1	0.660209975598967	0.237472766884532	-0.0366528358060823	HNSC	Deletion.15q15.1		Insignificant	0.35587267672054
HNSC:Deletion.16q23.3	0.433583997028247	0.193899782135076	0.0506488545646562	HNSC	Deletion.16q23.3		Insignificant	0.147958252150462
HNSC:Deletion.17q25.3	0.671187872206728	0.135076252723312	0.0445736515736419	HNSC	Deletion.17q25.3		Insignificant	0.368516126037555
HNSC:Deletion.18q21.2	0.0279340417624563	0.5119825708061	0.11613824425386	HNSC	Deletion.18q21.2	50	HNSC	0.000706231106712955
HNSC:Deletion.18q23	0.0341403577676593	0.549019607843137	0.111896536692196	HNSC	Deletion.18q23	195	HNSC	0.000976544174236368
HNSC:Deletion.19p13.3	0.672831998427241	0.335511982570806	0.0378514367754423	HNSC	Deletion.19p13.3		Insignificant	0.375362300378466
HNSC:Deletion.19q13.43	0.441586051457022	0.191721132897603	0.0616403652688913	HNSC	Deletion.19q13.43		Insignificant	0.154327375013332
HNSC:Deletion.21q22.3	0.866159826652776	0.387799564270152	0.0247761450349344	HNSC	Deletion.21q22.3		Insignificant	0.686166698118391
HNSC:Deletion.22q13.31	0.943706763366947	0.172113289760349	-0.0324804855286862	HNSC	Deletion.22q13.31		Insignificant	0.847352065802589
HNSC:Deletion.Xp22.2	0.105672070835137	0.305010893246187	0.0938964497137587	HNSC	Deletion.Xp22.2		Insignificant	0.00756762291502058
HNSC:Deletion.Xp21.3	0.0506968151399917	0.309368191721133	0.104406427052968	HNSC	Deletion.Xp21.3	378	HNSC	0.00197867316474651
HNSC:Deletion.Xq21.33	0.125814628238142	0.150326797385621	0.137618200109914	HNSC	Deletion.Xq21.33		Insignificant	0.0104248977342109
KICH:Amplification.Arm.10p	0.976569993846291	0.0606060606060606	-0.232855931921403	KICH	Amplification.Arm.10p		Insignificant	0.925063137630769
KICH:Amplification.Arm.21q	0.340758352099415	0.0606060606060606	0.317088980216803	KICH	Amplification.Arm.21q		Insignificant	0.0830328895938449
KICH:Amplification.Arm.Xq	0.951449575350445	0.0909090909090909	-0.0592622923708879	KICH	Amplification.Arm.Xq		Insignificant	0.867143916775089
KICH:Deletion.Arm.1p	0.524890407229806	0.803030303030303	-0.235674770732527	KICH	Deletion.Arm.1p		Insignificant	0.220446514044267
KICH:Deletion.Arm.1q	0.407105486538266	0.787878787878788	-0.194938264603152	KICH	Deletion.Arm.1q		Insignificant	0.130124025333747
KICH:Deletion.Arm.2p	0.362126374134689	0.696969696969697	-0.170972335518727	KICH	Deletion.Arm.2p		Insignificant	0.10143447890783
KICH:Deletion.Arm.2q	0.362126374134689	0.696969696969697	-0.170972335518727	KICH	Deletion.Arm.2q		Insignificant	0.10143447890783
KICH:Deletion.Arm.6p	0.105672070835137	0.772727272727273	-0.35551273049909	KICH	Deletion.Arm.6p		Insignificant	0.00775878127544387
KICH:Deletion.Arm.6q	0.105672070835137	0.772727272727273	-0.35551273049909	KICH	Deletion.Arm.6q		Insignificant	0.00775878127544387
KICH:Deletion.Arm.10p	0.0847060439705097	0.727272727272727	-0.291297626247898	KICH	Deletion.Arm.10p	349	KICH	0.00486970400463373
KICH:Deletion.Arm.10q	0.11920542618102	0.742424242424242	-0.283717958421888	KICH	Deletion.Arm.10q		Insignificant	0.00936793697308648
KICH:Deletion.Arm.13q	0.260402681812656	0.651515151515151	-0.230144210783994	KICH	Deletion.Arm.13q		Insignificant	0.0489176159686271
KICH:Deletion.Arm.17p	0.311041335633274	0.757575757575758	-0.266542797492825	KICH	Deletion.Arm.17p		Insignificant	0.0668139625554291
KICH:Deletion.Arm.17q	0.311041335633274	0.757575757575758	-0.266542797492825	KICH	Deletion.Arm.17q		Insignificant	0.0668139625554291
KICH:Deletion.Arm.21q	0.360663005079246	0.53030303030303	-0.192316727552362	KICH	Deletion.Arm.21q		Insignificant	0.100298233977957
KICH:Deletion.Arm.Xq	0.179132798114346	0.590909090909091	-0.211457898434251	KICH	Deletion.Arm.Xq		Insignificant	0.0209744099057937
KICH:Amplification.8q11.23	0.834868225163313	0.287878787878788	-0.0216087463939409	KICH	Amplification.8q11.23		Insignificant	0.632965860635919
KICH:Amplification.15q22.31	0.754134495096199	0.348484848484849	0.0541836436174403	KICH	Amplification.15q22.31		Insignificant	0.495373133851865
KIRC:Amplification.Arm.1p	0.955827988399141	0.0434782608695652	-0.0458988781935208	KIRC	Amplification.Arm.1p		Insignificant	0.882159841228005
KIRC:Amplification.Arm.2p	0.827025930476797	0.130434782608696	0.00670968048243825	KIRC	Amplification.Arm.2p		Insignificant	0.618088472302543
KIRC:Amplification.Arm.2q	0.875768795464686	0.133540372670807	9.44832771230253e-05	KIRC	Amplification.Arm.2q		Insignificant	0.710407387882219
KIRC:Amplification.Arm.3p	0.350447806791864	0.0403726708074534	0.177273730068138	KIRC	Amplification.Arm.3p		Insignificant	0.0874271163568311
KIRC:Amplification.Arm.3q	0.230401624101506	0.105590062111801	0.143401072500174	KIRC	Amplification.Arm.3q		Insignificant	0.0363530906977404
KIRC:Amplification.Arm.5p	0.804219062086385	0.385093167701863	0.0106214891765539	KIRC	Amplification.Arm.5p		Insignificant	0.578623013616829
KIRC:Amplification.Arm.5q	0.931631948893394	0.419254658385093	-0.00498845789366076	KIRC	Amplification.Arm.5q		Insignificant	0.819595348877555
KIRC:Amplification.Arm.6p	0.383697553855115	0.0248447204968944	0.18777248480717	KIRC	Amplification.Arm.6p		Insignificant	0.113530763561561
KIRC:Amplification.Arm.6q	0.250884270573807	0.0186335403726708	0.273647882409493	KIRC	Amplification.Arm.6q		Insignificant	0.0428500027258475
KIRC:Amplification.Arm.7p	0.0944244703205638	0.298136645962733	0.119319445553965	KIRC	Amplification.Arm.7p		Insignificant	0.00586544009586507
KIRC:Amplification.Arm.7q	0.170245283906864	0.301242236024845	0.0983062054880417	KIRC	Amplification.Arm.7q		Insignificant	0.0183934291260638
KIRC:Amplification.Arm.8p	0.699500611448171	0.0652173913043478	0.0414631396012224	KIRC	Amplification.Arm.8p		Insignificant	0.408403983016301
KIRC:Amplification.Arm.8q	0.440485807388916	0.114906832298137	0.0722187515763575	KIRC	Amplification.Arm.8q		Insignificant	0.15263669591483
KIRC:Amplification.Arm.9p	0.411807722545148	0.0248447204968944	0.138491873667131	KIRC	Amplification.Arm.9p		Insignificant	0.133159057423179
KIRC:Amplification.Arm.9q	0.170245283906864	0.0248447204968944	0.269398145218674	KIRC	Amplification.Arm.9q		Insignificant	0.0184971141797542
KIRC:Amplification.Arm.10q	0.2205469198601	0.0217391304347826	0.278521093756141	KIRC	Amplification.Arm.10q		Insignificant	0.0311629626802912
KIRC:Amplification.Arm.12p	0.0369247787165733	0.248447204968944	0.121313240739453	KIRC	Amplification.Arm.12p	18	KIRC	0.00122693093836715
KIRC:Amplification.Arm.12q	0.0279340417624563	0.245341614906832	0.127354103492589	KIRC	Amplification.Arm.12q	19	KIRC	0.000705480790583793
KIRC:Amplification.Arm.14q	0.977343500624861	0.0217391304347826	0.035197054586976	KIRC	Amplification.Arm.14q		Insignificant	0.931307889234899
KIRC:Amplification.Arm.16p	0.159113961275403	0.211180124223602	0.109405040938884	KIRC	Amplification.Arm.16p		Insignificant	0.0158076875954548
KIRC:Amplification.Arm.16q	0.184310579116445	0.18944099378882	0.104312859924328	KIRC	Amplification.Arm.16q		Insignificant	0.0217660205181458
KIRC:Amplification.Arm.18p	0.979099830544141	0.0403726708074534	-0.0303246301524212	KIRC	Amplification.Arm.18p		Insignificant	0.946657019577235
KIRC:Amplification.Arm.18q	0.979099830544141	0.0403726708074534	-0.0303246301524212	KIRC	Amplification.Arm.18q		Insignificant	0.946657019577235
KIRC:Amplification.Arm.20p	0.216731692395875	0.195652173913043	0.0984339922100483	KIRC	Amplification.Arm.20p		Insignificant	0.0297908738701783
KIRC:Amplification.Arm.20q	0.0977295421747605	0.204968944099379	0.123166844907656	KIRC	Amplification.Arm.20q		Insignificant	0.00655178911054475
KIRC:Deletion.Arm.1p	0.260402681812656	0.108695652173913	0.142776211541048	KIRC	Deletion.Arm.1p		Insignificant	0.0480411996838627
KIRC:Deletion.Arm.2p	0.352141025006399	0.031055900621118	0.1900284616114	KIRC	Deletion.Arm.2p		Insignificant	0.0885793889931596
KIRC:Deletion.Arm.2q	0.225825858457353	0.0279503105590062	0.241700116994515	KIRC	Deletion.Arm.2q		Insignificant	0.0339349076474157
KIRC:Deletion.Arm.3p	0.481184774509946	0.726708074534162	-0.0869059693092846	KIRC	Deletion.Arm.3p		Insignificant	0.185595451068144
KIRC:Deletion.Arm.3q	0.868618957409935	0.192546583850932	0.00194995030332024	KIRC	Deletion.Arm.3q		Insignificant	0.689137880310263
KIRC:Deletion.Arm.5p	0.491193086146958	0.015527950310559	0.194301334797641	KIRC	Deletion.Arm.5p		Insignificant	0.192797489762265
KIRC:Deletion.Arm.5q	0.624886890780383	0.0124223602484472	0.182684729071422	KIRC	Deletion.Arm.5q		Insignificant	0.32134215111333
KIRC:Deletion.Arm.6p	0.754134495096199	0.173913043478261	0.0382421438246703	KIRC	Deletion.Arm.6p		Insignificant	0.497585576669486
KIRC:Deletion.Arm.6q	0.931631948893394	0.242236024844721	0.00106299195466963	KIRC	Deletion.Arm.6q		Insignificant	0.818221267810719
KIRC:Deletion.Arm.7q	0.216731692395875	0.0093167701863354	0.400669553386113	KIRC	Deletion.Arm.7q		Insignificant	0.0301384244724334
KIRC:Deletion.Arm.8p	0.977343500624861	0.245341614906832	0.00281579690791389	KIRC	Deletion.Arm.8p		Insignificant	0.933478821476178
KIRC:Deletion.Arm.8q	0.891660117290524	0.114906832298137	-0.0301269634178145	KIRC	Deletion.Arm.8q		Insignificant	0.746812376718013
KIRC:Deletion.Arm.9p	0.485128960250351	0.288819875776398	0.0455212656254682	KIRC	Deletion.Arm.9p		Insignificant	0.189232048832499
KIRC:Deletion.Arm.9q	0.345671735208176	0.288819875776398	0.0684844359176302	KIRC	Deletion.Arm.9q		Insignificant	0.0847770869577015
KIRC:Deletion.Arm.10q	0.570565661646528	0.152173913043478	0.0807357815592997	KIRC	Deletion.Arm.10q		Insignificant	0.266324161686275
KIRC:Deletion.Arm.14q	0.294407643282208	0.43167701863354	0.0665299875748859	KIRC	Deletion.Arm.14q		Insignificant	0.0607055323401283
KIRC:Deletion.Arm.16p	0.905141893514528	0.0186335403726708	0.013212123806019	KIRC	Deletion.Arm.16p		Insignificant	0.775249120375505
KIRC:Deletion.Arm.16q	0.701725640801581	0.0279503105590062	0.109554676594679	KIRC	Deletion.Arm.16q		Insignificant	0.420120990202501
KIRC:Deletion.Arm.18p	0.15715236927982	0.170807453416149	0.126738277473985	KIRC	Deletion.Arm.18p		Insignificant	0.0154168463534001
KIRC:Deletion.Arm.18q	0.407288398318228	0.180124223602484	0.0797125594220498	KIRC	Deletion.Arm.18q		Insignificant	0.130607250093609
KIRC:Deletion.Arm.20p	0.955827988399141	0.0186335403726708	0.0312055929546937	KIRC	Deletion.Arm.20p		Insignificant	0.882113061599762
KIRC:Amplification.1q24.1	0.534815297627062	0.0962732919254658	-0.0956814192809405	KIRC	Amplification.1q24.1		Insignificant	0.229600259598563
KIRC:Amplification.1q32.1	0.560203328949068	0.0993788819875776	-0.0906258969827829	KIRC	Amplification.1q32.1		Insignificant	0.252836037379103
KIRC:Amplification.3q26.32	0.185786377403676	0.15527950310559	0.122895350624042	KIRC	Amplification.3q26.32		Insignificant	0.022216452361135
KIRC:Amplification.4q32.1	0.930568671376186	0.0279503105590062	-0.0515901797367668	KIRC	Amplification.4q32.1		Insignificant	0.81621081249926
KIRC:Amplification.5q35.1	0.480063078577519	0.652173913043478	-0.0691634728644557	KIRC	Amplification.5q35.1		Insignificant	0.183821621860379
KIRC:Amplification.7q36.3	0.240812007900875	0.316770186335404	0.0858537673920692	KIRC	Amplification.7q36.3		Insignificant	0.0384841974651714
KIRC:Amplification.8q24.22	0.260402681812656	0.142857142857143	0.0881266829863994	KIRC	Amplification.8q24.22		Insignificant	0.0492560739371563
KIRC:Amplification.10p14	0.871747738803609	0.0372670807453416	0.0576387699694778	KIRC	Amplification.10p14		Insignificant	0.701002729957106
KIRC:Amplification.Xp22.2	0.481184774509946	0.0527950310559006	0.105499453117507	KIRC	Amplification.Xp22.2		Insignificant	0.185166797928554
KIRC:Amplification.Xp11.4	0.352141025006399	0.062111801242236	0.1263139828801	KIRC	Amplification.Xp11.4		Insignificant	0.0886438273638744
KIRC:Amplification.Xq11.2	0.454479628692197	0.0496894409937888	0.123132278916499	KIRC	Amplification.Xq11.2		Insignificant	0.162944264488591
KIRC:Amplification.Xq28	0.826802416942172	0.0652173913043478	-0.0390225324496596	KIRC	Amplification.Xq28		Insignificant	0.617485349361875
KIRC:Deletion.1p36.23	0.371968219895092	0.204968944099379	0.093100119586679	KIRC	Deletion.1p36.23		Insignificant	0.107154173716486
KIRC:Deletion.1p31.1	0.131578681140679	0.15527950310559	0.147024679423752	KIRC	Deletion.1p31.1		Insignificant	0.0113118802879381
KIRC:Deletion.1q43	0.309548795524046	0.0714285714285714	0.147846269260261	KIRC	Deletion.1q43		Insignificant	0.0653056530641448
KIRC:Deletion.2q37.3	0.801710557753814	0.0962732919254658	0.034537631246562	KIRC	Deletion.2q37.3		Insignificant	0.57126105671171
KIRC:Deletion.3p25.3	0.278114494031349	0.888198757763975	-0.165575813636388	KIRC	Deletion.3p25.3		Insignificant	0.055886931553768
KIRC:Deletion.3p12.3	0.577703159338789	0.636645962732919	-0.0696508246383898	KIRC	Deletion.3p12.3		Insignificant	0.271787369325659
KIRC:Deletion.3p11.2	0.953428378805747	0.472049689440994	-0.0290944287270483	KIRC	Deletion.3p11.2		Insignificant	0.873766371326949
KIRC:Deletion.3q11.2	0.5239024145053	0.298136645962733	0.028776173709069	KIRC	Deletion.3q11.2		Insignificant	0.21842859398358
KIRC:Deletion.4q34.3	0.0469943368114331	0.161490683229814	0.154180013519233	KIRC	Deletion.4q34.3	58	KIRC	0.00173502298354447
KIRC:Deletion.6q26	0.911349632178451	0.270186335403727	-0.0114875946807045	KIRC	Deletion.6q26		Insignificant	0.784355353905474
KIRC:Deletion.6q26.1	0.892122473349661	0.270186335403727	-0.01327586540308	KIRC	Deletion.6q26.1		Insignificant	0.751407268463367
KIRC:Deletion.8p23.2	0.940625010558811	0.273291925465839	0.00630980608017007	KIRC	Deletion.8p23.2		Insignificant	0.841899073269147
KIRC:Deletion.9p23	0.437231053954466	0.301242236024845	0.0491472980784722	KIRC	Deletion.9p23		Insignificant	0.150125219474872
KIRC:Deletion.9p21.3	0.428551524738705	0.301242236024845	0.0493141116842142	KIRC	Deletion.9p21.3		Insignificant	0.144658742527833
KIRC:Deletion.10q23.31	0.468002930117935	0.167701863354037	0.0842354266963397	KIRC	Deletion.10q23.31		Insignificant	0.175007424817308
KIRC:Deletion.13q13.3	0.096014986141734	0.15527950310559	0.125251815203677	KIRC	Deletion.13q13.3		Insignificant	0.00615301880118102
KIRC:Deletion.14q31.1	0.337502257382843	0.453416149068323	0.0617057439231252	KIRC	Deletion.14q31.1		Insignificant	0.081349436510527
KIRP:Amplification.Arm.2p	0.801710557753814	0.190140845070423	-0.0992897365074139	KIRP	Amplification.Arm.2p		Insignificant	0.570948976765245
KIRP:Amplification.Arm.2q	0.802304168672167	0.197183098591549	-0.0970547366230781	KIRP	Amplification.Arm.2q		Insignificant	0.574495920509938
KIRP:Amplification.Arm.3p	0.892190327144138	0.21830985915493	-0.0118390059392812	KIRP	Amplification.Arm.3p		Insignificant	0.751962100620429
KIRP:Amplification.Arm.3q	0.955827988399141	0.267605633802817	0.00166158542690553	KIRP	Amplification.Arm.3q		Insignificant	0.880953515496859
KIRP:Amplification.Arm.7p	0.0847060439705097	0.528169014084507	-0.257433721078818	KIRP	Amplification.Arm.7p	33	KIRP	0.00486834558470325
KIRP:Amplification.Arm.7q	0.062041031366439	0.535211267605634	-0.270130659996978	KIRP	Amplification.Arm.7q	34	KIRP	0.00304315185499938
KIRP:Amplification.Arm.12p	0.628175114135858	0.401408450704225	-0.0869993015636128	KIRP	Amplification.Arm.12p		Insignificant	0.326014932652787
KIRP:Amplification.Arm.12q	0.628175114135858	0.401408450704225	-0.0869993015636128	KIRP	Amplification.Arm.12q		Insignificant	0.326014932652787
KIRP:Amplification.Arm.16p	0.713514104258122	0.507042253521127	0.0930638285636354	KIRP	Amplification.Arm.16p		Insignificant	0.441796230648773
KIRP:Amplification.Arm.16q	0.882378794692508	0.47887323943662	0.054676116396112	KIRP	Amplification.Arm.16q		Insignificant	0.720850401796661
KIRP:Amplification.Arm.17p	0.0429653805933323	0.485915492957746	-0.263552961995227	KIRP	Amplification.Arm.17p	116	KIRP	0.00149563033710967
KIRP:Amplification.Arm.17q	0.144988068120315	0.584507042253521	-0.218252541839696	KIRP	Amplification.Arm.17q		Insignificant	0.0133058670110416
KIRP:Amplification.Arm.20p	0.0944244703205638	0.323943661971831	-0.259655843510573	KIRP	Amplification.Arm.20p		Insignificant	0.00590802404316697
KIRP:Amplification.Arm.20q	0.0682344623271594	0.330985915492958	-0.272808977794042	KIRP	Amplification.Arm.20q	27	KIRP	0.00338293220398364
KIRP:Amplification.Arm.22q	0.578732673148262	0.0211267605633803	-0.329707986059457	KIRP	Amplification.Arm.22q		Insignificant	0.274697537908892
KIRP:Amplification.Arm.Xq	0.804734751462904	0.288732394366197	-0.0480390125863543	KIRP	Amplification.Arm.Xq		Insignificant	0.579783671766184
KIRP:Deletion.Arm.3p	0.628175114135858	0.0915492957746479	-0.16521629363826	KIRP	Deletion.Arm.3p		Insignificant	0.325476705013912
KIRP:Deletion.Arm.3q	0.578732673148262	0.0211267605633803	-0.340223390499016	KIRP	Deletion.Arm.3q		Insignificant	0.274697537908892
KIRP:Deletion.Arm.16p	0.441586051457022	0.028169014084507	-0.359947593937204	KIRP	Deletion.Arm.16p		Insignificant	0.154422686469909
KIRP:Deletion.Arm.16q	0.413186397802938	0.0352112676056338	-0.336755446115881	KIRP	Deletion.Arm.16q		Insignificant	0.135121235539174
KIRP:Deletion.Arm.17p	0.812939829811195	0.0633802816901408	0.0624309545785078	KIRP	Deletion.Arm.17p		Insignificant	0.597851800908071
KIRP:Deletion.Arm.22q	0.670174743403265	0.26056338028169	0.0716088949043856	KIRP	Deletion.Arm.22q		Insignificant	0.367252931643456
KIRP:Deletion.Arm.Xq	0.811618450735937	0.105633802816901	-0.0602514118555417	KIRP	Deletion.Arm.Xq		Insignificant	0.595443705154899
KIRP:Amplification.2p23.2	0.780943556625581	0.197183098591549	-0.0976756161109158	KIRP	Amplification.2p23.2		Insignificant	0.533303946134835
KIRP:Amplification.2q32.1	0.883604880174536	0.23943661971831	-0.00632572551279775	KIRP	Amplification.2q32.1		Insignificant	0.728903409211272
KIRP:Amplification.3p12.1	0.978090955293998	0.225352112676056	0.0277924177832523	KIRP	Amplification.3p12.1		Insignificant	0.935789553219047
KIRP:Amplification.3q26.31	0.756344086171422	0.295774647887324	-0.0458814569453843	KIRP	Amplification.3q26.31		Insignificant	0.501125323456232
KIRP:Amplification.7q22.1	0.0903262995667564	0.542253521126761	-0.257766431063861	KIRP	Amplification.7q22.1	403	KIRP	0.0054310116828113
KIRP:Amplification.17q25.2	0.116167480179551	0.647887323943662	-0.227373191828397	KIRP	Amplification.17q25.2		Insignificant	0.00900665589999686
KIRP:Amplification.19p13.2	0.0368472818769647	0.0985915492957746	-0.4583376331894	KIRP	Amplification.19p13.2	245	KIRP	0.00116605322395458
KIRP:Deletion.1p36.32	0.264690275556666	0.232394366197183	0.170648059302057	KIRP	Deletion.1p36.32		Insignificant	0.0510161846593241
KIRP:Deletion.2q37.3	0.2205469198601	0.0563380281690141	0.347125983076353	KIRP	Deletion.2q37.3		Insignificant	0.0312096574264284
KIRP:Deletion.3p22.1	0.833123954230795	0.0985915492957746	-0.0607930602453255	KIRP	Deletion.3p22.1		Insignificant	0.629493877256557
KIRP:Deletion.4q34.3	0.70366495372056	0.140845070422535	0.0914999576415001	KIRP	Deletion.4q34.3		Insignificant	0.426826601680664
KIRP:Deletion.5p14.2	0.727398095660778	0.0633802816901408	-0.153333553339942	KIRP	Deletion.5p14.2		Insignificant	0.456158404926511
KIRP:Deletion.5q35.2	0.737811851008814	0.0563380281690141	-0.15470300797735	KIRP	Deletion.5q35.2		Insignificant	0.470860938671237
KIRP:Deletion.6p12.3	0.588242900563926	0.0985915492957746	-0.153481756789177	KIRP	Deletion.6p12.3		Insignificant	0.284193300061475
KIRP:Deletion.6q22.31	0.492737229976141	0.0985915492957746	-0.194808993916402	KIRP	Deletion.6q22.31		Insignificant	0.194710478560241
KIRP:Deletion.6q27	0.485128960250351	0.112676056338028	-0.181892897000164	KIRP	Deletion.6q27		Insignificant	0.189206351350777
KIRP:Deletion.9p21.3	0.751242594453795	0.176056338028169	0.0741339781481498	KIRP	Deletion.9p21.3		Insignificant	0.486234321388297
KIRP:Deletion.10p11.21	0.688726242139505	0.0704225352112676	0.127241984733305	KIRP	Deletion.10p11.21		Insignificant	0.395796925601826
KIRP:Deletion.11q22.3	0.979099830544141	0.105633802816901	-0.00673156551661336	KIRP	Deletion.11q22.3		Insignificant	0.947082852963056
KIRP:Deletion.11q24.2	0.998908122945934	0.105633802816901	-0.0210758282077546	KIRP	Deletion.11q24.2		Insignificant	0.984114249585083
KIRP:Deletion.14q11.2	0.568499865661602	0.246478873239437	0.0839014510450822	KIRP	Deletion.14q11.2		Insignificant	0.261914966554232
KIRP:Deletion.15q13.3	0.951449575350445	0.133802816901408	0.0540014030727258	KIRP	Deletion.15q13.3		Insignificant	0.866752986620756
KIRP:Deletion.16q24.1	0.650846435248942	0.0492957746478873	-0.194017218516236	KIRP	Deletion.16q24.1		Insignificant	0.346019623803235
KIRP:Deletion.19p13.3	0.737811851008814	0.0915492957746479	0.109891815762645	KIRP	Deletion.19p13.3		Insignificant	0.470581597679385
KIRP:Deletion.19q13.42	0.543726315478389	0.0774647887323944	0.170533214344051	KIRP	Deletion.19q13.42		Insignificant	0.23687654883183
KIRP:Deletion.21q22.3	1	0.211267605633803	-0.011620918108318	KIRP	Deletion.21q22.3		Insignificant	0.994018911635639
KIRP:Deletion.22q12.2	0.699710263177781	0.274647887323944	0.0603625225728823	KIRP	Deletion.22q12.2		Insignificant	0.410675710106473
KIRP:Deletion.Xp11.22	0.853894541215865	0.112676056338028	-0.060394807500038	KIRP	Deletion.Xp11.22		Insignificant	0.667893251383506
KIRP:Deletion.Xq28	0.866003176260698	0.105633802816901	-0.0422378532336642	KIRP	Deletion.Xq28		Insignificant	0.685580368380126
LGG:Amplification.Arm.1p	0.162578216237206	0.0268456375838926	-0.353675923582652	LGG	Amplification.Arm.1p		Insignificant	0.0167004100838717
LGG:Amplification.Arm.4p	0.605616836218164	0.0246085011185682	-0.0766635528801496	LGG	Amplification.Arm.4p		Insignificant	0.303385245154006
LGG:Amplification.Arm.4q	0.492737229976141	0.0111856823266219	-0.213127239138708	LGG	Amplification.Arm.4q		Insignificant	0.195891857248568
LGG:Amplification.Arm.7p	4.37655968754057e-05	0.243847874720358	-0.285851867376507	LGG	Amplification.Arm.7p	33	LGG	1.15415603574382e-07
LGG:Amplification.Arm.7q	4.98633374450731e-06	0.306487695749441	-0.28961613024647	LGG	Amplification.Arm.7q	34	LGG	7.88976858308118e-09
LGG:Amplification.Arm.8q	0.849065711355097	0.0939597315436242	0.00849927767737757	LGG	Amplification.Arm.8q		Insignificant	0.661877173725123
LGG:Amplification.Arm.9p	0.244267546011855	0.0335570469798658	-0.272783950994817	LGG	Amplification.Arm.9p		Insignificant	0.0403247583869782
LGG:Amplification.Arm.9q	0.329887682177447	0.0469798657718121	-0.203530892296365	LGG	Amplification.Arm.9q		Insignificant	0.076844497333069
LGG:Amplification.Arm.10p	0.808580329809272	0.100671140939597	0.000710924637941091	LGG	Amplification.Arm.10p		Insignificant	0.592788321959329
LGG:Amplification.Arm.10q	0.871747738803609	0.0201342281879195	0.0198036161880122	LGG	Amplification.Arm.10q		Insignificant	0.702547755744681
LGG:Amplification.Arm.11p	0.575966630113958	0.058165548098434	0.1143211534239	LGG	Amplification.Arm.11p		Insignificant	0.269756522964765
LGG:Amplification.Arm.11q	0.316866331786662	0.10738255033557	0.131007743465306	LGG	Amplification.Arm.11q		Insignificant	0.069022043791082
LGG:Amplification.Arm.12q	0.301048733006237	0.0357941834451902	-0.262833745163962	LGG	Amplification.Arm.12q		Insignificant	0.0624009240883182
LGG:Amplification.Arm.13q	0.405890031152693	0.0111856823266219	0.480653273444129	LGG	Amplification.Arm.13q		Insignificant	0.128602349444497
LGG:Amplification.Arm.14q	0.797764801901928	0.00671140939597315	0.102338849333123	LGG	Amplification.Arm.14q		Insignificant	0.558408083024567
LGG:Amplification.Arm.15q	0.928766007690424	0.0201342281879195	-0.048684113653291	LGG	Amplification.Arm.15q		Insignificant	0.811482234898815
LGG:Amplification.Arm.18p	0.357181972358808	0.0313199105145414	-0.275641901191682	LGG	Amplification.Arm.18p		Insignificant	0.0932516225303849
LGG:Amplification.Arm.18q	0.105672070835137	0.0246085011185682	-0.433772328910726	LGG	Amplification.Arm.18q		Insignificant	0.00765448506109664
LGG:Amplification.Arm.19p	0.154701060408965	0.203579418344519	-0.148252913106141	LGG	Amplification.Arm.19p		Insignificant	0.0150947764639549
LGG:Amplification.Arm.19q	6.31018296915767e-05	0.0559284116331096	-0.501039060421163	LGG	Amplification.Arm.19q	24	LGG	2.6625244595602e-07
LGG:Amplification.Arm.22q	0.678087906170412	0.0380313199105145	-0.149678057694893	LGG	Amplification.Arm.22q		Insignificant	0.383246907651711
LGG:Amplification.Arm.Xq	0.397148926383177	0.0693512304250559	0.129501256395111	LGG	Amplification.Arm.Xq		Insignificant	0.122180307066998
LGG:Deletion.Arm.1p	0.35609809614846	0.36241610738255	0.0541738241952503	LGG	Deletion.Arm.1p		Insignificant	0.0916539403588863
LGG:Deletion.Arm.4p	0.96030698213687	0.147651006711409	-0.0194181883800768	LGG	Deletion.Arm.4p		Insignificant	0.890411220778807
LGG:Deletion.Arm.4q	0.889620603911324	0.185682326621924	-0.0176615135693368	LGG	Deletion.Arm.4q		Insignificant	0.738535248183768
LGG:Deletion.Arm.6q	0.635434977805275	0.123042505592841	0.116014045759184	LGG	Deletion.Arm.6q		Insignificant	0.33246387024411
LGG:Deletion.Arm.7p	0.620017073440624	0.00671140939597315	0.225420736386331	LGG	Deletion.Arm.7p		Insignificant	0.316221787983694
LGG:Deletion.Arm.7q	0.458274797178329	0.00671140939597315	0.587525323235305	LGG	Deletion.Arm.7q		Insignificant	0.166535514375458
LGG:Deletion.Arm.8q	0.0250268230624447	0.0246085011185682	-0.590149206638633	LGG	Deletion.Arm.8q	82	LGG	0.000501592445344355
LGG:Deletion.Arm.9p	0.423502373379529	0.237136465324385	-0.0590556480564661	LGG	Deletion.Arm.9p		Insignificant	0.142060922715918
LGG:Deletion.Arm.9q	0.186112344827631	0.0984340044742729	-0.151138650698589	LGG	Deletion.Arm.9q		Insignificant	0.0225769194674869
LGG:Deletion.Arm.10p	3.06018121236776e-10	0.167785234899329	-0.427463182405841	LGG	Deletion.Arm.10p	349	LGG	3.22803925355249e-13
LGG:Deletion.Arm.10q	3.06018121236776e-10	0.196868008948546	-0.399734938394107	LGG	Deletion.Arm.10q	153	LGG	3.13298026722726e-13
LGG:Deletion.Arm.11p	0.0279340417624563	0.123042505592841	-0.247317355840788	LGG	Deletion.Arm.11p	154	LGG	0.000707190930695096
LGG:Deletion.Arm.11q	0.112563409117807	0.0425055928411633	-0.344217142468617	LGG	Deletion.Arm.11q		Insignificant	0.00843038190650242
LGG:Deletion.Arm.12q	0.831915288317602	0.0984340044742729	0.0359932772004763	LGG	Deletion.Arm.12q		Insignificant	0.626901328542389
LGG:Deletion.Arm.13q	0.015699972969178	0.221476510067114	-0.196058375761103	LGG	Deletion.Arm.13q	67	LGG	0.000273259023197718
LGG:Deletion.Arm.14q	0.508790510278106	0.154362416107383	-0.0670102233887011	LGG	Deletion.Arm.14q		Insignificant	0.207976054491855
LGG:Deletion.Arm.15q	0.545185661966718	0.100671140939597	0.0678306720319188	LGG	Deletion.Arm.15q		Insignificant	0.239079937848228
LGG:Deletion.Arm.18p	0.788100785981661	0.136465324384787	0.0331281453989138	LGG	Deletion.Arm.18p		Insignificant	0.542159992546281
LGG:Deletion.Arm.18q	0.570565661646528	0.125279642058166	0.0507348340314584	LGG	Deletion.Arm.18q		Insignificant	0.266086946401138
LGG:Deletion.Arm.19p	0.233286869614013	0.0447427293064877	-0.251473314798931	LGG	Deletion.Arm.19p		Insignificant	0.0370355209672035
LGG:Deletion.Arm.19q	0.426127649924288	0.413870246085011	0.0362236630370925	LGG	Deletion.Arm.19q		Insignificant	0.143166304325829
LGG:Deletion.Arm.22q	0.346099745063809	0.109619686800895	-0.122885761382838	LGG	Deletion.Arm.22q		Insignificant	0.0852471418485227
LGG:Deletion.Arm.Xq	0.149383032853661	0.134228187919463	-0.151919955417346	LGG	Deletion.Arm.Xq		Insignificant	0.0143114895599637
LGG:Amplification.1q22	0.146549883784994	0.0782997762863535	-0.192016436335437	LGG	Amplification.1q22		Insignificant	0.0136037866804636
LGG:Amplification.1q32.1	0.0532303018089251	0.0827740492170022	-0.179959074723795	LGG	Amplification.1q32.1	318	LGG	0.002358304510522
LGG:Amplification.2p24.3	0.260402681812656	0.0447427293064877	-0.236044402755776	LGG	Amplification.2p24.3		Insignificant	0.0472085567358917
LGG:Amplification.3q26.33	0.139773084639431	0.0402684563758389	-0.203062181133578	LGG	Amplification.3q26.33		Insignificant	0.0124070246454366
LGG:Amplification.4q12	0.0882961138961361	0.0536912751677852	-0.24621533068168	LGG	Amplification.4q12	223	LGG	0.00516923451607126
LGG:Amplification.7p11.2	8.71397232103144e-06	0.259507829977629	-0.292615505386309	LGG	Amplification.7p11.2	105	LGG	1.83839078502773e-08
LGG:Amplification.7q31.2	6.31018296915767e-05	0.353467561521253	-0.255310636948896	LGG	Amplification.7q31.2	322	LGG	2.42582458452183e-07
LGG:Amplification.7q32.3	0.000315009002697011	0.373601789709172	-0.229860118425568	LGG	Amplification.7q32.3	417	LGG	1.82758387640671e-06
LGG:Amplification.8q24.13	0.603091561806225	0.190156599552573	0.0362212980697389	LGG	Amplification.8q24.13		Insignificant	0.297113924401613
LGG:Amplification.9q34.3	0.362126374134689	0.087248322147651	-0.134088378372028	LGG	Amplification.9q34.3		Insignificant	0.102230925058572
LGG:Amplification.10p15.3	0.694654747724768	0.12751677852349	0.0332823038390853	LGG	Amplification.10p15.3		Insignificant	0.400133068660854
LGG:Amplification.11q24.1	0.378168177633791	0.161073825503356	0.0963733151567325	LGG	Amplification.11q24.1		Insignificant	0.110460172593011
LGG:Amplification.12p13.32	0.362126374134689	0.145413870246085	-0.110170714284639	LGG	Amplification.12p13.32		Insignificant	0.102197277288051
LGG:Amplification.12q14.1	0.112563409117807	0.0760626398210291	-0.209871932901201	LGG	Amplification.12q14.1		Insignificant	0.00839139082196448
LGG:Amplification.13q34	0.580751400454779	0.0425055928411633	-0.0485993477483335	LGG	Amplification.13q34		Insignificant	0.278186010001611
LGG:Amplification.15q26.3	0.72947683429858	0.0380313199105145	-0.0917122688311247	LGG	Amplification.15q26.3		Insignificant	0.458231492431228
LGG:Amplification.17q25.1	0.788448095935114	0.0760626398210291	-0.0664701398420737	LGG	Amplification.17q25.1		Insignificant	0.54476107894251
LGG:Amplification.19p13.3	0.0793167949055607	0.25503355704698	-0.173062921317938	LGG	Amplification.19p13.3	316	LGG	0.00443437777425603
LGG:Amplification.19p13.2	0.0369247787165733	0.243847874720358	-0.187256646596256	LGG	Amplification.19p13.2	245	LGG	0.00121089291349198
LGG:Amplification.Xp11.22	0.962201236692498	0.0850111856823266	0.01762235605129	LGG	Amplification.Xp11.22		Insignificant	0.903347377576033
LGG:Amplification.Xp11.22.1	0.870887420404041	0.116331096196868	0.0507874051415476	LGG	Amplification.Xp11.22.1		Insignificant	0.694019877384165
LGG:Deletion.1p36.32	0.577703159338789	0.411633109619687	0.0241497344209662	LGG	Deletion.1p36.32		Insignificant	0.271988182222167
LGG:Deletion.1p32.3	0.470677696728248	0.389261744966443	0.0329146788171775	LGG	Deletion.1p32.3		Insignificant	0.177808910704318
LGG:Deletion.1q43	0.833167663847585	0.0604026845637584	0.0152373903540299	LGG	Deletion.1q43		Insignificant	0.631027829791736
LGG:Deletion.2q37.3	0.395172932982887	0.149888143176734	0.0740204467756467	LGG	Deletion.2q37.3		Insignificant	0.121303083858671
LGG:Deletion.3p21.31	0.651328546336442	0.0917225950782998	-0.0952302263514184	LGG	Deletion.3p21.31		Insignificant	0.346906715497619
LGG:Deletion.3q29	0.625831541614374	0.0850111856823266	-0.0866198447212785	LGG	Deletion.3q29		Insignificant	0.322568292608546
LGG:Deletion.4q34.3	0.953428378805747	0.272930648769575	-0.0058356296921378	LGG	Deletion.4q34.3		Insignificant	0.874931307003656
LGG:Deletion.5p15.33	0.802983482558176	0.105145413870246	-0.0391632748196242	LGG	Deletion.5p15.33		Insignificant	0.576826742217424
LGG:Deletion.5q34	1	0.123042505592841	0.0359571886247583	LGG	Deletion.5q34		Insignificant	0.993330035778663
LGG:Deletion.6p25.3	0.938100445484402	0.102908277404922	0.0131908243413417	LGG	Deletion.6p25.3		Insignificant	0.838155144857899
LGG:Deletion.6q22.31	0.545185661966718	0.149888143176734	0.0981958825007858	LGG	Deletion.6q22.31		Insignificant	0.2396066125326
LGG:Deletion.6q24.3	0.787483054422765	0.158836689038031	0.0533672696118499	LGG	Deletion.6q24.3		Insignificant	0.539527064918169
LGG:Deletion.7p22.3	0.39080707777883	0.0425055928411633	0.142799380899769	LGG	Deletion.7p22.3		Insignificant	0.117500377787543
LGG:Deletion.8q24.3	0.35002328609051	0.058165548098434	-0.169497430661428	LGG	Deletion.8q24.3		Insignificant	0.0865827643335702
LGG:Deletion.9p23	0.399564613340606	0.29082774049217	-0.0614344488015277	LGG	Deletion.9p23		Insignificant	0.123494126275103
LGG:Deletion.9p21.3	0.0106629703167555	0.344519015659955	-0.166755312059053	LGG	Deletion.9p21.3	63	LGG	0.000151846096282911
LGG:Deletion.10q26.3	6.31018296915767e-05	0.306487695749441	-0.235066559273019	LGG	Deletion.10q26.3	188	LGG	2.48941827960835e-07
LGG:Deletion.11p15.5	0.444235842668166	0.208053691275168	-0.0724805387043652	LGG	Deletion.11p15.5		Insignificant	0.155810567180554
LGG:Deletion.12p13.1	0.509141258564629	0.0805369127516778	-0.0880489202762558	LGG	Deletion.12p13.1		Insignificant	0.209599859199033
LGG:Deletion.12q12	0.723372111615776	0.129753914988814	0.00573961367592979	LGG	Deletion.12q12		Insignificant	0.452489095135185
LGG:Deletion.13q14.2	0.0203926206925777	0.275167785234899	-0.165505472433471	LGG	Deletion.13q14.2	43	LGG	0.000387201658719829
LGG:Deletion.13q14.2.1	0.0114032179716051	0.279642058165548	-0.173291019688051	LGG	Deletion.13q14.2.1	420	LGG	0.000179951604928728
LGG:Deletion.13q34	0.0138209618467146	0.205816554809843	-0.211267955769101	LGG	Deletion.13q34	421	LGG	0.000233265178847504
LGG:Deletion.14q24.3	0.905141893514528	0.237136465324385	0.0235964254230829	LGG	Deletion.14q24.3		Insignificant	0.773384741929876
LGG:Deletion.15q21.3	0.997416709945456	0.131991051454139	-0.00626076232871586	LGG	Deletion.15q21.3		Insignificant	0.980582672646799
LGG:Deletion.18q23	0.610015368747517	0.154362416107383	0.02804082886027	LGG	Deletion.18q23		Insignificant	0.3062946366285
LGG:Deletion.19q13.42	0.356638369112674	0.54586129753915	0.0623746702025061	LGG	Deletion.19q13.42		Insignificant	0.0928214191250491
LGG:Deletion.22q13.31	0.50715705557435	0.145413870246085	-0.0765130157347	LGG	Deletion.22q13.31		Insignificant	0.206036633831221
LGG:Deletion.Xq21.1	0.260402681812656	0.147651006711409	-0.113892731256307	LGG	Deletion.Xq21.1		Insignificant	0.0470049798381929
LIHC:Amplification.Arm.1p	0.891116941438448	0.185185185185185	0.00822170152418389	LIHC	Amplification.Arm.1p		Insignificant	0.741151353653562
LIHC:Amplification.Arm.1q	0.937784449475645	0.576719576719577	-0.0165807195891476	LIHC	Amplification.Arm.1q		Insignificant	0.836883590987759
LIHC:Amplification.Arm.4p	0.470677696728248	0.0846560846560847	-0.100347506235832	LIHC	Amplification.Arm.4p		Insignificant	0.17873836584617
LIHC:Amplification.Arm.4q	0.755231199372611	0.0264550264550265	-0.0622836603915764	LIHC	Amplification.Arm.4q		Insignificant	0.499504179331885
LIHC:Amplification.Arm.5p	0.592459762795639	0.375661375661376	-0.0487913857435438	LIHC	Amplification.Arm.5p		Insignificant	0.287357862829969
LIHC:Amplification.Arm.5q	0.99005166147038	0.28042328042328	0.00514605799842105	LIHC	Amplification.Arm.5q		Insignificant	0.965764145888233
LIHC:Amplification.Arm.6p	0.247429463946393	0.306878306878307	-0.0612914803168954	LIHC	Amplification.Arm.6p		Insignificant	0.0413688296312072
LIHC:Amplification.Arm.6q	0.274645209027659	0.195767195767196	-0.0774680781743835	LIHC	Amplification.Arm.6q		Insignificant	0.0550449258599738
LIHC:Amplification.Arm.7p	0.553998981668341	0.285714285714286	-0.0253368421865963	LIHC	Amplification.Arm.7p		Insignificant	0.249180091848783
LIHC:Amplification.Arm.7q	0.660097496914559	0.306878306878307	-0.0215226328587819	LIHC	Amplification.Arm.7q		Insignificant	0.355463894699243
LIHC:Amplification.Arm.8p	0.672831998427241	0.195767195767196	0.0769920107541915	LIHC	Amplification.Arm.8p		Insignificant	0.371816517032564
LIHC:Amplification.Arm.8q	0.0725890143701546	0.492063492063492	0.136323522420187	LIHC	Amplification.Arm.8q	35	LIHC	0.00379024916806187
LIHC:Amplification.Arm.9p	0.5239024145053	0.0582010582010582	-0.0802958606492976	LIHC	Amplification.Arm.9p		Insignificant	0.21884531238829
LIHC:Amplification.Arm.9q	0.730681687758206	0.0634920634920635	-0.0298008743248928	LIHC	Amplification.Arm.9q		Insignificant	0.459977852837907
LIHC:Amplification.Arm.10q	0.570637303704369	0.0846560846560847	0.0294030311969826	LIHC	Amplification.Arm.10q		Insignificant	0.266744893096732
LIHC:Amplification.Arm.13q	0.329887682177447	0.0740740740740741	-0.13515166941011	LIHC	Amplification.Arm.13q		Insignificant	0.0776724913937469
LIHC:Amplification.Arm.14q	0.329656484482001	0.0634920634920635	-0.177323431470998	LIHC	Amplification.Arm.14q		Insignificant	0.0750090693989003
LIHC:Amplification.Arm.16p	0.216640465322396	0.0846560846560847	0.163377228495258	LIHC	Amplification.Arm.16p		Insignificant	0.0295701480351794
LIHC:Amplification.Arm.16q	0.789126506418251	0.0423280423280423	0.0737117943981009	LIHC	Amplification.Arm.16q		Insignificant	0.545646017887303
LIHC:Amplification.Arm.17p	0.878895565789949	0.0846560846560847	-0.0562511193131159	LIHC	Amplification.Arm.17p		Insignificant	0.714797975974737
LIHC:Amplification.Arm.17q	0.77684103191389	0.248677248677249	-0.0388006312000386	LIHC	Amplification.Arm.17q		Insignificant	0.525269094363717
LIHC:Amplification.Arm.20p	0.170245283906864	0.296296296296296	-0.122660583516434	LIHC	Amplification.Arm.20p		Insignificant	0.0184094487573275
LIHC:Amplification.Arm.20q	0.175820110315233	0.312169312169312	-0.121739822707836	LIHC	Amplification.Arm.20q		Insignificant	0.0200301391498367
LIHC:Amplification.Arm.21q	0.747479040608187	0.0899470899470899	-0.0735033821217987	LIHC	Amplification.Arm.21q		Insignificant	0.481367040391665
LIHC:Amplification.Arm.22q	0.660636736596301	0.142857142857143	-0.0715042863914492	LIHC	Amplification.Arm.22q		Insignificant	0.35679958769758
LIHC:Deletion.Arm.1p	0.813711903762389	0.227513227513228	-0.0197199793638294	LIHC	Deletion.Arm.1p		Insignificant	0.601838875742545
LIHC:Deletion.Arm.1q	0.871747738803609	0.0634920634920635	0.00613099759655977	LIHC	Deletion.Arm.1q		Insignificant	0.70065425099147
LIHC:Deletion.Arm.4p	1	0.275132275132275	0.0166012424196231	LIHC	Deletion.Arm.4p		Insignificant	0.998812149533593
LIHC:Deletion.Arm.4q	0.787483054422765	0.380952380952381	-0.0243354779459386	LIHC	Deletion.Arm.4q		Insignificant	0.540555706064144
LIHC:Deletion.Arm.5p	0.360663005079246	0.0740740740740741	0.152388289738274	LIHC	Deletion.Arm.5p		Insignificant	0.0994396896520813
LIHC:Deletion.Arm.5q	0.568499865661602	0.116402116402116	0.0829055394697935	LIHC	Deletion.Arm.5q		Insignificant	0.262061646934726
LIHC:Deletion.Arm.6p	0.644590294808597	0.105820105820106	-0.0713853301072618	LIHC	Deletion.Arm.6p		Insignificant	0.340510946965346
LIHC:Deletion.Arm.6q	0.788100785981661	0.26984126984127	-0.0325374011239066	LIHC	Deletion.Arm.6q		Insignificant	0.544105447705693
LIHC:Deletion.Arm.7p	0.360663005079246	0.0634920634920635	-0.139102446160271	LIHC	Deletion.Arm.7p		Insignificant	0.100158946307638
LIHC:Deletion.Arm.7q	0.594516834481998	0.0793650793650794	-0.110250319908706	LIHC	Deletion.Arm.7q		Insignificant	0.28910576022806
LIHC:Deletion.Arm.8p	0.805813291622827	0.497354497354497	-0.0036311874556274	LIHC	Deletion.Arm.8p		Insignificant	0.584713853690128
LIHC:Deletion.Arm.8q	0.329656484482001	0.111111111111111	-0.128315668132628	LIHC	Deletion.Arm.8q		Insignificant	0.0745223147739236
LIHC:Deletion.Arm.9p	0.428231384601484	0.322751322751323	0.0719677119391622	LIHC	Deletion.Arm.9p		Insignificant	0.144168586960386
LIHC:Deletion.Arm.9q	0.953428378805747	0.328042328042328	0.00382205244917078	LIHC	Deletion.Arm.9q		Insignificant	0.8728681351566
LIHC:Deletion.Arm.10q	0.0519162700081673	0.238095238095238	-0.167716955950131	LIHC	Deletion.Arm.10q	153	LIHC	0.00218255443777249
LIHC:Deletion.Arm.13q	0.549517869599211	0.354497354497354	-0.0382654969679153	LIHC	Deletion.Arm.13q		Insignificant	0.243581967018602
LIHC:Deletion.Arm.14q	0.672831998427241	0.306878306878307	0.0525772687548898	LIHC	Deletion.Arm.14q		Insignificant	0.375314556258128
LIHC:Deletion.Arm.16p	0.260402681812656	0.301587301587302	-0.112429212349023	LIHC	Deletion.Arm.16p		Insignificant	0.0493217437781096
LIHC:Deletion.Arm.16q	0.876484608904503	0.375661375661376	-0.0398784727584403	LIHC	Deletion.Arm.16q		Insignificant	0.711912604278974
LIHC:Deletion.Arm.17p	0.407105486538266	0.534391534391534	-0.0451477513498135	LIHC	Deletion.Arm.17p		Insignificant	0.130333876755658
LIHC:Deletion.Arm.17q	0.715636137065733	0.169312169312169	0.0393950818388276	LIHC	Deletion.Arm.17q		Insignificant	0.444822243772633
LIHC:Deletion.Arm.20p	0.999924559255308	0.0582010582010582	0.00730504473123972	LIHC	Deletion.Arm.20p		Insignificant	0.988671485712575
LIHC:Deletion.Arm.20q	0.713514104258122	0.037037037037037	0.103756592180495	LIHC	Deletion.Arm.20q		Insignificant	0.440718664733439
LIHC:Deletion.Arm.21q	0.405890031152693	0.285714285714286	0.100737777653168	LIHC	Deletion.Arm.21q		Insignificant	0.127705622154968
LIHC:Deletion.Arm.22q	0.692413288415947	0.248677248677249	-0.0644777092783979	LIHC	Deletion.Arm.22q		Insignificant	0.39842979834483
LIHC:Amplification.1p22.3	0.978717257873286	0.243386243386243	-0.0133544088457151	LIHC	Amplification.1p22.3		Insignificant	0.939485975384694
LIHC:Amplification.1q22	0.663948214598293	0.73015873015873	-0.0699247882026675	LIHC	Amplification.1q22		Insignificant	0.360103905797505
LIHC:Amplification.1q42.3	0.794432026622791	0.698412698412698	-0.0276154903774128	LIHC	Amplification.1q42.3		Insignificant	0.55158306561994
LIHC:Amplification.2p24.1	0.771630460965874	0.216931216931217	0.0464308921588761	LIHC	Amplification.2p24.1		Insignificant	0.515641241584263
LIHC:Amplification.2q31.2	0.863402768523056	0.195767195767196	-0.0270877290929152	LIHC	Amplification.2q31.2		Insignificant	0.67897337967715
LIHC:Amplification.3q26.31	0.481184774509946	0.211640211640212	-0.0629576383271857	LIHC	Amplification.3q26.31		Insignificant	0.185742792780606
LIHC:Amplification.4q13.3	0.329887682177447	0.0899470899470899	-0.0880905250494881	LIHC	Amplification.4q13.3		Insignificant	0.0777741529184171
LIHC:Amplification.5p15.33	0.570565661646528	0.470899470899471	-0.0594927267600727	LIHC	Amplification.5p15.33		Insignificant	0.26606052529328
LIHC:Amplification.5q35.3	0.96038852480227	0.328042328042328	0.00205228205083818	LIHC	Amplification.5q35.3		Insignificant	0.892985796201222
LIHC:Amplification.6p25.2	0.0996578620979303	0.439153439153439	-0.0955778917916383	LIHC	Amplification.6p25.2		Insignificant	0.00678051909843513
LIHC:Amplification.6p21.1	0.0599388382001955	0.439153439153439	-0.115597750873279	LIHC	Amplification.6p21.1	253	LIHC	0.00285061462386824
LIHC:Amplification.6q12	0.452400613572508	0.322751322751323	-0.0401724747020928	LIHC	Amplification.6q12		Insignificant	0.161298952940409
LIHC:Amplification.6q12.1	0.233352097424956	0.238095238095238	-0.0835818970696947	LIHC	Amplification.6q12.1		Insignificant	0.0371689522269708
LIHC:Amplification.7q21.2	0.635588295993096	0.343915343915344	-0.0247654878708077	LIHC	Amplification.7q21.2		Insignificant	0.333468477551046
LIHC:Amplification.7q31.2	0.61909346413725	0.338624338624339	-0.0301646420370596	LIHC	Amplification.7q31.2		Insignificant	0.313791571221465
LIHC:Amplification.8q11.1	0.175820110315233	0.412698412698413	0.113108181235822	LIHC	Amplification.8q11.1		Insignificant	0.0196897252758968
LIHC:Amplification.8q24.21	0.359463413717065	0.597883597883598	0.0770681627693066	LIHC	Amplification.8q24.21		Insignificant	0.0961667628657875
LIHC:Amplification.9q34.2	0.787483054422765	0.148148148148148	-0.0240629291515715	LIHC	Amplification.9q34.2		Insignificant	0.540548755663522
LIHC:Amplification.10p15.1	0.636657739134721	0.211640211640212	-0.0742410770773017	LIHC	Amplification.10p15.1		Insignificant	0.334446787013809
LIHC:Amplification.11q13.3	0.260402681812656	0.195767195767196	-0.120724550251576	LIHC	Amplification.11q13.3		Insignificant	0.0489773971961527
LIHC:Amplification.13q32.3	0.541365618263965	0.19047619047619	-0.0789306901634186	LIHC	Amplification.13q32.3		Insignificant	0.235277040848896
LIHC:Amplification.15q26.3	0.907782205711497	0.164021164021164	-0.0443627200200423	LIHC	Amplification.15q26.3		Insignificant	0.7780306351694
LIHC:Amplification.17p11.2	0.847485932486912	0.158730158730159	-0.0312354029305677	LIHC	Amplification.17p11.2		Insignificant	0.658409186548067
LIHC:Amplification.17q25.3	0.704645594490507	0.433862433862434	-0.039714140684294	LIHC	Amplification.17q25.3		Insignificant	0.429449986682318
LIHC:Amplification.19q13.11	0.911349632178451	0.28042328042328	0.00539179190750794	LIHC	Amplification.19q13.11		Insignificant	0.784231190180255
LIHC:Amplification.20q13.13	0.360663005079246	0.349206349206349	-0.0920909641360099	LIHC	Amplification.20q13.13		Insignificant	0.099545884641648
LIHC:Amplification.20q13.33	0.171021765305839	0.354497354497354	-0.123338830928069	LIHC	Amplification.20q13.33		Insignificant	0.018761881425957
LIHC:Amplification.Xq28	0.839892650393335	0.243386243386243	-0.00144411961780788	LIHC	Amplification.Xq28		Insignificant	0.647638742022709
LIHC:Deletion.1p36.23	0.892261674917235	0.481481481481481	-0.0222757471813484	LIHC	Deletion.1p36.23		Insignificant	0.752492836599504
LIHC:Deletion.2q22.1	0.998577993944029	0.132275132275132	-0.0175365503981388	LIHC	Deletion.2q22.1		Insignificant	0.982777709229725
LIHC:Deletion.2q37.3	0.953428378805747	0.222222222222222	-0.023204857947817	LIHC	Deletion.2q37.3		Insignificant	0.871685154418601
LIHC:Deletion.3p13	0.801710557753814	0.216931216931217	-0.00802408662425069	LIHC	Deletion.3p13		Insignificant	0.564698750005237
LIHC:Deletion.4p16.3	0.871747738803609	0.227513227513228	-0.00612462683432913	LIHC	Deletion.4p16.3		Insignificant	0.697614128993312
LIHC:Deletion.4q24	0.355409441588084	0.481481481481481	-0.0707704850205202	LIHC	Deletion.4q24		Insignificant	0.0907981103046123
LIHC:Deletion.4q34.1	0.537073453536713	0.439153439153439	-0.0533147915226335	LIHC	Deletion.4q34.1		Insignificant	0.231576065670574
LIHC:Deletion.4q34.3	0.796880994044003	0.439153439153439	-0.0233935300044306	LIHC	Deletion.4q34.3		Insignificant	0.55466359565481
LIHC:Deletion.6q27	0.56910856875602	0.35978835978836	-0.0510395325929518	LIHC	Deletion.6q27		Insignificant	0.263601718474384
LIHC:Deletion.8p23.2	0.894503170823337	0.650793650793651	-0.00214635105213645	LIHC	Deletion.8p23.2		Insignificant	0.755798565220984
LIHC:Deletion.9p21.3	0.440485807388916	0.402116402116402	0.0737199376160076	LIHC	Deletion.9p21.3		Insignificant	0.152571292439111
LIHC:Deletion.10q23.31	0.00823372848351497	0.306878306878307	-0.194297249444322	LIHC	Deletion.10q23.31	127	LIHC	0.000108567094983056
LIHC:Deletion.10q25.2	0.0106904818250943	0.306878306878307	-0.192575501671726	LIHC	Deletion.10q25.2	258	LIHC	0.000157876313872701
LIHC:Deletion.11q14.1	0.389807793304042	0.232804232804233	0.127925174302852	LIHC	Deletion.11q14.1		Insignificant	0.116777862129059
LIHC:Deletion.11q23.3	0.672831998427241	0.26984126984127	0.0849220281304994	LIHC	Deletion.11q23.3		Insignificant	0.374429746878616
LIHC:Deletion.12p12.1	0.405890031152693	0.238095238095238	-0.0506385946245493	LIHC	Deletion.12p12.1		Insignificant	0.128805294686818
LIHC:Deletion.12q24.33	0.475479086456822	0.185185185185185	-0.0316377187785459	LIHC	Deletion.12q24.33		Insignificant	0.181314018727997
LIHC:Deletion.13q14.2	0.103301309854972	0.476190476190476	-0.106054895488218	LIHC	Deletion.13q14.2		Insignificant	0.00713737953111886
LIHC:Deletion.13q22.2	0.244267546011855	0.375661375661376	-0.0758707044584872	LIHC	Deletion.13q22.2		Insignificant	0.0401340923961845
LIHC:Deletion.14q23.3	0.887734502540886	0.354497354497354	-0.0071562618189942	LIHC	Deletion.14q23.3		Insignificant	0.735564822516736
LIHC:Deletion.14q32.33	0.802304168672167	0.354497354497354	-0.0329204617669299	LIHC	Deletion.14q32.33		Insignificant	0.573511555194227
LIHC:Deletion.16q23.2	0.534003972784227	0.417989417989418	-0.073031241830428	LIHC	Deletion.16q23.2		Insignificant	0.228697903956114
LIHC:Deletion.17p11.2	0.578732673148262	0.566137566137566	-0.0403293756684193	LIHC	Deletion.17p11.2		Insignificant	0.274258487012301
LIHC:Deletion.19p13.3	0.0519162700081673	0.227513227513228	0.164492116856912	LIHC	Deletion.19p13.3	133	LIHC	0.00217287375215937
LIHC:Deletion.22q13.32	0.414367707628465	0.306878306878307	-0.0942657568209264	LIHC	Deletion.22q13.32		Insignificant	0.136451432422654
LUAD:Amplification.Arm.1p	0.671694401202118	0.267281105990783	-0.0271212256877087	LUAD	Amplification.Arm.1p		Insignificant	0.369148505302008
LUAD:Amplification.Arm.1q	0.960506548749343	0.612903225806452	0.0234379809385858	LUAD	Amplification.Arm.1q		Insignificant	0.895919934422885
LUAD:Amplification.Arm.3p	0.83987537315891	0.076036866359447	0.0395586021152754	LUAD	Amplification.Arm.3p		Insignificant	0.644062369591161
LUAD:Amplification.Arm.3q	0.883599182195016	0.165898617511521	-0.00854552312253798	LUAD	Amplification.Arm.3q		Insignificant	0.727656650160161
LUAD:Amplification.Arm.5p	0.537073453536713	0.546082949308756	0.0498762665542998	LUAD	Amplification.Arm.5p		Insignificant	0.23227860332284
LUAD:Amplification.Arm.5q	0.801710557753814	0.251152073732719	0.0217035112378223	LUAD	Amplification.Arm.5q		Insignificant	0.566840176385579
LUAD:Amplification.Arm.6q	0.105672070835137	0.133640552995392	0.145196767801225	LUAD	Amplification.Arm.6q		Insignificant	0.00780279004056917
LUAD:Amplification.Arm.7p	0.978717257873286	0.506912442396313	-0.00400120300399198	LUAD	Amplification.Arm.7p		Insignificant	0.938679499907915
LUAD:Amplification.Arm.7q	0.684783311775245	0.414746543778802	0.0216476056397221	LUAD	Amplification.Arm.7q		Insignificant	0.390066443416279
LUAD:Amplification.Arm.8p	0.847485932486912	0.251152073732719	0.0330597471821443	LUAD	Amplification.Arm.8p		Insignificant	0.658410748182079
LUAD:Amplification.Arm.8q	0.700336601941687	0.481566820276498	0.0180347698723748	LUAD	Amplification.Arm.8q		Insignificant	0.415547825519197
LUAD:Amplification.Arm.9p	0.768745121164011	0.0806451612903226	0.0458394707776391	LUAD	Amplification.Arm.9p		Insignificant	0.512496747442674
LUAD:Amplification.Arm.9q	0.987255248955548	0.0576036866359447	0.000495551832720764	LUAD	Amplification.Arm.9q		Insignificant	0.960699332448832
LUAD:Amplification.Arm.13q	0.713514104258122	0.0898617511520737	0.0198180058851447	LUAD	Amplification.Arm.13q		Insignificant	0.440829779384075
LUAD:Amplification.Arm.15q	0.874090089382507	0.0737327188940092	0.000436937645199365	LUAD	Amplification.Arm.15q		Insignificant	0.707201580755678
LUAD:Amplification.Arm.17p	0.590207479339512	0.168202764976959	0.0500291085713549	LUAD	Amplification.Arm.17p		Insignificant	0.285453722866209
LUAD:Amplification.Arm.17q	0.383697553855115	0.384792626728111	0.0480249540254896	LUAD	Amplification.Arm.17q		Insignificant	0.11334256231209
LUAD:Amplification.Arm.18p	0.553998981668341	0.191244239631336	0.0711214805629741	LUAD	Amplification.Arm.18p		Insignificant	0.248864145748351
LUAD:Amplification.Arm.18q	0.405890031152693	0.142857142857143	0.0872250226826665	LUAD	Amplification.Arm.18q		Insignificant	0.127781534835907
LUAD:Amplification.Arm.19p	0.822982986276977	0.0552995391705069	0.0197347622363475	LUAD	Amplification.Arm.19p		Insignificant	0.613685912787149
LUAD:Amplification.Arm.19q	0.921030935322372	0.140552995391705	-0.00305627692076893	LUAD	Amplification.Arm.19q		Insignificant	0.800072758689845
LUAD:Amplification.Arm.20p	0.979098585143797	0.334101382488479	0.00945614800773864	LUAD	Amplification.Arm.20p		Insignificant	0.94243402842164
LUAD:Amplification.Arm.20q	0.780943556625581	0.3963133640553	0.0420094766077082	LUAD	Amplification.Arm.20q		Insignificant	0.531108681822263
LUAD:Amplification.Arm.21q	0.672882185396593	0.193548387096774	0.0164370558478097	LUAD	Amplification.Arm.21q		Insignificant	0.378318781451882
LUAD:Amplification.Arm.22q	1	0.133640552995392	-0.00806406813265248	LUAD	Amplification.Arm.22q		Insignificant	0.991475017840913
LUAD:Deletion.Arm.1p	0.748041765229993	0.168202764976959	0.0511840912800343	LUAD	Deletion.Arm.1p		Insignificant	0.482123964721019
LUAD:Deletion.Arm.1q	0.950610253811948	0.0622119815668203	-0.0266349364033749	LUAD	Deletion.Arm.1q		Insignificant	0.864132541700592
LUAD:Deletion.Arm.3p	0.861808186431488	0.433179723502304	0.0318078320696573	LUAD	Deletion.Arm.3p		Insignificant	0.67635579188294
LUAD:Deletion.Arm.3q	0.710438280561625	0.292626728110599	0.0603318944666746	LUAD	Deletion.Arm.3q		Insignificant	0.436529850661547
LUAD:Deletion.Arm.5p	0.65296503283777	0.0806451612903226	0.0697595040701913	LUAD	Deletion.Arm.5p		Insignificant	0.348523530185561
LUAD:Deletion.Arm.5q	0.260402681812656	0.283410138248848	0.0751271172780958	LUAD	Deletion.Arm.5q		Insignificant	0.0497024482735181
LUAD:Deletion.Arm.6q	0.492737229976141	0.435483870967742	-0.0380735673028294	LUAD	Deletion.Arm.6q		Insignificant	0.194732557709033
LUAD:Deletion.Arm.7p	0.871747738803609	0.0737327188940092	0.0102253565165435	LUAD	Deletion.Arm.7p		Insignificant	0.698510255482231
LUAD:Deletion.Arm.7q	0.672831998427241	0.0875576036866359	0.0517342098507818	LUAD	Deletion.Arm.7q		Insignificant	0.376256727100064
LUAD:Deletion.Arm.8p	0.83987537315891	0.398617511520737	0.00251473538759139	LUAD	Deletion.Arm.8p		Insignificant	0.641320684918967
LUAD:Deletion.Arm.8q	0.934700757143108	0.115207373271889	-0.00354876021791473	LUAD	Deletion.Arm.8q		Insignificant	0.828708846391121
LUAD:Deletion.Arm.9p	0.754134495096199	0.534562211981567	0.0270402161792447	LUAD	Deletion.Arm.9p		Insignificant	0.496409135964122
LUAD:Deletion.Arm.9q	0.391979411233207	0.509216589861751	0.0571761284825945	LUAD	Deletion.Arm.9q		Insignificant	0.119997592062888
LUAD:Deletion.Arm.13q	0.991614127863453	0.5	0.0185021638427578	LUAD	Deletion.Arm.13q		Insignificant	0.971913706190394
LUAD:Deletion.Arm.15q	0.956139451582917	0.474654377880184	0.00960979925858041	LUAD	Deletion.Arm.15q		Insignificant	0.884529851306137
LUAD:Deletion.Arm.17p	0.687836942022225	0.430875576036866	-0.0529695376787167	LUAD	Deletion.Arm.17p		Insignificant	0.393982552234249
LUAD:Deletion.Arm.17q	0.80542461709901	0.108294930875576	0.0536430667397285	LUAD	Deletion.Arm.17q		Insignificant	0.582828362162364
LUAD:Deletion.Arm.18p	0.905141893514528	0.354838709677419	0.00898420482229856	LUAD	Deletion.Arm.18p		Insignificant	0.774920167478331
LUAD:Deletion.Arm.18q	0.882937231217867	0.426267281105991	0.00818102945457788	LUAD	Deletion.Arm.18q		Insignificant	0.723599370512282
LUAD:Deletion.Arm.19p	0.387228150490624	0.502304147465438	0.0496434442643787	LUAD	Deletion.Arm.19p		Insignificant	0.11565204344742
LUAD:Deletion.Arm.19q	0.737811851008814	0.327188940092166	0.0369158586453322	LUAD	Deletion.Arm.19q		Insignificant	0.469627885039699
LUAD:Deletion.Arm.20p	0.997416709945456	0.228110599078341	0.00015579712016045	LUAD	Deletion.Arm.20p		Insignificant	0.979626910806641
LUAD:Deletion.Arm.20q	0.802304168672167	0.124423963133641	-0.049052962742584	LUAD	Deletion.Arm.20q		Insignificant	0.575069634242572
LUAD:Deletion.Arm.21q	0.936365473723614	0.324884792626728	0.0133518217978157	LUAD	Deletion.Arm.21q		Insignificant	0.834299289358916
LUAD:Deletion.Arm.22q	0.660875273323451	0.440092165898617	0.024544141210419	LUAD	Deletion.Arm.22q		Insignificant	0.357304106514056
LUAD:Amplification.1p34.3	0.944391959344281	0.271889400921659	0.00508381417337045	LUAD	Amplification.1p34.3		Insignificant	0.850251621624835
LUAD:Amplification.1p22.3	0.837723723249565	0.269585253456221	0.0252214197505571	LUAD	Amplification.1p22.3		Insignificant	0.637106135299828
LUAD:Amplification.1q21.3	0.912109258514188	0.744239631336406	-0.0107693787986136	LUAD	Amplification.1q21.3		Insignificant	0.787030984667306
LUAD:Amplification.3q26.2	0.977343500624861	0.334101382488479	0.0327171969590356	LUAD	Amplification.3q26.2		Insignificant	0.934043472116165
LUAD:Amplification.4q12	0.50715705557435	0.195852534562212	0.0886490251000644	LUAD	Amplification.4q12		Insignificant	0.2054558520386
LUAD:Amplification.5p15.33	0.311041335633274	0.645161290322581	0.0786515855610839	LUAD	Amplification.5p15.33		Insignificant	0.0664690014078468
LUAD:Amplification.5p13.1	0.178852075209727	0.592165898617512	0.0838486500360345	LUAD	Amplification.5p13.1		Insignificant	0.0206875748990029
LUAD:Amplification.5q35.1	0.751242594453795	0.251152073732719	0.0267710978282851	LUAD	Amplification.5q35.1		Insignificant	0.487375169654507
LUAD:Amplification.6p21.1	0.184310579116445	0.412442396313364	0.0795187826658754	LUAD	Amplification.6p21.1		Insignificant	0.0218722997369199
LUAD:Amplification.7p21.1	0.977343500624861	0.543778801843318	0.00136437136211942	LUAD	Amplification.7p21.1		Insignificant	0.93356080143629
LUAD:Amplification.7p11.2	0.960600086391957	0.523041474654378	-0.010685994630391	LUAD	Amplification.7p11.2		Insignificant	0.89878932133931
LUAD:Amplification.7q31.2	0.978717257873286	0.412442396313364	-0.00955796503227102	LUAD	Amplification.7q31.2		Insignificant	0.939271079922874
LUAD:Amplification.8p11.23	0.621139448775827	0.278801843317972	0.0451079952989106	LUAD	Amplification.8p11.23		Insignificant	0.317602418948466
LUAD:Amplification.8p11.21	0.362126374134689	0.354838709677419	0.0592715083607986	LUAD	Amplification.8p11.21		Insignificant	0.101821610389984
LUAD:Amplification.8q11.1	0.355409441588084	0.465437788018433	0.0478199144875688	LUAD	Amplification.8q11.1		Insignificant	0.0909143350053907
LUAD:Amplification.8q24.21	0.513849851318507	0.63594470046083	0.0366361862430873	LUAD	Amplification.8q24.21		Insignificant	0.212206979737548
LUAD:Amplification.10p15.1	0.621139448775827	0.288018433179723	0.0435210936341139	LUAD	Amplification.10p15.1		Insignificant	0.318244698349609
LUAD:Amplification.11q13.3	0.438285489266535	0.345622119815668	0.0678379144829879	LUAD	Amplification.11q13.3		Insignificant	0.151228340945376
LUAD:Amplification.12p12.1	0.560594083665402	0.370967741935484	0.0628814837846088	LUAD	Amplification.12p12.1		Insignificant	0.254277907147809
LUAD:Amplification.12q14.1	0.780943556625581	0.341013824884793	-0.00839682298754418	LUAD	Amplification.12q14.1		Insignificant	0.53339762965724
LUAD:Amplification.12q15	0.831915288317602	0.34331797235023	-0.00143053600039345	LUAD	Amplification.12q15		Insignificant	0.626386724444507
LUAD:Amplification.13q33.3	0.260402681812656	0.165898617511521	0.0942636735318541	LUAD	Amplification.13q33.3		Insignificant	0.0492378450643423
LUAD:Amplification.14q13.3	0.875221942755099	0.463133640552995	0.0175446293999357	LUAD	Amplification.14q13.3		Insignificant	0.70857894627061
LUAD:Amplification.16p11.2	0.567097384041225	0.331797235023041	-0.0398891181355587	LUAD	Amplification.16p11.2		Insignificant	0.260816940339635
LUAD:Amplification.17q12	0.247429463946393	0.453917050691244	0.0669262820542782	LUAD	Amplification.17q12		Insignificant	0.0414992455353128
LUAD:Amplification.17q23.1	0.595393542316203	0.493087557603687	0.0300845048617573	LUAD	Amplification.17q23.1		Insignificant	0.289936339060862
LUAD:Amplification.18q11.2	0.547865866849144	0.211981566820276	0.0569274699698168	LUAD	Amplification.18q11.2		Insignificant	0.242389464362632
LUAD:Amplification.19q12	0.30155628264371	0.274193548387097	0.0769408745530971	LUAD	Amplification.19q12		Insignificant	0.0626651768784924
LUAD:Amplification.20p11.21	0.91193373926203	0.387096774193548	-0.00522163740573145	LUAD	Amplification.20p11.21		Insignificant	0.785436601379164
LUAD:Amplification.20q13.33	0.944107531792116	0.490783410138249	0.0249286903067496	LUAD	Amplification.20q13.33		Insignificant	0.849426285072733
LUAD:Amplification.22q11.22	0.953428378805747	0.182027649769585	-0.0122029865610376	LUAD	Amplification.22q11.22		Insignificant	0.873916371848814
LUAD:Amplification.Xq28	0.802304168672167	0.311059907834101	0.0511192717939259	LUAD	Amplification.Xq28		Insignificant	0.575704410873771
LUAD:Deletion.1p36.13	0.746431579886042	0.23963133640553	0.0276708012156286	LUAD	Deletion.1p36.13		Insignificant	0.477942421618952
LUAD:Deletion.1p13.1	0.698081614454998	0.30184331797235	0.0570230673152565	LUAD	Deletion.1p13.1		Insignificant	0.405883727796878
LUAD:Deletion.2q22.1	0.0260505835778021	0.0944700460829493	0.268163421060529	LUAD	Deletion.2q22.1	55	LUAD	0.000535850611568715
LUAD:Deletion.2q37.3	0.0599388382001955	0.135944700460829	0.183982068126955	LUAD	Deletion.2q37.3	56	LUAD	0.00283839808808878
LUAD:Deletion.3p26.3	0.892122473349661	0.465437788018433	0.0225162472297242	LUAD	Deletion.3p26.3		Insignificant	0.749889850033487
LUAD:Deletion.3p21.31	0.604859105182539	0.497695852534562	0.0460265597073635	LUAD	Deletion.3p21.31		Insignificant	0.301644594824139
LUAD:Deletion.3q11.1	0.876484608904503	0.288018433179723	0.00678770738697487	LUAD	Deletion.3q11.1		Insignificant	0.711895330429926
LUAD:Deletion.3q29	0.85586941640569	0.276497695852535	0.0193040292506597	LUAD	Deletion.3q29		Insignificant	0.670340761267115
LUAD:Deletion.4p16.3	0.378168177633791	0.258064516129032	0.0559411965025234	LUAD	Deletion.4p16.3		Insignificant	0.110945680206546
LUAD:Deletion.4q22.1	0.586624704712466	0.32258064516129	0.0591146484980207	LUAD	Deletion.4q22.1		Insignificant	0.281864507380304
LUAD:Deletion.4q35.1	0.444837933120586	0.387096774193548	0.055104799912451	LUAD	Deletion.4q35.1		Insignificant	0.156256362583497
LUAD:Deletion.5q11.2	0.139773084639431	0.352534562211982	0.0862621323576471	LUAD	Deletion.5q11.2		Insignificant	0.012335163081566
LUAD:Deletion.5q31.1	0.39132611197893	0.41705069124424	0.0410565822683253	LUAD	Deletion.5q31.1		Insignificant	0.118744682483242
LUAD:Deletion.6q12	0.264747284125105	0.368663594470046	-0.0886264049516816	LUAD	Deletion.6q12		Insignificant	0.0512459141740051
LUAD:Deletion.6q22.31	0.687053054564407	0.52073732718894	-0.0144682446699527	LUAD	Deletion.6q22.31		Insignificant	0.392808813896528
LUAD:Deletion.6q26	0.740129379237381	0.52073732718894	-0.0125178688108161	LUAD	Deletion.6q26		Insignificant	0.473120679132756
LUAD:Deletion.8p23.2	0.701725640801581	0.493087557603687	0.0128597359242679	LUAD	Deletion.8p23.2		Insignificant	0.418236936959899
LUAD:Deletion.8p12	0.955173340358871	0.444700460829493	-0.0229160189147226	LUAD	Deletion.8p12		Insignificant	0.877590695625081
LUAD:Deletion.8p11.21	0.470677696728248	0.237327188940092	-0.0367579555740871	LUAD	Deletion.8p11.21		Insignificant	0.1786929535118
LUAD:Deletion.8q11.21	0.337283003443646	0.129032258064516	-0.0725727986331535	LUAD	Deletion.8q11.21		Insignificant	0.0804071295129367
LUAD:Deletion.9p23	0.700041596953774	0.566820276497696	0.0272584073455731	LUAD	Deletion.9p23		Insignificant	0.413639934854554
LUAD:Deletion.9p21.3	0.953428378805747	0.580645161290323	-0.00904889836729428	LUAD	Deletion.9p21.3		Insignificant	0.875206264332194
LUAD:Deletion.9q21.11	0.672552765054599	0.513824884792627	0.0350016856126523	LUAD	Deletion.9q21.11		Insignificant	0.370329687087026
LUAD:Deletion.10p15.3	0.912109258514188	0.248847926267281	0.0324771459814306	LUAD	Deletion.10p15.3		Insignificant	0.78683824597863
LUAD:Deletion.10q26.3	0.805076933274686	0.299539170506912	0.0469996110521036	LUAD	Deletion.10q26.3		Insignificant	0.581633041737459
LUAD:Deletion.11p15.5	0.801710557753814	0.285714285714286	0.00714954057164441	LUAD	Deletion.11p15.5		Insignificant	0.568306327301014
LUAD:Deletion.11q23.2	0.294407643282208	0.241935483870968	0.0995603258174249	LUAD	Deletion.11q23.2		Insignificant	0.0606950284421822
LUAD:Deletion.11q25	0.355409441588084	0.235023041474654	0.0936712200622249	LUAD	Deletion.11q25		Insignificant	0.089987808788606
LUAD:Deletion.12p13.2	0.805076933274686	0.28110599078341	0.00642373952991893	LUAD	Deletion.12p13.2		Insignificant	0.580896375894741
LUAD:Deletion.12q12	0.325457021015754	0.195852534562212	0.0493668947728718	LUAD	Deletion.12q12		Insignificant	0.0722557351077657
LUAD:Deletion.12q24.33	0.9455324577121	0.248847926267281	0.00626489980116318	LUAD	Deletion.12q24.33		Insignificant	0.854270622394951
LUAD:Deletion.13q12.11	0.892122473349661	0.573732718894009	0.0294642098115334	LUAD	Deletion.13q12.11		Insignificant	0.75044318877748
LUAD:Deletion.13q12.13	0.882378794692508	0.578341013824885	0.0324553629123256	LUAD	Deletion.13q12.13		Insignificant	0.719157500965949
LUAD:Deletion.13q14.2	0.971421161073855	0.550691244239631	0.0135075824842987	LUAD	Deletion.13q14.2		Insignificant	0.918498782257793
LUAD:Deletion.13q34	1	0.474654377880184	0.00707748370550032	LUAD	Deletion.13q34		Insignificant	0.994802423663636
LUAD:Deletion.14q32.33	0.827749106389493	0.30184331797235	0.0017807533193368	LUAD	Deletion.14q32.33		Insignificant	0.619874812621432
LUAD:Deletion.15q11.2	0.946487591667028	0.509216589861751	-0.00137104039051295	LUAD	Deletion.15q11.2		Insignificant	0.856631174736614
LUAD:Deletion.16q23.1	0.828873765754182	0.345622119815668	0.0224264575579918	LUAD	Deletion.16q23.1		Insignificant	0.622092494023313
LUAD:Deletion.17p13.3	0.837723723249565	0.552995391705069	-0.0462174911786963	LUAD	Deletion.17p13.3		Insignificant	0.636762238881573
LUAD:Deletion.17p11.2	0.873639280517423	0.456221198156682	-0.0423104762460147	LUAD	Deletion.17p11.2		Insignificant	0.704554764564389
LUAD:Deletion.18q21.32	0.797365047969721	0.497695852534562	0.0135142793452996	LUAD	Deletion.18q21.32		Insignificant	0.556389218599125
LUAD:Deletion.18q23	0.99005166147038	0.493087557603687	-0.000200208853422978	LUAD	Deletion.18q23		Insignificant	0.969164495616575
LUAD:Deletion.19p13.3	0.378168177633791	0.56221198156682	0.053436002614589	LUAD	Deletion.19p13.3		Insignificant	0.110745818724372
LUAD:Deletion.19p13.2	0.359463413717065	0.548387096774194	0.06183919692152	LUAD	Deletion.19p13.2		Insignificant	0.0966258093878839
LUAD:Deletion.19q13.33	0.873639280517423	0.3963133640553	0.00978617378880298	LUAD	Deletion.19q13.33		Insignificant	0.706376063836081
LUAD:Deletion.20p13	0.785564588969709	0.248847926267281	0.0213862863085286	LUAD	Deletion.20p13		Insignificant	0.536968200055244
LUAD:Deletion.20q13.12	0.962201236692498	0.158986175115207	-0.0100549025690553	LUAD	Deletion.20q13.12		Insignificant	0.900884753390425
LUAD:Deletion.21q11.2	0.773037815329645	0.347926267281106	0.0325933440685189	LUAD	Deletion.21q11.2		Insignificant	0.51881155398472
LUAD:Deletion.22q13.32	0.387228150490624	0.495391705069124	0.0449793180961784	LUAD	Deletion.22q13.32		Insignificant	0.11555189989804
LUAD:Deletion.Xp22.2	0.979098585143797	0.278801843317972	0.0149016786442653	LUAD	Deletion.Xp22.2		Insignificant	0.941490032303085
OV:Amplification.Arm.1p	0.893892894857976	0.116279069767442	-0.0386779560710968	OV	Amplification.Arm.1p		Insignificant	0.754811458158027
OV:Amplification.Arm.1q	0.882937231217867	0.232558139534884	0.0251091244225909	OV	Amplification.Arm.1q		Insignificant	0.723522734944302
OV:Amplification.Arm.3q	0.567047517839132	0.534883720930233	0.0800485635245249	OV	Amplification.Arm.3q		Insignificant	0.260494930399728
OV:Amplification.Arm.4p	0.801710557753814	0.0697674418604651	0.0762838924482825	OV	Amplification.Arm.4p		Insignificant	0.570780325743457
OV:Amplification.Arm.5q	0.628175114135858	0.116279069767442	0.110298081252295	OV	Amplification.Arm.5q		Insignificant	0.325820332059697
OV:Amplification.Arm.6p	0.977343500624861	0.302325581395349	0.00378731517589603	OV	Amplification.Arm.6p		Insignificant	0.927224011544854
OV:Amplification.Arm.6q	0.933041485936658	0.13953488372093	-0.0226730195380429	OV	Amplification.Arm.6q		Insignificant	0.824285068008387
OV:Amplification.Arm.7q	0.358887015687413	0.372093023255814	0.118730170460701	OV	Amplification.Arm.7q		Insignificant	0.0950217731408657
OV:Amplification.Arm.8p	0.911349632178451	0.162790697674419	0.0315955522654141	OV	Amplification.Arm.8p		Insignificant	0.784452847951072
OV:Amplification.Arm.8q	0.278433599817854	0.325581395348837	0.146518388878454	OV	Amplification.Arm.8q		Insignificant	0.0560979088240614
OV:Amplification.Arm.9p	0.977343500624861	0.116279069767442	0.000172298734006482	OV	Amplification.Arm.9p		Insignificant	0.926895755029618
OV:Amplification.Arm.9q	0.979099830544141	0.0697674418604651	0.0099551211855724	OV	Amplification.Arm.9q		Insignificant	0.946438700267401
OV:Amplification.Arm.12p	0.0725890143701546	0.418604651162791	0.196475801211431	OV	Amplification.Arm.12p	18	OV	0.00369567478387975
OV:Amplification.Arm.13q	0.953428378805747	0.0697674418604651	-0.0322654253332648	OV	Amplification.Arm.13q		Insignificant	0.875293736326068
OV:Amplification.Arm.14q	0.260402681812656	0.116279069767442	0.22116042546078	OV	Amplification.Arm.14q		Insignificant	0.0488365859891668
OV:Amplification.Arm.15q	0.724744896497591	0.0930232558139535	0.0900503929276484	OV	Amplification.Arm.15q		Insignificant	0.454112308564946
OV:Amplification.Arm.16p	0.330915259166297	0.162790697674419	0.164388246120323	OV	Amplification.Arm.16p		Insignificant	0.0781909473135553
OV:Amplification.Arm.16q	0.698081614454998	0.0930232558139535	0.101493316067402	OV	Amplification.Arm.16q		Insignificant	0.406109715582206
OV:Amplification.Arm.17p	1	0.0697674418604651	-0.0275310384481995	OV	Amplification.Arm.17p		Insignificant	1
OV:Amplification.Arm.17q	0.88545081955557	0.0930232558139535	-0.0643098057345308	OV	Amplification.Arm.17q		Insignificant	0.731804553925938
OV:Amplification.Arm.18p	0.871747738803609	0.232558139534884	-0.0287795686662591	OV	Amplification.Arm.18p		Insignificant	0.702388777348958
OV:Amplification.Arm.18q	0.649180194590142	0.13953488372093	-0.0933687843824549	OV	Amplification.Arm.18q		Insignificant	0.344106590486863
OV:Amplification.Arm.19p	0.808580329809272	0.302325581395349	0.0352535873890529	OV	Amplification.Arm.19p		Insignificant	0.592214650931867
OV:Amplification.Arm.19q	0.826802416942172	0.325581395348837	0.0312683831038392	OV	Amplification.Arm.19q		Insignificant	0.617366629842346
OV:Amplification.Arm.20p	0.360663005079246	0.395348837209302	0.107254605746355	OV	Amplification.Arm.20p		Insignificant	0.0989166629398121
OV:Amplification.Arm.20q	0.61909346413725	0.441860465116279	0.0643247363011872	OV	Amplification.Arm.20q		Insignificant	0.313626608988633
OV:Amplification.Arm.Xq	0.931631948893394	0.186046511627907	0.0103297112887848	OV	Amplification.Arm.Xq		Insignificant	0.818462954654255
OV:Deletion.Arm.1p	0.625831541614374	0.162790697674419	0.0913726747201684	OV	Deletion.Arm.1p		Insignificant	0.323148248544553
OV:Deletion.Arm.1q	0.871747738803609	0.0930232558139535	0.0554549058981557	OV	Deletion.Arm.1q		Insignificant	0.701693541852362
OV:Deletion.Arm.4p	0.657901122590822	0.511627906976744	0.0736493062502324	OV	Deletion.Arm.4p		Insignificant	0.3532401597033
OV:Deletion.Arm.4q	0.73674652214238	0.604651162790698	0.0586184226203472	OV	Deletion.Arm.4q		Insignificant	0.467849584735984
OV:Deletion.Arm.5q	0.801710557753814	0.27906976744186	0.0452096224467295	OV	Deletion.Arm.5q		Insignificant	0.565375157151155
OV:Deletion.Arm.6p	0.628821873327748	0.27906976744186	0.0810576787341937	OV	Deletion.Arm.6p		Insignificant	0.327677220911295
OV:Deletion.Arm.6q	0.70366495372056	0.418604651162791	0.0577279205999743	OV	Deletion.Arm.6q		Insignificant	0.427697164944433
OV:Deletion.Arm.7q	0.857353427931689	0.0930232558139535	0.0445228095552821	OV	Deletion.Arm.7q		Insignificant	0.671955271047727
OV:Deletion.Arm.8p	0.910899532127944	0.488372093023256	0.0134461199202089	OV	Deletion.Arm.8p		Insignificant	0.782143691088762
OV:Deletion.Arm.8q	0.615271705125428	0.13953488372093	-0.111569412302699	OV	Deletion.Arm.8q		Insignificant	0.309582914920706
OV:Deletion.Arm.9p	0.73859508417516	0.418604651162791	0.0534340984587973	OV	Deletion.Arm.9p		Insignificant	0.471750341211033
OV:Deletion.Arm.9q	0.845560913006996	0.441860465116279	0.033878259592381	OV	Deletion.Arm.9q		Insignificant	0.654239377310793
OV:Deletion.Arm.12p	0.603091561806225	0.0697674418604651	-0.1348402675584	OV	Deletion.Arm.12p		Insignificant	0.298355076574021
OV:Deletion.Arm.13q	0.921168616755236	0.511627906976744	0.0173308572354474	OV	Deletion.Arm.13q		Insignificant	0.800678206968686
OV:Deletion.Arm.14q	0.849563561867767	0.372093023255814	-0.0334135032475711	OV	Deletion.Arm.14q		Insignificant	0.663609512197343
OV:Deletion.Arm.15q	0.640814854714082	0.441860465116279	0.0690518515730143	OV	Deletion.Arm.15q		Insignificant	0.337685118503435
OV:Deletion.Arm.16p	0.813790466964669	0.441860465116279	-0.0376016760797344	OV	Deletion.Arm.16p		Insignificant	0.602616991359913
OV:Deletion.Arm.16q	0.801710557753814	0.558139534883721	0.0400043475679346	OV	Deletion.Arm.16q		Insignificant	0.569233927013473
OV:Deletion.Arm.17p	0.802304168672167	0.744186046511628	-0.0317390554685688	OV	Deletion.Arm.17p		Insignificant	0.573470605350545
OV:Deletion.Arm.17q	0.962201236692498	0.744186046511628	0.021176108696543	OV	Deletion.Arm.17q		Insignificant	0.901798581724264
OV:Deletion.Arm.18p	0.685458509027921	0.465116279069767	-0.0588784404632343	OV	Deletion.Arm.18p		Insignificant	0.39121199259741
OV:Deletion.Arm.18q	0.977343500624861	0.465116279069767	-0.00522461954872444	OV	Deletion.Arm.18q		Insignificant	0.932804155694214
OV:Deletion.Arm.19p	0.754134495096199	0.27906976744186	0.0606825060237735	OV	Deletion.Arm.19p		Insignificant	0.495076849080456
OV:Deletion.Arm.19q	0.640814854714082	0.209302325581395	0.0940402123485491	OV	Deletion.Arm.19q		Insignificant	0.337982518309115
OV:Deletion.Arm.20p	0.960506548749343	0.116279069767442	0.0194546869965273	OV	Deletion.Arm.20p		Insignificant	0.897776641962688
OV:Deletion.Arm.22q	0.871747738803609	0.720930232558139	0.0376790300155188	OV	Deletion.Arm.22q		Insignificant	0.698472178606484
OV:Deletion.Arm.Xq	0.167528472109742	0.465116279069767	-0.158443105747182	OV	Deletion.Arm.Xq		Insignificant	0.0176717797584116
OV:Amplification.1p34.3	0.371714719513417	0.488372093023256	0.114199384745516	OV	Amplification.1p34.3		Insignificant	0.106652324586128
OV:Amplification.1q21.3	0.226794249179833	0.604651162790698	0.138344074441394	OV	Amplification.1q21.3		Insignificant	0.0347926168801068
OV:Amplification.1q42.2	0.61909346413725	0.558139534883721	0.0628575485244474	OV	Amplification.1q42.2		Insignificant	0.313626608988633
OV:Amplification.2p23.2	0.863484532691586	0.372093023255814	0.0208553689520476	OV	Amplification.2p23.2		Insignificant	0.681770224387819
OV:Amplification.2q31.2	0.620413672386418	0.511627906976744	0.0707552291432614	OV	Amplification.2q31.2		Insignificant	0.316751284214163
OV:Amplification.3q26.2	0.747172774534179	0.906976744186046	0.0917784528751016	OV	Amplification.3q26.2		Insignificant	0.479199416578883
OV:Amplification.4p16.3	0.802304168672167	0.372093023255814	0.0371144619278789	OV	Amplification.4p16.3		Insignificant	0.575842583138831
OV:Amplification.4q13.3	0.933041485936658	0.13953488372093	0.022535489637963	OV	Amplification.4q13.3		Insignificant	0.824285068008387
OV:Amplification.5p15.33	0.414367707628465	0.511627906976744	0.108636509048094	OV	Amplification.5p15.33		Insignificant	0.136205085683478
OV:Amplification.6p22.3	0.83987537315891	0.627906976744186	-0.0494276016112551	OV	Amplification.6p22.3		Insignificant	0.645639828355303
OV:Amplification.7q36.3	0.713514104258122	0.697674418604651	0.054976644284531	OV	Amplification.7q36.3		Insignificant	0.440217988002777
OV:Amplification.8p11.21	0.990243687225516	0.348837209302326	0.000751579981753459	OV	Amplification.8p11.21		Insignificant	0.969874750621194
OV:Amplification.8q24.21	0.979098585143797	0.790697674418605	0.00910328999122623	OV	Amplification.8q24.21		Insignificant	0.941559280729953
OV:Amplification.10p15.3	0.672831998427241	0.534883720930233	0.0567067723865993	OV	Amplification.10p15.3		Insignificant	0.377935695319099
OV:Amplification.10q22.3	0.566939845361733	0.348837209302326	0.0780178923632908	OV	Amplification.10q22.3		Insignificant	0.260146448029909
OV:Amplification.11q14.1	1	0.465116279069767	0.0066054232353645	OV	Amplification.11q14.1		Insignificant	1
OV:Amplification.12p13.33	0.358887015687413	0.627906976744186	0.124244354013429	OV	Amplification.12p13.33		Insignificant	0.0950217731408657
OV:Amplification.12p12.1	0.198499935819359	0.511627906976744	0.154117745244782	OV	Amplification.12p12.1		Insignificant	0.0251265741543493
OV:Amplification.14q11.2	0.700336601941687	0.186046511627907	0.0804534146600746	OV	Amplification.14q11.2		Insignificant	0.415527314592903
OV:Amplification.14q32.33	0.708862474428007	0.372093023255814	-0.049149872385327	OV	Amplification.14q32.33		Insignificant	0.432944485963941
OV:Amplification.15q26.3	0.934700757143108	0.325581395348837	0.0233908437226322	OV	Amplification.15q26.3		Insignificant	0.827751809006006
OV:Amplification.17q25.3	0.805813291622827	0.534883720930233	0.027931046870564	OV	Amplification.17q25.3		Insignificant	0.587412578365279
OV:Amplification.18q11.2	0.485128960250351	0.255813953488372	0.106962856351652	OV	Amplification.18q11.2		Insignificant	0.18897772916131
OV:Amplification.19p13.12	0.946344864241964	0.558139534883721	0.0171982166705602	OV	Amplification.19p13.12		Insignificant	0.856002870345447
OV:Amplification.19q12	0.701725640801581	0.511627906976744	0.051557306103724	OV	Amplification.19q12		Insignificant	0.419572660669529
OV:Amplification.19q13.2	0.92086121265302	0.441860465116279	0.00940656164755449	OV	Amplification.19q13.2		Insignificant	0.799434393827963
OV:Amplification.20p13	0.360846335679589	0.651162790697674	0.108337962613845	OV	Amplification.20p13		Insignificant	0.100679172771362
OV:Amplification.20q11.21	0.39132611197893	0.581395348837209	0.106108775383317	OV	Amplification.20q11.21		Insignificant	0.118764126873863
OV:Amplification.20q13.33	0.935951994447216	0.627906976744186	0.0106969294793351	OV	Amplification.20q13.33		Insignificant	0.832780071008678
OV:Amplification.22q12.2	0.405890031152693	0.162790697674419	-0.138286594720364	OV	Amplification.22q12.2		Insignificant	0.128110706162472
OV:Amplification.Xp11.23	0.545185661966718	0.348837209302326	0.0799201730868142	OV	Amplification.Xp11.23		Insignificant	0.23911144959789
OV:Amplification.Xq28	0.731852476076551	0.372093023255814	0.0407751081489058	OV	Amplification.Xq28		Insignificant	0.462850840307122
OV:Deletion.1p36.11	0.754134495096199	0.627906976744186	0.0431920906102934	OV	Deletion.1p36.11		Insignificant	0.493848356845245
OV:Deletion.1q41	0.960391472994213	0.209302325581395	0.0264946940751321	OV	Deletion.1q41		Insignificant	0.895009803616544
OV:Deletion.2p25.3	0.99005166147038	0.255813953488372	0.00548430409582368	OV	Deletion.2p25.3		Insignificant	0.967194586869044
OV:Deletion.2q22.1	0.900857045981643	0.232558139534884	-0.0241491795540361	OV	Deletion.2q22.1		Insignificant	0.766393678886282
OV:Deletion.2q37.3	0.113348072327788	0.302325581395349	-0.188224201549384	OV	Deletion.2q37.3		Insignificant	0.00866849709257869
OV:Deletion.3p26.2	0.335592838225608	0.395348837209302	-0.132105436875152	OV	Deletion.3p26.2		Insignificant	0.0798271993880533
OV:Deletion.4q22.1	0.882937231217867	0.697674418604651	0.033623191535844	OV	Deletion.4q22.1		Insignificant	0.724477148995667
OV:Deletion.4q34.3	0.922275411897772	0.790697674418605	-0.0163220052591515	OV	Deletion.4q34.3		Insignificant	0.803099527976383
OV:Deletion.5q11.2	0.711152279967489	0.604651162790698	0.0632157246941869	OV	Deletion.5q11.2		Insignificant	0.438093809600225
OV:Deletion.5q13.2	0.895729522954442	0.720930232558139	-0.0131539390773385	OV	Deletion.5q13.2		Insignificant	0.758724479886516
OV:Deletion.6q27	0.911349632178451	0.697674418604651	-0.0205138484500953	OV	Deletion.6q27		Insignificant	0.784012647625785
OV:Deletion.7p22.1	0.247429463946393	0.418604651162791	-0.139517555082303	OV	Deletion.7p22.1		Insignificant	0.0413634185867802
OV:Deletion.8p23.3	0.898613775882681	0.697674418604651	0.0173541655522058	OV	Deletion.8p23.3		Insignificant	0.764011290465655
OV:Deletion.8p21.2	0.962201236692498	0.720930232558139	-0.0138619419043007	OV	Deletion.8p21.2		Insignificant	0.904366480165191
OV:Deletion.9p24.3	0.960391472994213	0.441860465116279	-0.0126575250976502	OV	Deletion.9p24.3		Insignificant	0.894140501023677
OV:Deletion.9q34.13	0.595857270515776	0.558139534883721	0.0727866346684247	OV	Deletion.9q34.13		Insignificant	0.290700408875049
OV:Deletion.10p15.3	0.922275411897772	0.209302325581395	-0.0188485370515759	OV	Deletion.10p15.3		Insignificant	0.803099527976383
OV:Deletion.10q24.2	0.335592838225608	0.395348837209302	-0.12161486478835	OV	Deletion.10q24.2		Insignificant	0.0798271993880533
OV:Deletion.11p15.5	0.456581925139906	0.627906976744186	-0.10443518346113	OV	Deletion.11p15.5		Insignificant	0.164936749630322
OV:Deletion.11q25	0.848004831212247	0.348837209302326	-0.0282194717743747	OV	Deletion.11q25		Insignificant	0.659261139877032
OV:Deletion.12q24.33	0.226619422853027	0.348837209302326	-0.145185745665011	OV	Deletion.12q24.33		Insignificant	0.0344232034713458
OV:Deletion.13q14.2	0.676699091536199	0.604651162790698	-0.0698641928614889	OV	Deletion.13q14.2		Insignificant	0.381892419801547
OV:Deletion.14q23.3	0.43159980592241	0.558139534883721	0.101079105656951	OV	Deletion.14q23.3		Insignificant	0.146952293287775
OV:Deletion.15q15.1	0.667872837188996	0.534883720930233	0.0703819527121872	OV	Deletion.15q15.1		Insignificant	0.364934735932384
OV:Deletion.16p13.3	0.731852476076551	0.488372093023256	-0.0512888403354785	OV	Deletion.16p13.3		Insignificant	0.462589101211841
OV:Deletion.16q22.1	0.560498545767772	0.697674418604651	0.0845430749867444	OV	Deletion.16q22.1		Insignificant	0.253594931618932
OV:Deletion.16q23.1	0.902240637890679	0.674418604651163	-0.0230272048714935	OV	Deletion.16q23.1		Insignificant	0.768430234942708
OV:Deletion.17p12	0.547123481492897	0.674418604651163	-0.0760757195778914	OV	Deletion.17p12		Insignificant	0.2415307774312
OV:Deletion.17q11.2	0.508790510278106	0.744186046511628	-0.0923356751968161	OV	Deletion.17q11.2		Insignificant	0.208614967095533
OV:Deletion.18q23	0.751242594453795	0.651162790697674	-0.0562463968631257	OV	Deletion.18q23		Insignificant	0.487879212678989
OV:Deletion.19p13.3	0.962201236692498	0.86046511627907	-0.00731519156508043	OV	Deletion.19p13.3		Insignificant	0.904854854969791
OV:Deletion.19q13.33	0.329887682177447	0.534883720930233	0.115109300110793	OV	Deletion.19q13.33		Insignificant	0.0773808726951975
OV:Deletion.19q13.43	0.828873765754182	0.511627906976744	0.0291328550811429	OV	Deletion.19q13.43		Insignificant	0.621852174678471
OV:Deletion.21q22.3	0.866003176260698	0.395348837209302	0.0413743179259196	OV	Deletion.21q22.3		Insignificant	0.685102513098632
OV:Deletion.22q13.32	0.83987537315891	0.906976744186046	-0.0467487190814868	OV	Deletion.22q13.32		Insignificant	0.64276800907544
OV:Deletion.Xp21.1	0.898613775882681	0.488372093023256	-0.0224871433815474	OV	Deletion.Xp21.1		Insignificant	0.763729498997959
PAAD:Amplification.Arm.1p	1	0.0759493670886076	-0.116852270109382	PAAD	Amplification.Arm.1p		Insignificant	1
PAAD:Amplification.Arm.1q	0.955827988399141	0.265822784810127	-0.0576572762482819	PAAD	Amplification.Arm.1q		Insignificant	0.880910450729873
PAAD:Amplification.Arm.7p	0.463136062507185	0.30379746835443	-0.196431625817119	PAAD	Amplification.Arm.7p		Insignificant	0.17074478253825
PAAD:Amplification.Arm.7q	0.329887682177447	0.265822784810127	-0.215881569928233	PAAD	Amplification.Arm.7q		Insignificant	0.076720754528389
PAAD:Amplification.Arm.9q	0.441586051457022	0.0379746835443038	-0.382758569475665	PAAD	Amplification.Arm.9q		Insignificant	0.154578237356324
PAAD:Amplification.Arm.18p	0.960506548749343	0.151898734177215	0.0706094830158284	PAAD	Amplification.Arm.18p		Insignificant	0.896756222341425
PAAD:Amplification.Arm.18q	0.796200578926397	0.0506329113924051	-0.184888331858387	PAAD	Amplification.Arm.18q		Insignificant	0.553476984717822
PAAD:Amplification.Arm.20q	0.891732324291868	0.227848101265823	0.025310541151665	PAAD	Amplification.Arm.20q		Insignificant	0.747889741743234
PAAD:Amplification.Arm.22q	0.713514104258122	0.0759493670886076	-0.191110478576149	PAAD	Amplification.Arm.22q		Insignificant	0.442491964119492
PAAD:Deletion.Arm.1p	0.83830946383987	0.177215189873418	0.0355778304909498	PAAD	Deletion.Arm.1p		Insignificant	0.639343610080407
PAAD:Deletion.Arm.1q	0.875768795464686	0.0379746835443038	-0.170769205154656	PAAD	Deletion.Arm.1q		Insignificant	0.709954533810532
PAAD:Deletion.Arm.6p	0.842880110083331	0.367088607594937	-0.0311396543995093	PAAD	Deletion.Arm.6p		Insignificant	0.650831477406116
PAAD:Deletion.Arm.6q	0.623976022505509	0.468354430379747	-0.112199855760594	PAAD	Deletion.Arm.6q		Insignificant	0.320544644472767
PAAD:Deletion.Arm.9p	0.934331230822526	0.367088607594937	-0.00503308187678631	PAAD	Deletion.Arm.9p		Insignificant	0.826902850907278
PAAD:Deletion.Arm.9q	0.801710557753814	0.240506329113924	0.0329594776124109	PAAD	Deletion.Arm.9q		Insignificant	0.570168103287059
PAAD:Deletion.Arm.17p	0.372978129516393	0.455696202531646	-0.199457665893364	PAAD	Deletion.Arm.17p		Insignificant	0.107801695661911
PAAD:Deletion.Arm.18p	0.933967613550556	0.354430379746835	-0.116563167347088	PAAD	Deletion.Arm.18p		Insignificant	0.825595844045745
PAAD:Deletion.Arm.18q	0.737811851008814	0.556962025316456	-0.00920705130911426	PAAD	Deletion.Arm.18q		Insignificant	0.470362465038993
PAAD:Deletion.Arm.20q	0.603091561806225	0.0379746835443038	0.0874526444970254	PAAD	Deletion.Arm.20q		Insignificant	0.298896327947666
PAAD:Deletion.Arm.21q	0.760333528013757	0.367088607594937	-0.0678916024987632	PAAD	Deletion.Arm.21q		Insignificant	0.505284939502813
PAAD:Deletion.Arm.22q	0.356638369112674	0.240506329113924	-0.213675719468718	PAAD	Deletion.Arm.22q		Insignificant	0.0928658577710142
PAAD:Amplification.1p34.2	0.986921543651964	0.0632911392405063	-0.0836045592638595	PAAD	Amplification.1p34.2		Insignificant	0.95985407515518
PAAD:Amplification.1p12	0.802304168672167	0.139240506329114	-0.202107108908303	PAAD	Amplification.1p12		Insignificant	0.575915597870685
PAAD:Amplification.6p21.31	0.751242594453795	0.0632911392405063	-0.259428504686451	PAAD	Amplification.6p21.31		Insignificant	0.487276852810525
PAAD:Amplification.7q22.1	0.780943556625581	0.316455696202532	-0.0699202227160853	PAAD	Amplification.7q22.1		Insignificant	0.530537929156485
PAAD:Amplification.8q24.21	0.449056271507076	0.40506329113924	-0.203971203049783	PAAD	Amplification.8q24.21		Insignificant	0.158471925936035
PAAD:Amplification.9p13.3	0.570565661646528	0.0886075949367089	-0.166774216466148	PAAD	Amplification.9p13.3		Insignificant	0.265824100075052
PAAD:Amplification.11p11.2	0.604859105182539	0.10126582278481	0.149336162628239	PAAD	Amplification.11p11.2		Insignificant	0.302110534075878
PAAD:Amplification.12p13.33	0.912815790524933	0.189873417721519	-0.0472915671229472	PAAD	Amplification.12p13.33		Insignificant	0.788122072304491
PAAD:Amplification.12p12.1	0.870418979299193	0.240506329113924	-0.0305354772376303	PAAD	Amplification.12p12.1		Insignificant	0.692295264126151
PAAD:Amplification.12p11.21	0.656367318596213	0.189873417721519	-0.121307138489288	PAAD	Amplification.12p11.21		Insignificant	0.351724259332148
PAAD:Amplification.12q15	0.465183296894614	0.113924050632911	-0.128017398008675	PAAD	Amplification.12q15		Insignificant	0.172069368088876
PAAD:Amplification.17p11.2	0.565323343651941	0.0506329113924051	-0.342531605325317	PAAD	Amplification.17p11.2		Insignificant	0.258807430657094
PAAD:Amplification.17q21.32	0.244267546011855	0.10126582278481	-0.335190114916611	PAAD	Amplification.17q21.32		Insignificant	0.039810414146675
PAAD:Amplification.18q11.2	0.534003972784227	0.341772151898734	0.170344147119555	PAAD	Amplification.18q11.2		Insignificant	0.228523666807821
PAAD:Amplification.19q13.2	0.694654747724768	0.265822784810127	0.103318464117343	PAAD	Amplification.19q13.2		Insignificant	0.402112067422575
PAAD:Amplification.20q13.2	0.935190150575501	0.278481012658228	-0.0413487830521779	PAAD	Amplification.20q13.2		Insignificant	0.831115719261455
PAAD:Amplification.Xp22.11	0.61467401785319	0.0506329113924051	0.0607284493134852	PAAD	Amplification.Xp22.11		Insignificant	0.308957984712073
PAAD:Amplification.Xq27.1	0.98242359925234	0.0886075949367089	-0.0514691766733533	PAAD	Amplification.Xq27.1		Insignificant	0.951852400752399
PAAD:Deletion.1p36.32	0.619439390218402	0.240506329113924	0.0710450136456693	PAAD	Deletion.1p36.32		Insignificant	0.31552620921282
PAAD:Deletion.1p36.11	1	0.341772151898734	-0.0508378775388545	PAAD	Deletion.1p36.11		Insignificant	0.995876460034055
PAAD:Deletion.1p21.2	0.936365473723614	0.215189873417722	-0.0141712538118952	PAAD	Deletion.1p21.2		Insignificant	0.834629562549002
PAAD:Deletion.1q42.2	0.769000180635461	0.0379746835443038	-0.204159020613768	PAAD	Deletion.1q42.2		Insignificant	0.513072377902879
PAAD:Deletion.2p23.3	0.83987537315891	0.139240506329114	0.148023548286588	PAAD	Deletion.2p23.3		Insignificant	0.64534865498818
PAAD:Deletion.2q37.3	0.492737229976141	0.0379746835443038	0.464003514873542	PAAD	Deletion.2q37.3		Insignificant	0.195217562842645
PAAD:Deletion.3p24.1	0.971421161073855	0.20253164556962	-0.00135200817507375	PAAD	Deletion.3p24.1		Insignificant	0.917415852573065
PAAD:Deletion.4q35.2	0.987923402615359	0.151898734177215	-0.0818490858413208	PAAD	Deletion.4q35.2		Insignificant	0.961870570267908
PAAD:Deletion.5q14.2	0.99005166147038	0.227848101265823	0.00907636128065725	PAAD	Deletion.5q14.2		Insignificant	0.967368920070919
PAAD:Deletion.6p25.2	0.895322829445469	0.455696202531646	-0.0298238530979429	PAAD	Deletion.6p25.2		Insignificant	0.757825194108349
PAAD:Deletion.7q36.1	0.647053636473705	0.113924050632911	-0.0689557368700298	PAAD	Deletion.7q36.1		Insignificant	0.342638107077848
PAAD:Deletion.8p21.3	0.270206873557103	0.30379746835443	-0.172665367801441	PAAD	Deletion.8p21.3		Insignificant	0.0530152726599379
PAAD:Deletion.8q12.1	0.359463413717065	0.0632911392405063	-0.387917611146096	PAAD	Deletion.8q12.1		Insignificant	0.0966911081200967
PAAD:Deletion.9p21.3	0.352141025006399	0.632911392405063	-0.192915071102466	PAAD	Deletion.9p21.3		Insignificant	0.0884493820441685
PAAD:Deletion.9q22.33	0.580751400454779	0.240506329113924	-0.0845704787249897	PAAD	Deletion.9q22.33		Insignificant	0.278369524214095
PAAD:Deletion.10q23.2	0.805813291622827	0.20253164556962	-0.0447249904429787	PAAD	Deletion.10q23.2		Insignificant	0.587236929415239
PAAD:Deletion.11p15.4	0.772355953799151	0.177215189873418	0.101004674102363	PAAD	Deletion.11p15.4		Insignificant	0.516752040802088
PAAD:Deletion.12p12.3	0.977343500624861	0.177215189873418	-0.0156260850391732	PAAD	Deletion.12p12.3		Insignificant	0.933491907263798
PAAD:Deletion.12q12	0.663948214598293	0.139240506329114	0.0983793729504185	PAAD	Deletion.12q12		Insignificant	0.361039350870696
PAAD:Deletion.12q24.33	0.848727278590423	0.227848101265823	0.0933152073154035	PAAD	Deletion.12q24.33		Insignificant	0.661165712277455
PAAD:Deletion.15q15.1	0.945138658370568	0.253164556962025	-0.0152292242814029	PAAD	Deletion.15q15.1		Insignificant	0.852419359606367
PAAD:Deletion.16q23.1	0.495580181223037	0.0759493670886076	0.221922947012141	PAAD	Deletion.16q23.1		Insignificant	0.198388901660488
PAAD:Deletion.17q22	1	0.30379746835443	0.0352203735052772	PAAD	Deletion.17q22		Insignificant	0.995747281137683
PAAD:Deletion.18p11.32	0.772355953799151	0.379746835443038	-0.0730057779009581	PAAD	Deletion.18p11.32		Insignificant	0.516940772875065
PAAD:Deletion.18q21.2	0.821090843761966	0.721518987341772	-0.0215155946099976	PAAD	Deletion.18q21.2		Insignificant	0.611054420120324
PAAD:Deletion.19p13.3	0.405890031152693	0.215189873417722	-0.18588526249523	PAAD	Deletion.19p13.3		Insignificant	0.12825430501753
PAAD:Deletion.19q13.41	0.149781921201391	0.113924050632911	-0.361753677339741	PAAD	Deletion.19q13.41		Insignificant	0.0144567993564634
PAAD:Deletion.21q21.1	0.713514104258122	0.40506329113924	-0.0865681337594122	PAAD	Deletion.21q21.1		Insignificant	0.441166903351773
PAAD:Deletion.22q13.31	0.288589860152147	0.316455696202532	-0.179923176681385	PAAD	Deletion.22q13.31		Insignificant	0.0584781734217798
PRAD:Amplification.Arm.1p	0.820297953577212	0.0263157894736842	0.0837038718841026	PRAD	Amplification.Arm.1p		Insignificant	0.608961458724635
PRAD:Amplification.Arm.3p	0.578732673148262	0.0657894736842105	0.0659556606413565	PRAD	Amplification.Arm.3p		Insignificant	0.275310112520465
PRAD:Amplification.Arm.3q	0.50715705557435	0.0921052631578947	0.0520009986780208	PRAD	Amplification.Arm.3q		Insignificant	0.205983855593633
PRAD:Amplification.Arm.7p	0.162578216237206	0.174342105263158	0.140771405963798	PRAD	Amplification.Arm.7p		Insignificant	0.0168274769776846
PRAD:Amplification.Arm.7q	0.288589860152147	0.167763157894737	0.115601365840714	PRAD	Amplification.Arm.7q		Insignificant	0.0586055821875009
PRAD:Amplification.Arm.8p	0.496866621995875	0.118421052631579	0.130608419887136	PRAD	Amplification.Arm.8p		Insignificant	0.199377248115071
PRAD:Amplification.Arm.8q	0.405439140860756	0.217105263157895	0.0820226171941671	PRAD	Amplification.Arm.8q		Insignificant	0.126504518081566
PRAD:Amplification.Arm.9q	0.39080707777883	0.0855263157894737	0.0875620508077439	PRAD	Amplification.Arm.9q		Insignificant	0.117738365991188
PRAD:Amplification.Arm.10q	0.672831998427241	0.0296052631578947	0.0901050317039322	PRAD	Amplification.Arm.10q		Insignificant	0.375944494815177
PRAD:Amplification.Arm.12p	0.414416986972207	0.0164473684210526	0.107183415427302	PRAD	Amplification.Arm.12p		Insignificant	0.136827549496098
PRAD:Amplification.Arm.13q	0.891660117290524	0.00986842105263158	-0.0943075643514977	PRAD	Amplification.Arm.13q		Insignificant	0.746362502929211
PRAD:Amplification.Arm.16p	0.833123954230795	0.0460526315789474	0.0112817301643853	PRAD	Amplification.Arm.16p		Insignificant	0.630547122842695
PRAD:Amplification.Arm.16q	0.619439390218402	0.0164473684210526	-0.190804967146439	PRAD	Amplification.Arm.16q		Insignificant	0.31466271990181
PRAD:Amplification.Arm.18p	0.977343500624861	0.0361842105263158	-0.0710584478344423	PRAD	Amplification.Arm.18p		Insignificant	0.927618600312441
PRAD:Amplification.Arm.18q	1	0.0164473684210526	-0.0987505223721206	PRAD	Amplification.Arm.18q		Insignificant	1
PRAD:Amplification.Arm.Xq	0.935951994447216	0.00986842105263158	-0.0191899985284234	PRAD	Amplification.Arm.Xq		Insignificant	0.832711139045218
PRAD:Deletion.Arm.1p	0.891660117290524	0.0296052631578947	-0.0913123558126143	PRAD	Deletion.Arm.1p		Insignificant	0.743508602934074
PRAD:Deletion.Arm.3p	0.891660117290524	0.0131578947368421	-0.0538026328739658	PRAD	Deletion.Arm.3p		Insignificant	0.746302933236317
PRAD:Deletion.Arm.6q	0.986921543651964	0.0625	-0.0849703440035743	PRAD	Deletion.Arm.6q		Insignificant	0.959154396896679
PRAD:Deletion.Arm.8p	0.216640465322396	0.328947368421053	0.0926737846652879	PRAD	Deletion.Arm.8p		Insignificant	0.0295938188388716
PRAD:Deletion.Arm.8q	0.72101727238752	0.0394736842105263	-0.0641818326750716	PRAD	Deletion.Arm.8q		Insignificant	0.449875228499175
PRAD:Deletion.Arm.9q	0.977343500624861	0.00986842105263158	-0.0206417383046285	PRAD	Deletion.Arm.9q		Insignificant	0.931617099061878
PRAD:Deletion.Arm.10q	0.98569594895164	0.0789473684210526	0.00390181493789132	PRAD	Deletion.Arm.10q		Insignificant	0.956582566493153
PRAD:Deletion.Arm.12p	0.871747738803609	0.0953947368421053	-0.0141128557708603	PRAD	Deletion.Arm.12p		Insignificant	0.697498833555606
PRAD:Deletion.Arm.13q	0.138671553743268	0.138157894736842	0.147244338619714	PRAD	Deletion.Arm.13q		Insignificant	0.012067935847911
PRAD:Deletion.Arm.16p	0.774692643159813	0.0690789473684211	0.0535206360637854	PRAD	Deletion.Arm.16p		Insignificant	0.523407845932342
PRAD:Deletion.Arm.16q	0.737811851008814	0.194078947368421	0.0759935089803934	PRAD	Deletion.Arm.16q		Insignificant	0.469917683771921
PRAD:Deletion.Arm.17p	0.476309490235503	0.141447368421053	0.103090523883322	PRAD	Deletion.Arm.17p		Insignificant	0.181881893950688
PRAD:Deletion.Arm.18p	0.222844781055071	0.121710526315789	0.13827319037693	PRAD	Deletion.Arm.18p		Insignificant	0.0320868276519169
PRAD:Deletion.Arm.18q	0.329656484482001	0.1875	0.0997748283126301	PRAD	Deletion.Arm.18q		Insignificant	0.0752931771072057
PRAD:Deletion.Arm.22q	0.488503518743038	0.0789473684210526	0.153852191411926	PRAD	Deletion.Arm.22q		Insignificant	0.19093049639698
PRAD:Deletion.Arm.Xq	1	0.0625	0.0119758547886342	PRAD	Deletion.Arm.Xq		Insignificant	0.995698604005403
PRAD:Amplification.1q21.3	0.997977902735442	0.0789473684210526	0.00512740757909302	PRAD	Amplification.1q21.3		Insignificant	0.981660753481856
PRAD:Amplification.3q21.3	0.56910856875602	0.125	0.0170203820357404	PRAD	Amplification.3q21.3		Insignificant	0.263714109851704
PRAD:Amplification.3q26.2	0.883604880174536	0.144736842105263	-0.0208266887892226	PRAD	Amplification.3q26.2		Insignificant	0.729444225979784
PRAD:Amplification.4q13.3	0.588023739690424	0.0197368421052632	0.165103005909022	PRAD	Amplification.4q13.3		Insignificant	0.283777279439208
PRAD:Amplification.5q33.3	0.98569594895164	0.0460526315789474	-0.0393065967370312	PRAD	Amplification.5q33.3		Insignificant	0.956554877685296
PRAD:Amplification.7p14.3	0.355583128483742	0.1875	0.100804236619856	PRAD	Amplification.7p14.3		Insignificant	0.0913338520947164
PRAD:Amplification.8p11.23	0.931631948893394	0.0986842105263158	-0.0106199952910329	PRAD	Amplification.8p11.23		Insignificant	0.819161469547744
PRAD:Amplification.8q24.21	0.754134495096199	0.266447368421053	-0.00238416232696892	PRAD	Amplification.8q24.21		Insignificant	0.493470144052479
PRAD:Amplification.9q34.11	0.597072171164524	0.105263157894737	0.0481613182093561	PRAD	Amplification.9q34.11		Insignificant	0.29309760515403
PRAD:Amplification.11q13.2	0.604859105182539	0.0592105263157895	0.0916977647718671	PRAD	Amplification.11q13.2		Insignificant	0.301813480537984
PRAD:Amplification.12q23.1	0.772539165835217	0.0526315789473684	-0.00482254501066759	PRAD	Amplification.12q23.1		Insignificant	0.51748352277312
PRAD:Amplification.13q12.11	0.81363837602148	0.0493421052631579	0.0358432008531819	PRAD	Amplification.13q12.11		Insignificant	0.600140797322583
PRAD:Amplification.14q21.1	0.360663005079246	0.0493421052631579	0.148342589569846	PRAD	Amplification.14q21.1		Insignificant	0.0999909860364141
PRAD:Amplification.15q11.2	0.99005166147038	0.0263157894736842	-0.0452016284662822	PRAD	Amplification.15q11.2		Insignificant	0.969110918511032
PRAD:Amplification.16q11.2	0.992029469928158	0.0526315789473684	0.0207161355266985	PRAD	Amplification.16q11.2		Insignificant	0.973193467334585
PRAD:Amplification.17q23.2	0.999924559255308	0.0361842105263158	-0.0606957297616288	PRAD	Amplification.17q23.2		Insignificant	0.988849445466088
PRAD:Amplification.18q21.31	0.866003176260698	0.0197368421052632	-0.122538074206964	PRAD	Amplification.18q21.31		Insignificant	0.684916327938133
PRAD:Amplification.19q13.43	0.77336253292377	0.0263157894736842	-0.124143882190501	PRAD	Amplification.19q13.43		Insignificant	0.520877613155936
PRAD:Amplification.20q13.2	0.492737229976141	0.0625	0.0616865045501189	PRAD	Amplification.20q13.2		Insignificant	0.195718493660912
PRAD:Amplification.Xp22.2	0.470610732583802	0.0361842105263158	0.116905020685476	PRAD	Amplification.Xp22.2		Insignificant	0.177450811110192
PRAD:Amplification.Xp22.11	0.801710557753814	0.0394736842105263	0.0224682521110227	PRAD	Amplification.Xp22.11		Insignificant	0.567779527936673
PRAD:Amplification.Xp22.11.1	0.909347592180874	0.0361842105263158	-0.146970984572046	PRAD	Amplification.Xp22.11.1		Insignificant	0.779851890762712
PRAD:Amplification.Xp21.1	0.931631948893394	0.0361842105263158	-0.0348222285030388	PRAD	Amplification.Xp21.1		Insignificant	0.820343230079611
PRAD:Amplification.Xq21.1	0.701725640801581	0.0296052631578947	-0.147145599012253	PRAD	Amplification.Xq21.1		Insignificant	0.42330326384376
PRAD:Amplification.Xq21.1.1	0.940614601936502	0.0230263157894737	-0.00277151714904189	PRAD	Amplification.Xq21.1.1		Insignificant	0.841393652365141
PRAD:Amplification.Xq21.31	0.763899352938656	0.0230263157894737	-0.00450823301392234	PRAD	Amplification.Xq21.31		Insignificant	0.508460434287228
PRAD:Amplification.Xq25	0.868618957409935	0.0164473684210526	-0.0155875052597452	PRAD	Amplification.Xq25		Insignificant	0.689051543423697
PRAD:Amplification.Xq25.1	0.453862146273416	0.0296052631578947	-0.240868142243414	PRAD	Amplification.Xq25.1		Insignificant	0.16229880547119
PRAD:Amplification.Xq27.1	0.492737229976141	0.0328947368421053	0.224661893510847	PRAD	Amplification.Xq27.1		Insignificant	0.195951408967305
PRAD:Deletion.1p31.3	0.747479040608187	0.121710526315789	0.0109758319347026	PRAD	Deletion.1p31.3		Insignificant	0.481143748975581
PRAD:Deletion.1p22.1	0.375351654310622	0.0888157894736842	0.14529259875864	PRAD	Deletion.1p22.1		Insignificant	0.10888365499517
PRAD:Deletion.1q42.2	0.616797793787492	0.0822368421052632	-0.116534558813815	PRAD	Deletion.1q42.2		Insignificant	0.311652049814566
PRAD:Deletion.2p22.1	0.701725640801581	0.0756578947368421	0.181938426892049	PRAD	Deletion.2p22.1		Insignificant	0.419775843851441
PRAD:Deletion.2q22.1	0.710438280561625	0.154605263157895	0.0431726583636198	PRAD	Deletion.2q22.1		Insignificant	0.435587112017943
PRAD:Deletion.2q22.3	0.808580329809272	0.141447368421053	0.110496443389093	PRAD	Deletion.2q22.3		Insignificant	0.592310312046076
PRAD:Deletion.3p13	0.438285489266535	0.171052631578947	-0.120156869356904	PRAD	Deletion.3p13		Insignificant	0.15111824247813
PRAD:Deletion.3q29	0.751242594453795	0.0559210526315789	-0.0196054025858219	PRAD	Deletion.3q29		Insignificant	0.486597283927387
PRAD:Deletion.4q28.1	0.678087906170412	0.0822368421052632	0.0389435625210082	PRAD	Deletion.4q28.1		Insignificant	0.383407529557756
PRAD:Deletion.5q11.2	0.509141258564629	0.164473684210526	0.0918219444812296	PRAD	Deletion.5q11.2		Insignificant	0.209814534973024
PRAD:Deletion.5q13.2	0.520709897401635	0.151315789473684	0.0892362304763932	PRAD	Deletion.5q13.2		Insignificant	0.216687821228845
PRAD:Deletion.5q21.1	0.898613775882681	0.180921052631579	0.0422481325770052	PRAD	Deletion.5q21.1		Insignificant	0.762878450016258
PRAD:Deletion.6q14.3	0.411807722545148	0.328947368421053	0.0451384463549198	PRAD	Deletion.6q14.3		Insignificant	0.13347206377122
PRAD:Deletion.7q31.33	0.520216244117001	0.0460526315789474	0.121805600227187	PRAD	Deletion.7q31.33		Insignificant	0.215933641413544
PRAD:Deletion.8p21.3	0.530485912243676	0.569078947368421	0.064425723972362	PRAD	Deletion.8p21.3		Insignificant	0.22544058320657
PRAD:Deletion.8p11.21	0.710439962640325	0.332236842105263	0.0391545770503621	PRAD	Deletion.8p11.21		Insignificant	0.437080825960811
PRAD:Deletion.9p23	0.578849446007163	0.0789473684210526	0.0830143415218103	PRAD	Deletion.9p23		Insignificant	0.275686207671133
PRAD:Deletion.10q23.31	0.723372111615776	0.315789473684211	0.00226515366599855	PRAD	Deletion.10q23.31		Insignificant	0.452243625352271
PRAD:Deletion.11p11.2	0.773037815329645	0.0526315789473684	-0.11953595472263	PRAD	Deletion.11p11.2		Insignificant	0.519376173195985
PRAD:Deletion.11q23.2	0.352141025006399	0.0986842105263158	0.211355781788504	PRAD	Deletion.11q23.2		Insignificant	0.0885322878757693
PRAD:Deletion.12p13.1	0.981373875072549	0.226973684210526	-0.00224582400040507	PRAD	Deletion.12p13.1		Insignificant	0.950317739785443
PRAD:Deletion.12q24.31	1	0.0789473684210526	0.00582431160265884	PRAD	Deletion.12q24.31		Insignificant	0.993242921235897
PRAD:Deletion.13q14.13	0.773037815329645	0.434210526315789	0.012421083909878	PRAD	Deletion.13q14.13		Insignificant	0.520182683489906
PRAD:Deletion.13q22.1	0.303083585425062	0.342105263157895	0.0745989871081179	PRAD	Deletion.13q22.1		Insignificant	0.0632553711555048
PRAD:Deletion.15q21.3	0.550765838995485	0.128289473684211	0.0605604930167649	PRAD	Deletion.15q21.3		Insignificant	0.244881646768562
PRAD:Deletion.16q22.3	0.871747738803609	0.365131578947368	0.0271071575411135	PRAD	Deletion.16q22.3		Insignificant	0.702339791990114
PRAD:Deletion.16q24.1	0.886704094049681	0.401315789473684	0.0372151211743823	PRAD	Deletion.16q24.1		Insignificant	0.733775698082252
PRAD:Deletion.17p13.1	0.405890031152693	0.289473684210526	0.0894016640469051	PRAD	Deletion.17p13.1		Insignificant	0.128874366431393
PRAD:Deletion.17q21.31	1	0.200657894736842	0.0124482763308915	PRAD	Deletion.17q21.31		Insignificant	0.997400188037705
PRAD:Deletion.18q22.1	0.230401624101506	0.259868421052632	0.10901711912307	PRAD	Deletion.18q22.1		Insignificant	0.0364559531806181
PRAD:Deletion.19q13.2	0.928864814658522	0.0822368421052632	-0.00884047820637157	PRAD	Deletion.19q13.2		Insignificant	0.812266805223539
PRAD:Deletion.21q22.2	0.827749106389493	0.101973684210526	-0.0289490410067241	PRAD	Deletion.21q22.2		Insignificant	0.619955088198849
PRAD:Deletion.21q22.3	0.88949372174103	0.319078947368421	-0.0220340319334005	PRAD	Deletion.21q22.3		Insignificant	0.737960772309409
READ:Amplification.Arm.1p	1	0.0845070422535211	0.00952295468128517	READ	Amplification.Arm.1p		Insignificant	1
READ:Amplification.Arm.1q	0.848727278590423	0.183098591549296	-0.0324020359091648	READ	Amplification.Arm.1q		Insignificant	0.660957185943335
READ:Amplification.Arm.4p	0.680700212454156	0.0704225352112676	0.0976926704149448	READ	Amplification.Arm.4p		Insignificant	0.386916317769068
READ:Amplification.Arm.5q	0.534815297627062	0.126760563380282	0.0981482406928742	READ	Amplification.Arm.5q		Insignificant	0.22969856168685
READ:Amplification.Arm.7p	0.0458178664188974	0.690140845070423	0.194844534339203	READ	Amplification.Arm.7p	33	READ	0.0016432568124921
READ:Amplification.Arm.7q	0.360453564393915	0.535211267605634	0.0974668471233051	READ	Amplification.Arm.7q		Insignificant	0.0982502483675248
READ:Amplification.Arm.8p	0.951449575350445	0.23943661971831	0.0158785262967696	READ	Amplification.Arm.8p		Insignificant	0.866246961575891
READ:Amplification.Arm.8q	0.329887682177447	0.563380281690141	0.095466271299991	READ	Amplification.Arm.8q		Insignificant	0.0769775412284999
READ:Amplification.Arm.13q	0.329887682177447	0.71830985915493	0.108465870370177	READ	Amplification.Arm.13q		Insignificant	0.0766587237201706
READ:Amplification.Arm.18p	0.360663005079246	0.0422535211267606	-0.194065500134385	READ	Amplification.Arm.18p		Insignificant	0.100273714770654
READ:Amplification.Arm.18q	0.360663005079246	0.0422535211267606	-0.194065500134385	READ	Amplification.Arm.18q		Insignificant	0.100273714770654
READ:Amplification.Arm.20p	0.998908122945934	0.647887323943662	0.0157356920361047	READ	Amplification.Arm.20p		Insignificant	0.985696353598108
READ:Amplification.Arm.20q	0.139773084639431	0.887323943661972	0.233545859736123	READ	Amplification.Arm.20q		Insignificant	0.0124048483442749
READ:Amplification.Arm.21q	0.863484532691586	0.0563380281690141	-0.0727618921633755	READ	Amplification.Arm.21q		Insignificant	0.680726027785791
READ:Amplification.Arm.22q	0.847485932486912	0.0422535211267606	0.0768233062380212	READ	Amplification.Arm.22q		Insignificant	0.657738240712039
READ:Deletion.Arm.1p	0.718088766188296	0.28169014084507	0.0555436916208936	READ	Deletion.Arm.1p		Insignificant	0.446911784864024
READ:Deletion.Arm.1q	0.839892650393335	0.211267605633803	0.0472546861443379	READ	Deletion.Arm.1q		Insignificant	0.647101964353543
READ:Deletion.Arm.4p	0.249265413066848	0.352112676056338	0.120560396621213	READ	Deletion.Arm.4p		Insignificant	0.0419386428102977
READ:Deletion.Arm.4q	0.225825858457353	0.408450704225352	0.118576565787234	READ	Deletion.Arm.4q		Insignificant	0.0341286627513091
READ:Deletion.Arm.5q	0.83987537315891	0.267605633802817	0.0210656519908397	READ	Deletion.Arm.5q		Insignificant	0.6447427555176
READ:Deletion.Arm.8p	0.34348603299955	0.450704225352113	0.0926047448413816	READ	Deletion.Arm.8p		Insignificant	0.0840598730547422
READ:Deletion.Arm.8q	0.696093560200839	0.0563380281690141	-0.0959277981429616	READ	Deletion.Arm.8q		Insignificant	0.403484611107976
READ:Deletion.Arm.13q	0.332628702250636	0.0422535211267606	0.263799450386046	READ	Deletion.Arm.13q		Insignificant	0.078771248581506
READ:Deletion.Arm.14q	0.125814628238142	0.408450704225352	0.143341939412211	READ	Deletion.Arm.14q		Insignificant	0.0106836261320363
READ:Deletion.Arm.15q	0.222158374620945	0.464788732394366	0.120137438984154	READ	Deletion.Arm.15q		Insignificant	0.0318708216755786
READ:Deletion.Arm.17p	0.700041596953774	0.661971830985915	0.0588462689724603	READ	Deletion.Arm.17p		Insignificant	0.414634342499519
READ:Deletion.Arm.18p	0.113348072327788	0.788732394366197	0.167086137867473	READ	Deletion.Arm.18p		Insignificant	0.00861359821327266
READ:Deletion.Arm.18q	0.175820110315233	0.845070422535211	0.168367079507272	READ	Deletion.Arm.18q		Insignificant	0.0199100954137655
READ:Deletion.Arm.20p	0.260237866985467	0.140845070422535	0.155467969566076	READ	Deletion.Arm.20p		Insignificant	0.046392615528
READ:Deletion.Arm.21q	0.701725640801581	0.436619718309859	0.0487966810171772	READ	Deletion.Arm.21q		Insignificant	0.422780117829756
READ:Deletion.Arm.22q	0.882937231217867	0.352112676056338	0.0326667471172959	READ	Deletion.Arm.22q		Insignificant	0.724323178903115
READ:Amplification.1q21.3	0.601157857206885	0.309859154929577	0.069069292255814	READ	Amplification.1q21.3		Insignificant	0.295822932897692
READ:Amplification.1q32.2	0.833123954230795	0.323943661971831	-0.010726645161069	READ	Amplification.1q32.2		Insignificant	0.629855914391403
READ:Amplification.5q22.3	1	0.112676056338028	0.00314603301356575	READ	Amplification.5q22.3		Insignificant	1
READ:Amplification.6p21.1	0.216640465322396	0.338028169014085	0.136067462751824	READ	Amplification.6p21.1		Insignificant	0.0293123442120485
READ:Amplification.8p11.23	0.465183296894614	0.380281690140845	0.0862697630748501	READ	Amplification.8p11.23		Insignificant	0.172432677156903
READ:Amplification.8p11.21	0.699500611448171	0.436619718309859	0.0437652712733021	READ	Amplification.8p11.21		Insignificant	0.409517763031366
READ:Amplification.8q24.21	0.168278108760309	0.661971830985915	0.137655788004301	READ	Amplification.8q24.21		Insignificant	0.017908694953251
READ:Amplification.11p15.5	0.577703159338789	0.23943661971831	0.086892484542421	READ	Amplification.11p15.5		Insignificant	0.272140124509146
READ:Amplification.11q13.3	0.438285489266535	0.169014084507042	0.117940159044337	READ	Amplification.11q13.3		Insignificant	0.151411917441762
READ:Amplification.12p13.33	0.509141258564629	0.295774647887324	0.0758638295277421	READ	Amplification.12p13.33		Insignificant	0.209993915716002
READ:Amplification.12p12.1	0.754134495096199	0.267605633802817	0.0477336535702833	READ	Amplification.12p12.1		Insignificant	0.495317559861627
READ:Amplification.13q12.13	0.119630309265534	0.816901408450704	0.190122621864492	READ	Amplification.13q12.13		Insignificant	0.00947607886836696
READ:Amplification.13q12.2	0.214909755273568	0.802816901408451	0.158406672831469	READ	Amplification.13q12.2		Insignificant	0.0285639548148413
READ:Amplification.13q22.1	0.168525378898815	0.76056338028169	0.162851344176147	READ	Amplification.13q22.1		Insignificant	0.0180435927829427
READ:Amplification.15q26.1	0.729295683725287	0.0985915492957746	-0.0799680674633589	READ	Amplification.15q26.1		Insignificant	0.457733050439394
READ:Amplification.16p11.2	0.339887041968396	0.253521126760563	0.110715717791457	READ	Amplification.16p11.2		Insignificant	0.0821923624353884
READ:Amplification.17q12	0.731714422824759	0.225352112676056	0.045529132453924	READ	Amplification.17q12		Insignificant	0.461566692878909
READ:Amplification.17q24.1	0.632427206469994	0.169014084507042	0.0639654454451208	READ	Amplification.17q24.1		Insignificant	0.329920111536129
READ:Amplification.19p13.2	0.226794249179833	0.23943661971831	0.159436287583326	READ	Amplification.19p13.2		Insignificant	0.0349694036903862
READ:Amplification.20q11.21	0.0599388382001955	0.901408450704225	0.286127141902156	READ	Amplification.20q11.21	97	READ	0.00288263960891133
READ:Amplification.20q11.23	0.0599388382001955	0.901408450704225	0.286127141902156	READ	Amplification.20q11.23	523	READ	0.00288263960891133
READ:Amplification.20q13.33	0.125814628238142	0.887323943661972	0.239919902158649	READ	Amplification.20q13.33		Insignificant	0.0106197622144548
READ:Amplification.Xp22.2	0.365522465183798	0.183098591549296	0.135174489178295	READ	Amplification.Xp22.2		Insignificant	0.103526141246677
READ:Amplification.Xq27.3	0.216731692395875	0.126760563380282	0.151593852069222	READ	Amplification.Xq27.3		Insignificant	0.0300859262459403
READ:Deletion.1p36.11	0.953428378805747	0.408450704225352	0.00151360843254489	READ	Deletion.1p36.11		Insignificant	0.87534482760692
READ:Deletion.1p33	0.664978074954973	0.323943661971831	0.0628938490836704	READ	Deletion.1p33		Insignificant	0.362651545096752
READ:Deletion.1p13.2	0.680700212454156	0.380281690140845	0.0585252376163079	READ	Deletion.1p13.2		Insignificant	0.386462052558506
READ:Deletion.2p12	0.701725640801581	0.0563380281690141	0.107217583050676	READ	Deletion.2p12		Insignificant	0.417666460496247
READ:Deletion.3p14.2	0.619439390218402	0.183098591549296	-0.0661999342190183	READ	Deletion.3p14.2		Insignificant	0.315591710295149
READ:Deletion.3q26.31	0.871747738803609	0.0845070422535211	-0.0313800489031784	READ	Deletion.3q26.31		Insignificant	0.702134705324318
READ:Deletion.4p13	0.355583128483742	0.323943661971831	0.0955030881631371	READ	Deletion.4p13		Insignificant	0.0912588520228931
READ:Deletion.4q22.1	0.41006759863994	0.450704225352113	0.0847532320203279	READ	Deletion.4q22.1		Insignificant	0.132147311587027
READ:Deletion.4q35.1	0.225825858457353	0.47887323943662	0.110579494696208	READ	Deletion.4q35.1		Insignificant	0.0340948667386869
READ:Deletion.5q11.2	0.533004063688066	0.366197183098592	0.0620800329295927	READ	Deletion.5q11.2		Insignificant	0.227426311985045
READ:Deletion.5q22.2	0.931631948893394	0.408450704225352	0.00624850700817836	READ	Deletion.5q22.2		Insignificant	0.82072860112255
READ:Deletion.6p25.3	0.262221556321273	0.197183098591549	0.151650230911488	READ	Deletion.6p25.3		Insignificant	0.0502038106248007
READ:Deletion.6q26	0.312649376908702	0.140845070422535	0.168330780892552	READ	Deletion.6q26		Insignificant	0.0677736782222977
READ:Deletion.8p23.2	0.2205469198601	0.577464788732394	0.117167539154945	READ	Deletion.8p23.2		Insignificant	0.031116665380037
READ:Deletion.8p11.21	0.699952126728751	0.0985915492957746	0.0570111279675198	READ	Deletion.8p11.21		Insignificant	0.412366310947265
READ:Deletion.10q21.1	0.713514104258122	0.211267605633803	0.0481916001184466	READ	Deletion.10q21.1		Insignificant	0.442676262485324
READ:Deletion.10q25.2	0.470610732583802	0.28169014084507	0.0766670768891067	READ	Deletion.10q25.2		Insignificant	0.177471874365727
READ:Deletion.11q22.3	0.797764801901928	0.211267605633803	-0.0290471883649608	READ	Deletion.11q22.3		Insignificant	0.558840229783562
READ:Deletion.12p13.1	0.303083585425062	0.253521126760563	0.124964595099542	READ	Deletion.12p13.1		Insignificant	0.0633022678419434
READ:Deletion.12q22	0.977625398092721	0.183098591549296	-0.00778152633952711	READ	Deletion.12q22		Insignificant	0.934828505665666
READ:Deletion.14q11.2	0.216640465322396	0.436619718309859	0.12277213745414	READ	Deletion.14q11.2		Insignificant	0.0290910784552844
READ:Deletion.14q31.1	0.1994270773182	0.464788732394366	0.130284764135054	READ	Deletion.14q31.1		Insignificant	0.025829080539525
READ:Deletion.15q22.33	0.184310579116445	0.507042253521127	0.123613613483724	READ	Deletion.15q22.33		Insignificant	0.0217804719634045
READ:Deletion.16p13.3	0.956139451582917	0.0704225352112676	0.00984452809783987	READ	Deletion.16p13.3		Insignificant	0.883860889640799
READ:Deletion.16q23.1	0.311041335633274	0.154929577464789	-0.12175676273254	READ	Deletion.16q23.1		Insignificant	0.0664441511560403
READ:Deletion.17p11.2	0.672831998427241	0.676056338028169	0.0619190540934476	READ	Deletion.17p11.2		Insignificant	0.375732118216466
READ:Deletion.18q21.2	0.228662151799236	0.887323943661972	0.182970051987566	READ	Deletion.18q21.2		Insignificant	0.0356983106184462
READ:Deletion.18q22.1	0.134174430412747	0.830985915492958	0.17212133499416	READ	Deletion.18q22.1		Insignificant	0.011605805162284
READ:Deletion.19p13.3	0.773666178702081	0.253521126760563	0.0353776143341515	READ	Deletion.19p13.3		Insignificant	0.521490177416276
READ:Deletion.20p12.1	0.672831998427241	0.323943661971831	0.0455021312339574	READ	Deletion.20p12.1		Insignificant	0.375732118216466
READ:Deletion.20p12.1.1	0.672831998427241	0.323943661971831	0.0455021312339574	READ	Deletion.20p12.1.1		Insignificant	0.375732118216466
READ:Deletion.21q11.2	0.805813291622827	0.492957746478873	0.0396994762503131	READ	Deletion.21q11.2		Insignificant	0.587023873799545
READ:Deletion.22q13.31	0.788100785981661	0.422535211267606	0.0520747974190225	READ	Deletion.22q13.31		Insignificant	0.543460058167082
READ:Deletion.Xp22.33	0.99005166147038	0.154929577464789	-0.0142368978341025	READ	Deletion.Xp22.33		Insignificant	0.968310291137147
STAD:Amplification.Arm.1q	0.104914640804929	0.23780487804878	0.236117280698609	STAD	Amplification.Arm.1q		Insignificant	0.0073041838535077
STAD:Amplification.Arm.4p	0.787483054422765	0.0396341463414634	-0.114239336882677	STAD	Amplification.Arm.4p		Insignificant	0.540660666151068
STAD:Amplification.Arm.4q	0.81363837602148	0.024390243902439	0.138034517874929	STAD	Amplification.Arm.4q		Insignificant	0.601124426508043
STAD:Amplification.Arm.5q	0.978298211096415	0.0945121951219512	-0.0113897979991946	STAD	Amplification.Arm.5q		Insignificant	0.936543655182512
STAD:Amplification.Arm.7p	0.244267546011855	0.448170731707317	0.143326890260497	STAD	Amplification.Arm.7p		Insignificant	0.0397842865205075
STAD:Amplification.Arm.7q	0.376165399137827	0.390243902439024	0.0831493743572542	STAD	Amplification.Arm.7q		Insignificant	0.109318109137628
STAD:Amplification.Arm.8p	0.672831998427241	0.420731707317073	0.0258642728411487	STAD	Amplification.Arm.8p		Insignificant	0.377337957774928
STAD:Amplification.Arm.8q	0.397148926383177	0.573170731707317	0.0360117304466296	STAD	Amplification.Arm.8q		Insignificant	0.122328572261485
STAD:Amplification.Arm.9p	0.387228150490624	0.134146341463415	0.128797814111536	STAD	Amplification.Arm.9p		Insignificant	0.115800823485329
STAD:Amplification.Arm.9q	0.483969742056666	0.170731707317073	0.0934721783959507	STAD	Amplification.Arm.9q		Insignificant	0.187104335932245
STAD:Amplification.Arm.13q	0.269313090083022	0.347560975609756	0.107549090410608	STAD	Amplification.Arm.13q		Insignificant	0.0526930285473498
STAD:Amplification.Arm.14q	0.199104975953192	0.0640243902439024	0.298339329948967	STAD	Amplification.Arm.14q		Insignificant	0.0255182010319756
STAD:Amplification.Arm.15q	0.414538273824363	0.0914634146341463	0.103719025339055	STAD	Amplification.Arm.15q		Insignificant	0.137916075853389
STAD:Amplification.Arm.17p	0.806646546191317	0.0640243902439024	0.0374903061046776	STAD	Amplification.Arm.17p		Insignificant	0.58924338949102
STAD:Amplification.Arm.18p	0.228734910114064	0.195121951219512	0.165050104656246	STAD	Amplification.Arm.18p		Insignificant	0.0358303102868549
STAD:Amplification.Arm.18q	0.329656484482001	0.134146341463415	0.209310448306598	STAD	Amplification.Arm.18q		Insignificant	0.0754593429668715
STAD:Amplification.Arm.19p	0.705177805926422	0.13719512195122	0.152498607429133	STAD	Amplification.Arm.19p		Insignificant	0.430322110473033
STAD:Amplification.Arm.19q	0.358887015687413	0.176829268292683	0.191800062941908	STAD	Amplification.Arm.19q		Insignificant	0.0948462728829085
STAD:Amplification.Arm.20p	0.329887682177447	0.560975609756098	0.116188593161557	STAD	Amplification.Arm.20p		Insignificant	0.0771362008389278
STAD:Amplification.Arm.20q	0.200887660662477	0.649390243902439	0.173541804958188	STAD	Amplification.Arm.20q		Insignificant	0.0262764450655561
STAD:Amplification.Arm.21q	0.672831998427241	0.0609756097560976	0.129643318164754	STAD	Amplification.Arm.21q		Insignificant	0.377730961813875
STAD:Amplification.Arm.22q	0.570637303704369	0.0823170731707317	-0.108039897511893	STAD	Amplification.Arm.22q		Insignificant	0.266959540287856
STAD:Deletion.Arm.1q	0.492768148260513	0.0609756097560976	0.282084530743739	STAD	Deletion.Arm.1q		Insignificant	0.196743400966882
STAD:Deletion.Arm.4p	0.520709897401635	0.390243902439024	0.11565389161973	STAD	Deletion.Arm.4p		Insignificant	0.216453989513304
STAD:Deletion.Arm.4q	0.539334642645519	0.38719512195122	0.127232174803295	STAD	Deletion.Arm.4q		Insignificant	0.233825462159608
STAD:Deletion.Arm.5q	0.03471295374064	0.228658536585366	0.320332991291694	STAD	Deletion.Arm.5q	79	STAD	0.00105745570960067
STAD:Deletion.Arm.7p	0.754134495096199	0.0335365853658537	0.104580938230465	STAD	Deletion.Arm.7p		Insignificant	0.494975986229363
STAD:Deletion.Arm.7q	0.999269750715333	0.0731707317073171	0.0912417422279406	STAD	Deletion.Arm.7q		Insignificant	0.986620766529063
STAD:Deletion.Arm.8p	0.580732457481462	0.182926829268293	0.102632506083857	STAD	Deletion.Arm.8p		Insignificant	0.277195608660719
STAD:Deletion.Arm.8q	0.788100785981661	0.0487804878048781	0.241317013455851	STAD	Deletion.Arm.8q		Insignificant	0.543959389041723
STAD:Deletion.Arm.9p	0.412088526360189	0.320121951219512	0.123039754467883	STAD	Deletion.Arm.9p		Insignificant	0.133885301813226
STAD:Deletion.Arm.9q	0.640814854714082	0.222560975609756	0.133909752539222	STAD	Deletion.Arm.9q		Insignificant	0.337633145391023
STAD:Deletion.Arm.13q	0.965105728480077	0.0945121951219512	0.0216664855768585	STAD	Deletion.Arm.13q		Insignificant	0.90809526350657
STAD:Deletion.Arm.14q	0.244267546011855	0.253048780487805	0.199162971799476	STAD	Deletion.Arm.14q		Insignificant	0.0395450785795546
STAD:Deletion.Arm.15q	0.0977295421747605	0.219512195121951	0.262673574724984	STAD	Deletion.Arm.15q		Insignificant	0.00655828642444937
STAD:Deletion.Arm.17p	0.413186397802938	0.375	0.151956332099413	STAD	Deletion.Arm.17p		Insignificant	0.135549546114677
STAD:Deletion.Arm.18p	0.883604880174536	0.299694189602446	-0.0198918157882679	STAD	Deletion.Arm.18p		Insignificant	0.729812891536563
STAD:Deletion.Arm.18q	0.977343500624861	0.371951219512195	-0.0253418554010234	STAD	Deletion.Arm.18q		Insignificant	0.933273731389757
STAD:Deletion.Arm.19p	0.244267546011855	0.259146341463415	0.13265016159748	STAD	Deletion.Arm.19p		Insignificant	0.0401926196399809
STAD:Deletion.Arm.19q	0.433836912275567	0.207317073170732	0.0939667088013874	STAD	Deletion.Arm.19q		Insignificant	0.148273375081523
STAD:Deletion.Arm.20p	0.223206662123317	0.0548780487804878	0.43667407829099	STAD	Deletion.Arm.20p		Insignificant	0.0322566589777367
STAD:Deletion.Arm.21q	0.796880994044003	0.393292682926829	0.0330102192420205	STAD	Deletion.Arm.21q		Insignificant	0.55516836387252
STAD:Deletion.Arm.22q	0.225825858457353	0.332317073170732	0.151270551833207	STAD	Deletion.Arm.22q		Insignificant	0.0334940670781544
STAD:Amplification.1p36.22	0.640814854714082	0.140243902439024	0.0843979225750697	STAD	Amplification.1p36.22		Insignificant	0.33706248849944
STAD:Amplification.1q21.3	0.105083985597022	0.38109756097561	0.227064685284453	STAD	Amplification.1q21.3		Insignificant	0.00737139772384172
STAD:Amplification.1q42.3	0.00267552280604511	0.347560975609756	0.338165705381045	STAD	Amplification.1q42.3	430	STAD	2.96339551302465e-05
STAD:Amplification.3q26.2	0.702523619153188	0.347560975609756	0.0801242690152288	STAD	Amplification.3q26.2		Insignificant	0.424256088570886
STAD:Amplification.5p15.33	0.468002930117935	0.292682926829268	0.107634343124398	STAD	Amplification.5p15.33		Insignificant	0.174331446987844
STAD:Amplification.5p13.1	0.270477178160029	0.289634146341463	0.166505730920263	STAD	Amplification.5p13.1		Insignificant	0.0532109638468834
STAD:Amplification.6p21.1	0.216731692395875	0.280487804878049	0.143725051014707	STAD	Amplification.6p21.1		Insignificant	0.0301778305867674
STAD:Amplification.6q12	0.0599388382001955	0.210365853658537	0.207690829302746	STAD	Amplification.6q12	359	STAD	0.00290842463840611
STAD:Amplification.6q21	0.119630309265534	0.195121951219512	0.205988029537817	STAD	Amplification.6q21		Insignificant	0.00952751935606309
STAD:Amplification.7p22.1	0.273792122140394	0.530487804878049	0.157885976010558	STAD	Amplification.7p22.1		Insignificant	0.0542963280194031
STAD:Amplification.7p11.2	0.541777022499844	0.481707317073171	0.0874013329096321	STAD	Amplification.7p11.2		Insignificant	0.235741584157369
STAD:Amplification.7q21.2	0.225825858457353	0.472560975609756	0.128111004005158	STAD	Amplification.7q21.2		Insignificant	0.0333952187401935
STAD:Amplification.8p23.1	0.764898626873978	0.402439024390244	0.0426874349125526	STAD	Amplification.8p23.1		Insignificant	0.509528990370166
STAD:Amplification.8q24.21	0.178852075209727	0.701219512195122	0.139349885086934	STAD	Amplification.8q24.21		Insignificant	0.0208472091884756
STAD:Amplification.9p24.1	0.877257721865587	0.167682926829268	-0.00105775205311831	STAD	Amplification.9p24.1		Insignificant	0.713003243351724
STAD:Amplification.9p13.3	0.329887682177447	0.201219512195122	0.163011419254367	STAD	Amplification.9p13.3		Insignificant	0.077508919752647
STAD:Amplification.9q34.3	0.218040620045841	0.280487804878049	0.15774882018205	STAD	Amplification.9q34.3		Insignificant	0.0304750866625253
STAD:Amplification.10p11.22	0.754134495096199	0.271341463414634	0.0828055017287892	STAD	Amplification.10p11.22		Insignificant	0.496745174747669
STAD:Amplification.10q22.2	0.474455638354459	0.198170731707317	0.136192149303446	STAD	Amplification.10q22.2		Insignificant	0.1804232675388
STAD:Amplification.10q26.13	0.468295254213269	0.207317073170732	0.0728467657901914	STAD	Amplification.10q26.13		Insignificant	0.175363729162142
STAD:Amplification.11p13	0.953428378805747	0.182926829268293	0.0427269204200531	STAD	Amplification.11p13		Insignificant	0.871381295030251
STAD:Amplification.11q13.3	0.98662465781334	0.246951219512195	0.0217965649634699	STAD	Amplification.11q13.3		Insignificant	0.958004216790274
STAD:Amplification.12p12.1	0.470677696728248	0.295731707317073	0.130857839083468	STAD	Amplification.12p12.1		Insignificant	0.17829430387025
STAD:Amplification.12q15	0.773998669195505	0.26219512195122	0.0253437888341184	STAD	Amplification.12q15		Insignificant	0.522122519990006
STAD:Amplification.13q12.3	0.197563101418031	0.393292682926829	0.13738531495081	STAD	Amplification.13q12.3		Insignificant	0.0247995876252592
STAD:Amplification.13q22.1	0.143958728777846	0.405487804878049	0.120168475519782	STAD	Amplification.13q22.1		Insignificant	0.0130611659671315
STAD:Amplification.15q26.1	0.329656484482001	0.246951219512195	0.104723449401199	STAD	Amplification.15q26.1		Insignificant	0.0747037928485504
STAD:Amplification.17q12	0.186112344827631	0.332317073170732	0.159270014510669	STAD	Amplification.17q12		Insignificant	0.0224246862929349
STAD:Amplification.18q11.2	0.65560876447594	0.326219512195122	0.0279964011095513	STAD	Amplification.18q11.2		Insignificant	0.35097199153116
STAD:Amplification.19p13.2	0.45746889671129	0.11890243902439	0.225921124091101	STAD	Amplification.19p13.2		Insignificant	0.166001371802409
STAD:Amplification.19q12	0.0783908794495541	0.310975609756098	0.266585173193054	STAD	Amplification.19q12	8	STAD	0.00434126705812404
STAD:Amplification.20q13.2	0.105672070835137	0.679878048780488	0.171391131005236	STAD	Amplification.20q13.2		Insignificant	0.00762101700849191
STAD:Amplification.Xq27.3	0.940374903792424	0.192073170731707	-0.00187300115242017	STAD	Amplification.Xq27.3		Insignificant	0.840683260510632
STAD:Deletion.1p36.11	0.00426791101221078	0.301829268292683	0.364109761263097	STAD	Deletion.1p36.11	134	STAD	5.17731821101519e-05
STAD:Deletion.1p13.2	0.0100696629988413	0.210365853658537	0.375201904426256	STAD	Deletion.1p13.2	233	STAD	0.000138086095975672
STAD:Deletion.1q25.1	0.958733903797504	0.0396341463414634	-0.0164079401923747	STAD	Deletion.1q25.1		Insignificant	0.88844697730602
STAD:Deletion.1q44	0.971421161073855	0.0640243902439024	0.0459007443917767	STAD	Deletion.1q44		Insignificant	0.918536004557134
STAD:Deletion.2q32.1	0.891067373649197	0.149390243902439	0.0533910505322863	STAD	Deletion.2q32.1		Insignificant	0.740206283490235
STAD:Deletion.2q37.2	0.780943556625581	0.152439024390244	0.0798503899081151	STAD	Deletion.2q37.2		Insignificant	0.533384842052035
STAD:Deletion.3p26.1	0.0114032179716051	0.326219512195122	0.250841238799694	STAD	Deletion.3p26.1	273	STAD	0.000183466092182385
STAD:Deletion.3p14.2	0.0416823009941306	0.375	0.221907633758203	STAD	Deletion.3p14.2	139	STAD	0.00140699750191158
STAD:Deletion.3q26.31	0.603091561806225	0.13109756097561	0.182509841795269	STAD	Deletion.3q26.31		Insignificant	0.299008398102314
STAD:Deletion.4p16.3	0.40227026439964	0.399390243902439	0.13007012052029	STAD	Deletion.4p16.3		Insignificant	0.124542534389551
STAD:Deletion.4q22.1	0.603091561806225	0.457317073170732	0.107157874597051	STAD	Deletion.4q22.1		Insignificant	0.29905071574581
STAD:Deletion.4q34.3	0.448579797509135	0.457317073170732	0.0882864148311544	STAD	Deletion.4q34.3		Insignificant	0.157807344376895
STAD:Deletion.5q11.2	0.0559961608718186	0.384146341463415	0.276470600827729	STAD	Deletion.5q11.2	143	STAD	0.00251037641039271
STAD:Deletion.5q23.2	0.0341403577676593	0.344512195121951	0.265300884392231	STAD	Deletion.5q23.2	540	STAD	0.000951216685825732
STAD:Deletion.6p25.3	0.780943556625581	0.25609756097561	0.0367631231993926	STAD	Deletion.6p25.3		Insignificant	0.53285859226092
STAD:Deletion.6q14.1	0.375186398094095	0.210365853658537	0.0865242926502359	STAD	Deletion.6q14.1		Insignificant	0.108637833625347
STAD:Deletion.6q26	0.658474271642894	0.225609756097561	0.072150059364386	STAD	Deletion.6q26		Insignificant	0.353895191352378
STAD:Deletion.7q31.1	0.871566126123377	0.149390243902439	0.142919221886688	STAD	Deletion.7q31.1		Insignificant	0.69504640437687
STAD:Deletion.7q36.3	0.751242594453795	0.222560975609756	0.0810029659346347	STAD	Deletion.7q36.3		Insignificant	0.486621201596031
STAD:Deletion.8p23.3	0.413186397802938	0.289634146341463	0.0961756704946306	STAD	Deletion.8p23.3		Insignificant	0.135461648425097
STAD:Deletion.9p23	0.360453564393915	0.432926829268293	0.103310595830257	STAD	Deletion.9p23		Insignificant	0.0983626935911641
STAD:Deletion.9p21.3	0.359463413717065	0.417682926829268	0.0810123353796208	STAD	Deletion.9p21.3		Insignificant	0.0966825921349825
STAD:Deletion.9q21.11	0.597072171164524	0.259146341463415	0.109250658883019	STAD	Deletion.9q21.11		Insignificant	0.291979974302774
STAD:Deletion.10p15.3	0.597072171164524	0.164634146341463	0.16600917951582	STAD	Deletion.10p15.3		Insignificant	0.293182590376673
STAD:Deletion.10q22.3	0.414367707628465	0.161585365853659	0.156140286763836	STAD	Deletion.10q22.3		Insignificant	0.136592730626472
STAD:Deletion.10q23.31	0.539608526401188	0.246951219512195	0.11380613717732	STAD	Deletion.10q23.31		Insignificant	0.234228806554946
STAD:Deletion.11p15.4	0.387228150490624	0.219512195121951	0.0285207444117459	STAD	Deletion.11p15.4		Insignificant	0.115298317196449
STAD:Deletion.11q23.2	0.402529300817688	0.228658536585366	0.123892828768545	STAD	Deletion.11q23.2		Insignificant	0.124835036329536
STAD:Deletion.12p13.1	0.358887015687413	0.161585365853659	0.160559636222787	STAD	Deletion.12p13.1		Insignificant	0.0948160459729837
STAD:Deletion.13q12.11	0.70366495372056	0.149390243902439	0.115413909087672	STAD	Deletion.13q12.11		Insignificant	0.425393441044254
STAD:Deletion.14q23.3	0.0528515739858611	0.301829268292683	0.268410894925894	STAD	Deletion.14q23.3	440	STAD	0.00231365012701818
STAD:Deletion.14q32.33	0.839892650393335	0.304878048780488	0.0785198574358374	STAD	Deletion.14q32.33		Insignificant	0.646597871897553
STAD:Deletion.15q11.2	0.0944244703205638	0.280487804878049	0.238071023738097	STAD	Deletion.15q11.2		Insignificant	0.00573317209348296
STAD:Deletion.15q15.1	0.0266300987981697	0.292682926829268	0.280615245381367	STAD	Deletion.15q15.1	369	STAD	0.000632043484133774
STAD:Deletion.16p13.3	0.386662053297071	0.207317073170732	0.221592632686323	STAD	Deletion.16p13.3		Insignificant	0.114611853350714
STAD:Deletion.16q23.1	0.619439390218402	0.417682926829268	0.104163681032753	STAD	Deletion.16q23.1		Insignificant	0.315600448813806
STAD:Deletion.17p12	0.112704071849347	0.405487804878049	0.223654530797008	STAD	Deletion.17p12		Insignificant	0.00850035984939698
STAD:Deletion.17q24.3	0.404032873951449	0.192073170731707	0.134794648482217	STAD	Deletion.17q24.3		Insignificant	0.125696193002611
STAD:Deletion.18q21.2	0.45746889671129	0.475609756097561	0.10311025668169	STAD	Deletion.18q21.2		Insignificant	0.165842309512146
STAD:Deletion.19p13.3	0.250884270573807	0.356707317073171	0.114566378333225	STAD	Deletion.19p13.3		Insignificant	0.0423665420540722
STAD:Deletion.19q13.11	0.252617925607489	0.161585365853659	0.187948954798177	STAD	Deletion.19q13.11		Insignificant	0.0440303119631448
STAD:Deletion.20p12.1	0.70366495372056	0.0823170731707317	0.183391299668896	STAD	Deletion.20p12.1		Insignificant	0.428175678659264
STAD:Deletion.21q11.2	0.245829463819396	0.384146341463415	0.171304035723242	STAD	Deletion.21q11.2		Insignificant	0.0407122635228324
STAD:Deletion.21q22.13	0.751799932481365	0.420731707317073	0.0286220260761363	STAD	Deletion.21q22.13		Insignificant	0.489840281635996
STAD:Deletion.22q13.31	0.244267546011855	0.36890243902439	0.119521634559862	STAD	Deletion.22q13.31		Insignificant	0.0397545519587149
STAD:Deletion.Xp22.2	0.360453564393915	0.198170731707317	0.145737515231835	STAD	Deletion.Xp22.2		Insignificant	0.0982288758376943
STAD:Deletion.Xp21.1	0.186647730496784	0.192073170731707	0.149956823711521	STAD	Deletion.Xp21.1		Insignificant	0.0227427132201783
STAD:Deletion.Xq21.33	0.710439962640325	0.13719512195122	0.117036611101156	STAD	Deletion.Xq21.33		Insignificant	0.43728029346058
THCA:Amplification.Arm.1q	0.882937231217867	0.0389908256880734	0.043258524234786	THCA	Amplification.Arm.1q		Insignificant	0.723773707092542
THCA:Amplification.Arm.5p	0.751242594453795	0.0321100917431193	0.12621139702607	THCA	Amplification.Arm.5p		Insignificant	0.48823203628105
THCA:Amplification.Arm.5q	0.780943556625581	0.0252293577981651	0.147219693247686	THCA	Amplification.Arm.5q		Insignificant	0.530194109776352
THCA:Amplification.Arm.7p	0.468002930117935	0.0275229357798165	0.249411108953065	THCA	Amplification.Arm.7p		Insignificant	0.174502283518653
THCA:Amplification.Arm.7q	0.460591370467722	0.0321100917431193	0.295452917985839	THCA	Amplification.Arm.7q		Insignificant	0.16932077279325
THCA:Amplification.Arm.9q	0.978468930177923	0.00688073394495413	-0.0378609001761721	THCA	Amplification.Arm.9q		Insignificant	0.93769939142051
THCA:Amplification.Arm.12p	0.558324056770717	0.0206422018348624	0.269627496870805	THCA	Amplification.Arm.12p		Insignificant	0.251481405317612
THCA:Amplification.Arm.12q	0.56064555795868	0.0229357798165138	0.245573185632995	THCA	Amplification.Arm.12q		Insignificant	0.254830237193063
THCA:Amplification.Arm.13q	0.960506548749343	0.00688073394495413	0.159385442567083	THCA	Amplification.Arm.13q		Insignificant	0.897565762880012
THCA:Amplification.Arm.16p	0.604645698108476	0.0252293577981651	0.26689087692844	THCA	Amplification.Arm.16p		Insignificant	0.300728319259648
THCA:Amplification.Arm.16q	0.730874415513825	0.0206422018348624	0.162827057312461	THCA	Amplification.Arm.16q		Insignificant	0.460651332562775
THCA:Amplification.Arm.17p	0.701725640801581	0.0229357798165138	0.217145261078004	THCA	Amplification.Arm.17p		Insignificant	0.41872297656573
THCA:Amplification.Arm.17q	0.673245045308966	0.0275229357798165	0.191620557365304	THCA	Amplification.Arm.17q		Insignificant	0.379232968560114
THCA:Deletion.Arm.1q	0.977343500624861	0.00688073394495413	-0.0391418390426761	THCA	Deletion.Arm.1q		Insignificant	0.930387552826489
THCA:Deletion.Arm.9p	0.943706763366947	0.036697247706422	0.0441915886496789	THCA	Deletion.Arm.9p		Insignificant	0.846920216221564
THCA:Deletion.Arm.9q	0.756344086171422	0.0481651376146789	0.131363308213479	THCA	Deletion.Arm.9q		Insignificant	0.502234812494631
THCA:Deletion.Arm.13q	0.905141893514528	0.0252293577981651	-0.0162463492965141	THCA	Deletion.Arm.13q		Insignificant	0.773035077249592
THCA:Deletion.Arm.17p	0.979099830544141	0.0137614678899083	-0.0409601040687342	THCA	Deletion.Arm.17p		Insignificant	0.944080590730316
THCA:Deletion.Arm.22q	0.0977295421747605	0.181192660550459	-0.163032042123049	THCA	Deletion.Arm.22q		Insignificant	0.00659777499913995
THCA:Amplification.Xq22.3	0.99005166147038	0.0229357798165138	0.00482749167211072	THCA	Amplification.Xq22.3		Insignificant	0.966584951179833
THCA:Deletion.1q24.2	0.977343500624861	0.00688073394495413	-0.0391418390426761	THCA	Deletion.1q24.2		Insignificant	0.930387552826489
THCA:Deletion.2p23.1	0.260402681812656	0.018348623853211	0.464267227718699	THCA	Deletion.2p23.1		Insignificant	0.048559220081818
THCA:Deletion.2q35	0.226807942817373	0.0206422018348624	0.547105583249485	THCA	Deletion.2q35		Insignificant	0.0351695860697826
THCA:Deletion.5p15.2	0.806646546191317	0.00917431192660551	0.272778926013471	THCA	Deletion.5p15.2		Insignificant	0.589091060904742
THCA:Deletion.6q22.31	0.585505114802203	0.0114678899082569	-0.291707954035265	THCA	Deletion.6q22.31		Insignificant	0.281017750247893
THCA:Deletion.7q34	0.891732324291868	0.00917431192660551	0.0934082186575296	THCA	Deletion.7q34		Insignificant	0.748283822757575
THCA:Deletion.8q24.22	0.553998981668341	0.0114678899082569	0.476751573431908	THCA	Deletion.8q24.22		Insignificant	0.248910948611527
THCA:Deletion.9q21.13	0.756344086171422	0.0481651376146789	0.131363308213479	THCA	Deletion.9q21.13		Insignificant	0.502234812494631
THCA:Deletion.10q21.2	0.186647730496784	0.0229357798165138	-0.468274432407855	THCA	Deletion.10q21.2		Insignificant	0.0228387518329398
THCA:Deletion.10q23.31	0.216640465322396	0.0229357798165138	-0.433627754936724	THCA	Deletion.10q23.31		Insignificant	0.0292839208429665
THCA:Deletion.11p15.1	0.701725640801581	0.0114678899082569	-0.106768491734242	THCA	Deletion.11p15.1		Insignificant	0.419815099333556
THCA:Deletion.13q12.3	0.998908122945934	0.0298165137614679	0.0973685000068967	THCA	Deletion.13q12.3		Insignificant	0.98573686605055
THCA:Deletion.13q21.31	0.96038852480227	0.0321100917431193	0.0642967348224079	THCA	Deletion.13q21.31		Insignificant	0.892814223831694
THCA:Deletion.15q25.3	0.660636736596301	0.018348623853211	0.238590386445633	THCA	Deletion.15q25.3		Insignificant	0.356635879936136
THCA:Deletion.16q23.3	0.905141893514528	0.0137614678899083	0.0371661252472704	THCA	Deletion.16q23.3		Insignificant	0.775290313854216
THCA:Deletion.17p13.1	0.979099830544141	0.0137614678899083	-0.0409601040687342	THCA	Deletion.17p13.1		Insignificant	0.944080590730316
THCA:Deletion.18p11.21	0.185786377403676	0.00917431192660551	0.58162917380067	THCA	Deletion.18p11.21		Insignificant	0.0222434112186891
THCA:Deletion.18q22.2	0.407105486538266	0.0114678899082569	0.352552753036865	THCA	Deletion.18q22.2		Insignificant	0.130144122380107
THCA:Deletion.19p13.2	0.873639280517423	0.0137614678899083	0.025729692957384	THCA	Deletion.19p13.2		Insignificant	0.706315056328104
THCA:Deletion.21q21.1	0.578732673148262	0.0160550458715596	0.272210822936835	THCA	Deletion.21q21.1		Insignificant	0.274991367646586
THCA:Deletion.22q13.1	0.0977295421747605	0.181192660550459	-0.163032042123049	THCA	Deletion.22q13.1		Insignificant	0.00659777499913995
THCA:Deletion.22q13.2	0.0977295421747605	0.181192660550459	-0.163032042123049	THCA	Deletion.22q13.2		Insignificant	0.00659777499913995
THCA:Deletion.22q13.31	0.0977295421747605	0.181192660550459	-0.163032042123049	THCA	Deletion.22q13.31		Insignificant	0.00659777499913995
THCA:Deletion.22q13.32	0.12418038924376	0.18348623853211	-0.154546714109962	THCA	Deletion.22q13.32		Insignificant	0.010020885840873
THCA:Deletion.Xq22.1	0.947275877895213	0.0114678899082569	-0.0312132692495313	THCA	Deletion.Xq22.1		Insignificant	0.858343859822772
THCA:Deletion.Xq22.3	0.710438280561625	0.00688073394495413	-0.260033800577647	THCA	Deletion.Xq22.3		Insignificant	0.434439424613581
