# Supplementary material for: Mitochondrial DNA copy number variation across human cancers
Source: eLife. 2016 Feb 22;5:e10769. doi: 10.7554/eLife.10769 (PMC4775221; doi:10.7554/eLife.10769)
Supplement: Supplementary file 4. — DOI: http://dx.doi.org/10.7554/eLife.10769.024 [file elife-10769-supp4.zip]

Archive with 1 entries (1 files):
- Supplementary_file_4.csv
