# Supplementary material for: Mitochondrial DNA copy number variation across human cancers
Source: eLife. 2016 Feb 22;5:e10769. doi: 10.7554/eLife.10769 (PMC4775221; doi:10.7554/eLife.10769)
Supplement: Supplementary file 4. — DOI: http://dx.doi.org/10.7554/eLife.10769.024 [file elife-10769-supp4.zip › Supplementary_file_4.csv]

	P	Fraction	FC	Study	Gene	Label	StudyLabel	OrigPValue
ACC:AATK	0.976201061616091	0.103448275862069	-0.0143215182546723	ACC	AATK		Insignificant	0.796529399542696
ACC:ACACB	1	0.0459770114942529	0.067797794554167	ACC	ACACB		Insignificant	0.975748160942279
ACC:ACIN1	0.953901740391378	0.0574712643678161	-0.119484724869213	ACC	ACIN1		Insignificant	0.590579529711202
ACC:ADAD2	0.882638054285276	0.160919540229885	-0.141197764326961	ACC	ADAD2		Insignificant	0.197763675407647
ACC:ADAMTS17	0.974690526346859	0.0459770114942529	-0.0042994597359538	ACC	ADAMTS17		Insignificant	0.784393040848225
ACC:ADAMTS7	0.904740212214042	0.0459770114942529	0.207968894538926	ACC	ADAMTS7		Insignificant	0.315766690150576
ACC:AHNAK2	0.955607552732441	0.114942528735632	-0.092990063071011	ACC	AHNAK2		Insignificant	0.599127749930127
ACC:AKAP2	0.811965316500427	0.0804597701149425	-0.267085609286346	ACC	AKAP2		Insignificant	0.0644352453672229
ACC:ALPPL2	0.811965316500427	0.0919540229885057	-0.217121949401228	ACC	ALPPL2		Insignificant	0.0534092782867937
ACC:AMDHD1	0.922091783191117	0.195402298850575	-0.123392151382019	ACC	AMDHD1		Insignificant	0.365703903538242
ACC:ANK2	0.85507090463585	0.0689655172413793	-0.230243927352504	ACC	ANK2		Insignificant	0.129536538158036
ACC:ANK3	0.925761417039074	0.0574712643678161	-0.195356955136643	ACC	ANK3		Insignificant	0.406656922241173
ACC:ANKRD11	0.844856466491424	0.0344827586206897	-0.261309809899438	ACC	ANKRD11		Insignificant	0.116370425726937
ACC:APOB	0.988221374050792	0.0574712643678161	-0.0753205514267052	ACC	APOB		Insignificant	0.89120568291678
ACC:APOE	0.844856466491424	0.0919540229885057	-0.214896990370176	ACC	APOE		Insignificant	0.114321811975971
ACC:AQP7	0.867905175152242	0.0459770114942529	0.356059274418573	ACC	AQP7		Insignificant	0.158975199345094
ACC:ARRDC4	0.976201061616091	0.0689655172413793	0.000410620002753603	ACC	ARRDC4		Insignificant	0.834149357772206
ACC:ASB16	0.927344099864574	0.114942528735632	-0.0787618415318794	ACC	ASB16		Insignificant	0.444155808474596
ACC:ASPDH	0.687044443445826	0.206896551724138	-0.253700632276822	ACC	ASPDH		Insignificant	0.0186544258157168
ACC:ASXL3	1	0.0689655172413793	-0.0540855765625681	ACC	ASXL3		Insignificant	0.979954505290735
ACC:ATM	0.976201061616091	0.0574712643678161	-0.00651688593702904	ACC	ATM		Insignificant	0.805526064666749
ACC:ATN1	0.924894968590432	0.0574712643678161	0.105660797762634	ACC	ATN1		Insignificant	0.386344636063053
ACC:ATOH8	0.884463598856783	0.0459770114942529	-0.206149175910953	ACC	ATOH8		Insignificant	0.235782545173753
ACC:ATP6V0E2	0.867905175152242	0.0459770114942529	0.240172247797724	ACC	ATP6V0E2		Insignificant	0.158975199345094
ACC:ATP9B	0.953156793368584	0.0574712643678161	0.0648255784224139	ACC	ATP9B		Insignificant	0.553376650134401
ACC:ATRX	0.96696876103463	0.0689655172413793	0.0719764460732972	ACC	ATRX		Insignificant	0.731306645961185
ACC:ATXN1	0.884463598856783	0.149425287356322	0.115910073803411	ACC	ATXN1		Insignificant	0.240904155121923
ACC:AVL9	0.884463598856783	0.0689655172413793	-0.142989557625846	ACC	AVL9		Insignificant	0.258195047583945
ACC:BAG1	0.884463598856783	0.0574712643678161	0.158319823629512	ACC	BAG1		Insignificant	0.23226899533114
ACC:BHLHE22	0.960782402946441	0.114942528735632	-0.0446665498706995	ACC	BHLHE22		Insignificant	0.714393037634326
ACC:BTBD11	0.922091783191117	0.103448275862069	-0.162051574021181	ACC	BTBD11		Insignificant	0.36129643798463
ACC:BTNL9	0.811965316500427	0.0689655172413793	-0.263583166197658	ACC	BTNL9		Insignificant	0.0717513205920834
ACC:C10orf95	0.800730478117713	0.0689655172413793	-0.277683324914561	ACC	C10orf95		Insignificant	0.0435443181213942
ACC:C14orf180	0.925761417039074	0.0459770114942529	-0.13644094150817	ACC	C14orf180		Insignificant	0.41176243756823
ACC:C16orf3	0.972239128232082	0.0919540229885057	0.0289635032956115	ACC	C16orf3		Insignificant	0.7633203433464
ACC:C19orf10	0.800730478117713	0.103448275862069	-0.225243601042387	ACC	C19orf10		Insignificant	0.0485939227236812
ACC:C1orf106	0.95368629899912	0.183908045977011	0.0379898215088823	ACC	C1orf106		Insignificant	0.565155552615784
ACC:C4orf32	0.458258735648352	0.103448275862069	-0.393673590696849	ACC	C4orf32		Insignificant	0.00175438812113904
ACC:C9orf66	0.811965316500427	0.0804597701149425	-0.293861255942107	ACC	C9orf66		Insignificant	0.0559307171418858
ACC:CACNA1A	0.916673515475841	0.103448275862069	-0.111590925245594	ACC	CACNA1A		Insignificant	0.339724559542714
ACC:CACNA1B	0.884463598856783	0.0689655172413793	0.132905556219001	ACC	CACNA1B		Insignificant	0.251208834177495
ACC:CCDC102A	0.985961212308289	0.28735632183908	-0.0343200542273747	ACC	CCDC102A		Insignificant	0.862240941476236
ACC:CCDC105	1	0.126436781609195	-0.0522080899822841	ACC	CCDC105		Insignificant	0.974528622518423
ACC:CCDC150	0.464189474227566	0.0459770114942529	-0.507319358582069	ACC	CCDC150		Insignificant	0.0046958975642647
ACC:CCDC88B	0.960782402946441	0.0459770114942529	-0.107850102443503	ACC	CCDC88B		Insignificant	0.648391548277626
ACC:CD320	0.953901740391378	0.0574712643678161	-0.103167656948713	ACC	CD320		Insignificant	0.590579529711202
ACC:CDH23	0.858156169843283	0.0574712643678161	-0.236001975926759	ACC	CDH23		Insignificant	0.132435636300444
ACC:CDH4	0.884463598856783	0.0459770114942529	0.20234162965431	ACC	CDH4		Insignificant	0.260676077182488
ACC:CHDH	0.960782402946441	0.0689655172413793	-0.163463460132567	ACC	CHDH		Insignificant	0.657120884395432
ACC:CLDN23	0.811965316500427	0.149425287356322	0.230485640684948	ACC	CLDN23		Insignificant	0.0624241069547595
ACC:CLIC6	0.988221374050792	0.126436781609195	0.014191516881672	ACC	CLIC6		Insignificant	0.893321871199958
ACC:CMYA5	0.811965316500427	0.0574712643678161	-0.290611478642848	ACC	CMYA5		Insignificant	0.0881617818052578
ACC:CNTNAP5	0.811965316500427	0.0804597701149425	-0.275571079436165	ACC	CNTNAP5		Insignificant	0.0846503156832041
ACC:COL18A1	0.953901740391378	0.0804597701149425	0.0470889244535897	ACC	COL18A1		Insignificant	0.590327180529554
ACC:COL5A1	0.960782402946441	0.0574712643678161	0.0903018863788101	ACC	COL5A1		Insignificant	0.681559309762551
ACC:COQ2	0.968715974713107	0.0804597701149425	-0.06931331876706	ACC	COQ2		Insignificant	0.749046988830783
ACC:CRB2	0.890668424769549	0.0804597701149425	-0.179460593855129	ACC	CRB2		Insignificant	0.285105007067771
ACC:CRIM1	0.961404566481969	0.0689655172413793	-0.0627805711563201	ACC	CRIM1		Insignificant	0.718743525169626
ACC:CRIPAK	0.955607552732441	0.195402298850575	-0.0619535571975858	ACC	CRIPAK		Insignificant	0.596192191718627
ACC:CSGALNACT2	0.95368629899912	0.0574712643678161	0.0923933172828342	ACC	CSGALNACT2		Insignificant	0.565649296061722
ACC:CSMD1	0.924894968590432	0.0574712643678161	-0.133550168435649	ACC	CSMD1		Insignificant	0.386344636063053
ACC:CSPG4	0.792412769998463	0.0459770114942529	-0.353699873923737	ACC	CSPG4		Insignificant	0.0396807608648699
ACC:CTBP2	0.997696731441225	0.0459770114942529	-0.08019479863303	ACC	CTBP2		Insignificant	0.927334021925868
ACC:CTGF	0.922091783191117	0.0689655172413793	-0.173721895448728	ACC	CTGF		Insignificant	0.361290220206046
ACC:CTNNB1	0.997696731441225	0.160919540229885	-0.0183410387007856	ACC	CTNNB1		Insignificant	0.930962957016751
ACC:CYP4A22	0.927344099864574	0.0459770114942529	-0.129246842985068	ACC	CYP4A22		Insignificant	0.447256760051526
ACC:DAB2	0.981525460307895	0.0344827586206897	0.0215036956292285	ACC	DAB2		Insignificant	0.8432579637496
ACC:DAXX	0.934260548943604	0.0459770114942529	-0.126438783644791	ACC	DAXX		Insignificant	0.484429142533154
ACC:DENND4B	0.953156793368584	0.0459770114942529	0.0860882968435597	ACC	DENND4B		Insignificant	0.549930813294107
ACC:DGKZ	0.975398586944333	0.0574712643678161	-0.001226445147954	ACC	DGKZ		Insignificant	0.791441731249757
ACC:DIDO1	0.940926162286275	0.0804597701149425	-0.0930413399669892	ACC	DIDO1		Insignificant	0.497261922727376
ACC:DLEU7	0.899524781703849	0.0689655172413793	-0.193082701271223	ACC	DLEU7		Insignificant	0.302933138307237
ACC:DMRT1	0.960782402946441	0.0574712643678161	0.0313103561990697	ACC	DMRT1		Insignificant	0.708507056715635
ACC:DMWD	0.952499452652074	0.0459770114942529	-0.0884884820042871	ACC	DMWD		Insignificant	0.536489401927589
ACC:DMXL2	0.884463598856783	0.0459770114942529	-0.288765270666502	ACC	DMXL2		Insignificant	0.269364145000645
ACC:DNAH10	0.867840926152314	0.0804597701149425	-0.178546928165476	ACC	DNAH10		Insignificant	0.157883762472274
ACC:DNAH11	0.960782402946441	0.0689655172413793	-0.0276175939229475	ACC	DNAH11		Insignificant	0.669276579551262
ACC:DNAH17	0.960782402946441	0.0574712643678161	0.147098639826563	ACC	DNAH17		Insignificant	0.641897268623844
ACC:DNAH3	0.968715974713107	0.0574712643678161	-0.116678101567774	ACC	DNAH3		Insignificant	0.74961245879297
ACC:DNAH5	0.7300562176954	0.0574712643678161	-0.350655300430528	ACC	DNAH5		Insignificant	0.0279791538676711
ACC:DNHD1	0.993974625869044	0.0689655172413793	-0.060817530750338	ACC	DNHD1		Insignificant	0.913298386518396
ACC:DOK7	0.960782402946441	0.0804597701149425	0.0426256707199757	ACC	DOK7		Insignificant	0.713835105541579
ACC:DSPP	0.960782402946441	0.149425287356322	0.0632546201504942	ACC	DSPP		Insignificant	0.707634112818695
ACC:DST	0.868189806181545	0.0804597701149425	-0.228237339224344	ACC	DST		Insignificant	0.162527822637946
ACC:EP400	0.987688083504965	0.0344827586206897	-0.0496060719527995	ACC	EP400		Insignificant	0.879815044147588
ACC:EPHA10	0.464189474227566	0.0689655172413793	-0.412131405321258	ACC	EPHA10		Insignificant	0.00429038837448972
ACC:EPPK1	0.976201061616091	0.0574712643678161	-0.0605721573304803	ACC	EPPK1		Insignificant	0.805526064666749
ACC:ERCC2	0.925761417039074	0.218390804597701	-0.103206960717944	ACC	ERCC2		Insignificant	0.402429866500342
ACC:ERMP1	1	0.0574712643678161	0.0436942712145787	ACC	ERMP1		Insignificant	0.978175991838384
ACC:EYS	0.867068538714904	0.0689655172413793	-0.241938199331991	ACC	EYS		Insignificant	0.15209263248158
ACC:FAM46A	0.839107163887361	0.0459770114942529	0.334144887740289	ACC	FAM46A		Insignificant	0.111626294437216
ACC:FAM83H	0.867840926152314	0.0804597701149425	-0.309138066304787	ACC	FAM83H		Insignificant	0.157883762472274
ACC:FAT1	0.955607552732441	0.0689655172413793	-0.0986791239115288	ACC	FAT1		Insignificant	0.59774585570304
ACC:FAT3	0.7300562176954	0.0459770114942529	-0.520213504820052	ACC	FAT3		Insignificant	0.0251262648157382
ACC:FAT4	0.82886254320543	0.103448275862069	-0.1975704506653	ACC	FAT4		Insignificant	0.0986206140723198
ACC:FBN2	0.927344099864574	0.0804597701149425	-0.10635251435941	ACC	FBN2		Insignificant	0.421603891403048
ACC:FEZ2	0.960782402946441	0.0574712643678161	0.0938198346245449	ACC	FEZ2		Insignificant	0.628893454996177
ACC:FLG	0.656035887410718	0.0804597701149425	-0.331490221380785	ACC	FLG		Insignificant	0.014600697544801
ACC:FLT4	0.953156793368584	0.0689655172413793	-0.102008810764343	ACC	FLT4		Insignificant	0.540936123544531
ACC:FOXQ1	0.960782402946441	0.0459770114942529	0.0642666146741164	ACC	FOXQ1		Insignificant	0.663031731995559
ACC:FPGS	0.914377393540393	0.160919540229885	0.0570162860316041	ACC	FPGS		Insignificant	0.334786313366028
ACC:FRAS1	0.925761417039074	0.0689655172413793	0.112175295169547	ACC	FRAS1		Insignificant	0.41655895271298
ACC:FRMPD4	0.811965316500427	0.0574712643678161	-0.281342871111732	ACC	FRMPD4		Insignificant	0.0724371410113471
ACC:FUCA1	0.997696731441225	0.0459770114942529	-0.0140712089982791	ACC	FUCA1		Insignificant	0.927334021925868
ACC:FZD1	0.858156169843283	0.0689655172413793	0.192380540510305	ACC	FZD1		Insignificant	0.133826576947695
ACC:GARS	0.498752277763561	0.379310344827586	0.211181001887113	ACC	GARS		Insignificant	0.00626335337353508
ACC:GCN1L1	0.811965316500427	0.0459770114942529	-0.273871050249098	ACC	GCN1L1		Insignificant	0.0636832241799891
ACC:GDF1	0.858156169843283	0.0804597701149425	0.253469509486112	ACC	GDF1		Insignificant	0.132104906794111
ACC:GGN	1	0.0574712643678161	-0.0191000723904362	ACC	GGN		Insignificant	0.963634715694004
ACC:GLI3	0.941281596766099	0.0919540229885057	-0.10105289927037	ACC	GLI3		Insignificant	0.503911979468996
ACC:GLTPD2	0.811965316500427	0.218390804597701	-0.168719028106308	ACC	GLTPD2		Insignificant	0.087166766493563
ACC:GLTSCR2	0.839107163887361	0.0919540229885057	-0.231932169607424	ACC	GLTSCR2		Insignificant	0.110991803467373
ACC:GOLGA4	0.772563423875691	0.0574712643678161	-0.345747685093365	ACC	GOLGA4		Insignificant	0.0367838061478504
ACC:GPR112	0.591154779954442	0.0689655172413793	-0.375326110003203	ACC	GPR112		Insignificant	0.00965427230189764
ACC:GPR158	0.884463598856783	0.0574712643678161	-0.20556252314221	ACC	GPR158		Insignificant	0.21157515136121
ACC:GPR20	0.925761417039074	0.0344827586206897	-0.131725358693295	ACC	GPR20		Insignificant	0.408914866688591
ACC:GPR98	0.900018192547793	0.0689655172413793	-0.134801647667774	ACC	GPR98		Insignificant	0.310862870258897
ACC:GPRIN2	1	0.126436781609195	-0.0161980819300318	ACC	GPRIN2		Insignificant	0.954168962130057
ACC:GRIN3B	0.811965316500427	0.0689655172413793	-0.31226069998788	ACC	GRIN3B		Insignificant	0.0829730607244127
ACC:HECTD2	0.888379852873772	0.0804597701149425	-0.148750105064867	ACC	HECTD2		Insignificant	0.278131523733994
ACC:HES3	0.922091783191117	0.0804597701149425	-0.109562534575754	ACC	HES3		Insignificant	0.369574892936013
ACC:HHIPL1	0.884463598856783	0.137931034482759	-0.183424725478639	ACC	HHIPL1		Insignificant	0.265288627700494
ACC:HIVEP1	1	0.0459770114942529	0.031906129047929	ACC	HIVEP1		Insignificant	0.95959133198141
ACC:HLA.A	0.922091783191117	0.0459770114942529	0.139967266412138	ACC	HLA.A		Insignificant	0.367129994496035
ACC:HLA.B	0.960782402946441	0.114942528735632	0.0887053019179178	ACC	HLA.B		Insignificant	0.684826576665079
ACC:HMCN1	0.900018192547793	0.0919540229885057	0.1460954721718	ACC	HMCN1		Insignificant	0.307310341553238
ACC:HNRNPCL1	0.976201061616091	0.0344827586206897	-0.0134122513080843	ACC	HNRNPCL1		Insignificant	0.825100219368569
ACC:HRNR	0.687044443445826	0.0919540229885057	-0.308636519023742	ACC	HRNR		Insignificant	0.0176793864590471
ACC:HSD17B1	0.95368629899912	0.0574712643678161	-0.131076319796377	ACC	HSD17B1		Insignificant	0.578051191334451
ACC:HSPG2	0.960782402946441	0.0459770114942529	-0.115043783259871	ACC	HSPG2		Insignificant	0.648391548277626
ACC:HUWE1	0.498752277763561	0.0574712643678161	-0.407305828549439	ACC	HUWE1		Insignificant	0.00605674305953541
ACC:IDI1	0.968715974713107	0.0574712643678161	-0.0398613076742746	ACC	IDI1		Insignificant	0.74961245879297
ACC:IDUA	0.929229984940071	0.149425287356322	0.0924441499228763	ACC	IDUA		Insignificant	0.4568051339368
ACC:IGSF3	0.960782402946441	0.0574712643678161	0.0440332558304668	ACC	IGSF3		Insignificant	0.616003746944713
ACC:IRX3	0.772563423875691	0.229885057471264	-0.201457418074731	ACC	IRX3		Insignificant	0.0363294715094213
ACC:ITIH1	0.929229984940071	0.0344827586206897	-0.17753021812944	ACC	ITIH1		Insignificant	0.463707069358405
ACC:ITPR3	0.939294968660628	0.0574712643678161	0.0866647378829386	ACC	ITPR3		Insignificant	0.494042269384458
ACC:JMJD4	1	0.0689655172413793	-0.0188488313596546	ACC	JMJD4		Insignificant	0.953249040780987
ACC:KANK3	0.866663284921671	0.0689655172413793	-0.207105021573769	ACC	KANK3		Insignificant	0.147357267063017
ACC:KBTBD13	0.866663284921671	0.172413793103448	0.144865492008087	ACC	KBTBD13		Insignificant	0.145628283012246
ACC:KCNH7	0.892547882623802	0.0459770114942529	-0.248688914272796	ACC	KCNH7		Insignificant	0.296611096043391
ACC:KCNJ11	0.687044443445826	0.0459770114942529	-0.387128963645062	ACC	KCNJ11		Insignificant	0.01822300996923
ACC:KCNK17	0.971937025930605	0.218390804597701	-0.0360120011792535	ACC	KCNK17		Insignificant	0.761838059905365
ACC:KCNN3	0.985961212308289	0.0574712643678161	-0.0645569355721061	ACC	KCNN3		Insignificant	0.862452502658762
ACC:KCNQ4	1	0.0459770114942529	-0.00860515363959724	ACC	KCNQ4		Insignificant	0.991914946863976
ACC:KCTD3	0.974690526346859	0.0919540229885057	0.0281848022924915	ACC	KCTD3		Insignificant	0.785817657919291
ACC:KDM6B	0.939294968660628	0.0574712643678161	0.1464714957873	ACC	KDM6B		Insignificant	0.494042269384458
ACC:KIAA1211	0.953156793368584	0.0574712643678161	-0.113990531733626	ACC	KIAA1211		Insignificant	0.54123594503738
ACC:KIAA1549	0.95368629899912	0.0459770114942529	0.161124333585801	ACC	KIAA1549		Insignificant	0.577301528136896
ACC:KIF1A	0.929229984940071	0.0689655172413793	-0.164805089275142	ACC	KIF1A		Insignificant	0.456028102846016
ACC:KIF5A	0.968715974713107	0.0459770114942529	0.0381932140806067	ACC	KIF5A		Insignificant	0.753420915978713
ACC:KNDC1	0.772563423875691	0.172413793103448	0.198388020587108	ACC	KNDC1		Insignificant	0.0371236850117302
ACC:KRTAP10.7	0.972239128232082	0.0574712643678161	0.0724415888074414	ACC	KRTAP10.7		Insignificant	0.763480650774055
ACC:KRTAP4.5	0.7300562176954	0.0804597701149425	0.377760486604231	ACC	KRTAP4.5		Insignificant	0.0241409643813895
ACC:KRTAP5.5	0.844856466491424	0.0689655172413793	-0.210449231124607	ACC	KRTAP5.5		Insignificant	0.117305564012087
ACC:LACTB	0.925761417039074	0.310344827586207	-0.111581483970175	ACC	LACTB		Insignificant	0.416814138382992
ACC:LAMA1	0.917551960918079	0.0574712643678161	-0.156061029418351	ACC	LAMA1		Insignificant	0.347620849128802
ACC:LAMA2	0.997696731441225	0.0689655172413793	-0.00468050117110996	ACC	LAMA2		Insignificant	0.939914093226748
ACC:LILRB1	0.953156793368584	0.0459770114942529	-0.0804547969524374	ACC	LILRB1		Insignificant	0.549930813294107
ACC:LPPR2	0.997696731441225	0.0689655172413793	0.0231917753689084	ACC	LPPR2		Insignificant	0.926595971709337
ACC:LRIG1	0.976201061616091	0.35632183908046	0.00814531436913857	ACC	LRIG1		Insignificant	0.814312676964933
ACC:LRP1	0.922091783191117	0.0574712643678161	-0.133914495657939	ACC	LRP1		Insignificant	0.357062488163381
ACC:LRP11	0.974690526346859	0.0919540229885057	-0.0417607096185528	ACC	LRP11		Insignificant	0.774545337167343
ACC:LRP3	0.960782402946441	0.0689655172413793	-0.0132509922358062	ACC	LRP3		Insignificant	0.706255962104853
ACC:LRRC16B	0.811965316500427	0.0459770114942529	-0.268151735946702	ACC	LRRC16B		Insignificant	0.0795920050494192
ACC:LRRC4B	0.823129479926187	0.0804597701149425	-0.200138848908242	ACC	LRRC4B		Insignificant	0.0934438371602244
ACC:LRRN4	0.867068538714904	0.0459770114942529	-0.335853297254896	ACC	LRRN4		Insignificant	0.153063692469146
ACC:LTK	0.922091783191117	0.0344827586206897	0.279627579733342	ACC	LTK		Insignificant	0.358172383701633
ACC:LZTR1	0.722879479479355	0.0804597701149425	-0.31680775934956	ACC	LZTR1		Insignificant	0.023178289719737
ACC:MACF1	0.953156793368584	0.0574712643678161	-0.14737453680427	ACC	MACF1		Insignificant	0.553376650134401
ACC:MADCAM1	0.987338018627197	0.0574712643678161	-0.0366280026005779	ACC	MADCAM1		Insignificant	0.876808771687803
ACC:MAGEC1	0.924894968590432	0.0574712643678161	-0.161248300145536	ACC	MAGEC1		Insignificant	0.386344636063053
ACC:MAL2	0.96696876103463	0.241379310344828	-0.0427962933993533	ACC	MAL2		Insignificant	0.732196375957937
ACC:MAP1S	0.884463598856783	0.103448275862069	0.0763220974159173	ACC	MAP1S		Insignificant	0.25600034499916
ACC:MAP7	0.958919593105689	0.0574712643678161	0.0719314361323939	ACC	MAP7		Insignificant	0.603231391818785
ACC:MEFV	1	0.0574712643678161	-0.0284781462516213	ACC	MEFV		Insignificant	0.978175991838384
ACC:MEN1	0.922612204833391	0.0804597701149425	-0.119834108179299	ACC	MEN1		Insignificant	0.377957860986335
ACC:MKI67	0.959448782856589	0.0459770114942529	0.109069137154692	ACC	MKI67		Insignificant	0.60529750759902
ACC:MLL	0.892547882623802	0.0459770114942529	-0.194798770153029	ACC	MLL		Insignificant	0.296611096043391
ACC:MLL3	0.811965316500427	0.0689655172413793	-0.242214745919318	ACC	MLL3		Insignificant	0.0572762749345362
ACC:MLL4	0.925761417039074	0.0689655172413793	-0.0944217745553151	ACC	MLL4		Insignificant	0.41655895271298
ACC:MN1	0.960782402946441	0.103448275862069	-0.0200701708169539	ACC	MN1		Insignificant	0.630630818924882
ACC:MSH3	0.982005707284759	0.0574712643678161	-0.0679019973199995	ACC	MSH3		Insignificant	0.848141521507003
ACC:MST1	0.884463598856783	0.0459770114942529	-0.178373551257111	ACC	MST1		Insignificant	0.243886349046363
ACC:MSX1	0.759563603135225	0.0574712643678161	-0.437176963479356	ACC	MSX1		Insignificant	0.0336175089905575
ACC:MTFMT	0.952499452652074	0.0459770114942529	-0.169900376177663	ACC	MTFMT		Insignificant	0.536489401927589
ACC:MUC16	0.960782402946441	0.241379310344828	0.015670686423404	ACC	MUC16		Insignificant	0.695205771221207
ACC:MUC17	0.890668424769549	0.0344827586206897	-0.180138432905825	ACC	MUC17		Insignificant	0.289861367133477
ACC:MUC2	1	0.183908045977011	-0.03388534428746	ACC	MUC2		Insignificant	1
ACC:MUC21	0.931438383573087	0.0459770114942529	0.145462545029489	ACC	MUC21		Insignificant	0.471855555120109
ACC:MUC4	0.95368629899912	0.229885057471264	-0.0490347441469834	ACC	MUC4		Insignificant	0.561881529557068
ACC:MUC5B	0.914377393540393	0.275862068965517	-0.095075539452365	ACC	MUC5B		Insignificant	0.335087769425402
ACC:MUC6	1	0.0574712643678161	-0.00424465370895444	ACC	MUC6		Insignificant	0.963634715694004
ACC:MXRA5	0.967855260516313	0.0459770114942529	0.182537596193499	ACC	MXRA5		Insignificant	0.738078947466943
ACC:MYO15A	0.974690526346859	0.0574712643678161	-0.179127106530481	ACC	MYO15A		Insignificant	0.777425155775571
ACC:MYO1G	0.95368629899912	0.0459770114942529	0.0994858947799568	ACC	MYO1G		Insignificant	0.563536074559257
ACC:NEB	0.811965316500427	0.0574712643678161	-0.33766064801313	ACC	NEB		Insignificant	0.0695857027204856
ACC:NEFH	0.884463598856783	0.103448275862069	-0.191327214601339	ACC	NEFH		Insignificant	0.23891323691242
ACC:NF1	0.917422186432221	0.0919540229885057	-0.193460700622588	ACC	NF1		Insignificant	0.343416009834429
ACC:NMU	0.960782402946441	0.103448275862069	-0.0630332869385963	ACC	NMU		Insignificant	0.711874149423011
ACC:NOL9	0.811965316500427	0.126436781609195	-0.26852686756325	ACC	NOL9		Insignificant	0.0545894627087751
ACC:NOM1	0.960782402946441	0.0804597701149425	0.084961790465754	ACC	NOM1		Insignificant	0.679222444323563
ACC:NOS3	0.904740212214042	0.0459770114942529	-0.174041133023664	ACC	NOS3		Insignificant	0.315766690150576
ACC:NOTCH1	0.997696731441225	0.0344827586206897	0.0556590942687034	ACC	NOTCH1		Insignificant	0.935110036971214
ACC:NOTCH2	0.811965316500427	0.114942528735632	-0.22480114603002	ACC	NOTCH2		Insignificant	0.0756370848570099
ACC:NOXA1	0.891867649035272	0.0574712643678161	-0.194578762675739	ACC	NOXA1		Insignificant	0.294345190971692
ACC:NPTX1	0.997696731441225	0.0689655172413793	0.0325697127790838	ACC	NPTX1		Insignificant	0.939914093226748
ACC:NSD1	0.811965316500427	0.0344827586206897	-0.321909072652448	ACC	NSD1		Insignificant	0.0644091131059971
ACC:OBSCN	0.929229984940071	0.32183908045977	-0.077477296670196	ACC	OBSCN		Insignificant	0.459020642917429
ACC:OPRD1	0.82886254320543	0.28735632183908	-0.142993079272788	ACC	OPRD1		Insignificant	0.0978239179955359
ACC:OR2M5	0.884463598856783	0.0574712643678161	-0.263041783642349	ACC	OR2M5		Insignificant	0.246839527233611
ACC:PABPC1	0.82886254320543	0.0574712643678161	-0.274492254958036	ACC	PABPC1		Insignificant	0.102631804472511
ACC:PANK2	0.948801482330693	0.172413793103448	-0.0760919142455689	ACC	PANK2		Insignificant	0.52551220189788
ACC:PAPPA2	0.999002517275827	0.0459770114942529	-0.0480754793311653	ACC	PAPPA2		Insignificant	0.943451084329584
ACC:PCDH15	0.953174646485326	0.0804597701149425	-0.103034222694849	ACC	PCDH15		Insignificant	0.558429348797359
ACC:PCDHB10	0.884463598856783	0.0574712643678161	0.235347059150766	ACC	PCDHB10		Insignificant	0.23226899533114
ACC:PCDHB12	0.922612204833391	0.0459770114942529	0.148529794312825	ACC	PCDHB12		Insignificant	0.377995438655611
ACC:PCDHB13	0.687044443445826	0.0689655172413793	-0.388268343154281	ACC	PCDHB13		Insignificant	0.0194541162652379
ACC:PCDHB5	0.914377393540393	0.0459770114942529	0.149268101098161	ACC	PCDHB5		Insignificant	0.335717143698965
ACC:PCMTD1	0.811965316500427	0.0344827586206897	-0.291204391058568	ACC	PCMTD1		Insignificant	0.0751494628288185
ACC:PCNXL2	0.899048901813417	0.0344827586206897	-0.201525565564009	ACC	PCNXL2		Insignificant	0.300592475517789
ACC:PDCD6	0.960782402946441	0.0574712643678161	-0.0976638761343307	ACC	PDCD6		Insignificant	0.694985010453645
ACC:PKHD1	0.458258735648352	0.114942528735632	-0.362998915980062	ACC	PKHD1		Insignificant	0.00293679575802207
ACC:PLEC	0.987768675545242	0.195402298850575	0.000257486527536432	ACC	PLEC		Insignificant	0.88509469333758
ACC:PLIN5	0.990167099258002	0.0689655172413793	0.0822338381481686	ACC	PLIN5		Insignificant	0.900025030708817
ACC:PLXNB3	0.884463598856783	0.0574712643678161	-0.111624255463949	ACC	PLXNB3		Insignificant	0.23226899533114
ACC:PNPLA2	0.914377393540393	0.0459770114942529	-0.306301247128142	ACC	PNPLA2		Insignificant	0.335717143698965
ACC:POLRMT	0.884463598856783	0.0574712643678161	0.208024978780821	ACC	POLRMT		Insignificant	0.21831960070383
ACC:PPFIA3	0.974690526346859	0.0459770114942529	0.0633150072773838	ACC	PPFIA3		Insignificant	0.784393040848225
ACC:PRKAR1A	0.953901740391378	0.0804597701149425	-0.0905501689101063	ACC	PRKAR1A		Insignificant	0.590327180529554
ACC:PRODH	0.888379852873772	0.0459770114942529	-0.191688941344858	ACC	PRODH		Insignificant	0.278248881438693
ACC:PRR12	0.960782402946441	0.0574712643678161	-0.0862465988077656	ACC	PRR12		Insignificant	0.708507056715635
ACC:PRR21	0.976201061616091	0.0574712643678161	-0.0166793549836619	ACC	PRR21		Insignificant	0.833880429183126
ACC:PRSS27	0.959448782856589	0.0459770114942529	-0.175916067980935	ACC	PRSS27		Insignificant	0.60529750759902
ACC:PRX	0.884463598856783	0.0459770114942529	-0.255838035459249	ACC	PRX		Insignificant	0.22015071277079
ACC:PTPLA	0.976201061616091	0.0689655172413793	-0.024284888434384	ACC	PTPLA		Insignificant	0.834149357772206
ACC:PTX4	0.890668424769549	0.0459770114942529	-0.218557461164644	ACC	PTX4		Insignificant	0.287331007437403
ACC:PWWP2B	0.924894968590432	0.0689655172413793	-0.121872212149499	ACC	PWWP2B		Insignificant	0.388325829002557
ACC:QRICH2	0.792412769998463	0.0459770114942529	0.378275821450744	ACC	QRICH2		Insignificant	0.0396807608648699
ACC:RASIP1	0.934260548943604	0.114942528735632	-0.0917605014768119	ACC	RASIP1		Insignificant	0.484767203963505
ACC:RAX	0.800730478117713	0.0459770114942529	-0.400993147501197	ACC	RAX		Insignificant	0.0481558487901209
ACC:RCCD1	0.884463598856783	0.0574712643678161	-0.186167867662262	ACC	RCCD1		Insignificant	0.254360093526549
ACC:RELN	0.95368629899912	0.0689655172413793	-0.0261419140953048	ACC	RELN		Insignificant	0.586169353288526
ACC:RGMB	0.884463598856783	0.114942528735632	-0.138589298102683	ACC	RGMB		Insignificant	0.249683490090715
ACC:RGS9BP	0.884463598856783	0.126436781609195	-0.185729726557827	ACC	RGS9BP		Insignificant	0.232420506188509
ACC:RINL	0.811965316500427	0.206896551724138	-0.214038634449845	ACC	RINL		Insignificant	0.0792412131280248
ACC:RNF135	0.917422186432221	0.0459770114942529	0.223285969272164	ACC	RNF135		Insignificant	0.345990196581118
ACC:RNF149	0.884463598856783	0.0804597701149425	-0.107901881695158	ACC	RNF149		Insignificant	0.245012229620338
ACC:RNF39	0.960782402946441	0.0804597701149425	-0.101297987758559	ACC	RNF39		Insignificant	0.713835105541579
ACC:RP1L1	0.673510703811044	0.0689655172413793	-0.333406430368358	ACC	RP1L1		Insignificant	0.0155006257073356
ACC:RREB1	0.976201061616091	0.126436781609195	-0.0617343007985509	ACC	RREB1		Insignificant	0.833096553023686
ACC:RYR2	0.96696876103463	0.0689655172413793	0.0201138113847779	ACC	RYR2		Insignificant	0.731306645961185
ACC:SALL3	0.890668424769549	0.0574712643678161	0.116491155053863	ACC	SALL3		Insignificant	0.286028633467732
ACC:SARM1	0.87290055563758	0.137931034482759	-0.156165490139994	ACC	SARM1		Insignificant	0.169917133102686
ACC:SCARF2	0.974690526346859	0.0459770114942529	-0.0119146973353108	ACC	SCARF2		Insignificant	0.784393040848225
ACC:SCRT1	1	0.0689655172413793	-0.0377797911844491	ACC	SCRT1		Insignificant	0.993317543492763
ACC:SEMA5B	0.965462500334592	0.172413793103448	-0.0477161766013228	ACC	SEMA5B		Insignificant	0.723372661733045
ACC:SEZ6L2	0.981516584853962	0.0919540229885057	0.0168730327687747	ACC	SEZ6L2		Insignificant	0.842809707936892
ACC:SHROOM4	0.960782402946441	0.0459770114942529	0.100419769210614	ACC	SHROOM4		Insignificant	0.633886034142682
ACC:SI	0.884463598856783	0.0574712643678161	0.159943947309274	ACC	SI		Insignificant	0.246839527233611
ACC:SIPA1L3	0.884463598856783	0.0574712643678161	0.179724912950152	ACC	SIPA1L3		Insignificant	0.239476123486613
ACC:SLC4A11	1	0.0459770114942529	-0.0440406424952586	ACC	SLC4A11		Insignificant	0.975748160942279
ACC:SLC4A2	0.811965316500427	0.0574712643678161	-0.30856812735179	ACC	SLC4A2		Insignificant	0.054351945526443
ACC:SMARCA2	0.999002517275827	0.0459770114942529	-0.0112321633595629	ACC	SMARCA2		Insignificant	0.943451084329584
ACC:SMC3	0.811965316500427	0.0459770114942529	0.326383997286541	ACC	SMC3		Insignificant	0.0666355077740215
ACC:SNED1	0.884463598856783	0.0689655172413793	0.162624909728919	ACC	SNED1		Insignificant	0.265314833412805
ACC:SPERT	0.929229984940071	0.0574712643678161	0.109935650200767	ACC	SPERT		Insignificant	0.46014674411812
ACC:SPIRE2	0.987587333313305	0.0459770114942529	0.0188367483795222	ACC	SPIRE2		Insignificant	0.879187509676994
ACC:SPTA1	0.884463598856783	0.0459770114942529	-0.260723242694279	ACC	SPTA1		Insignificant	0.22015071277079
ACC:SSPO	0.87290055563758	0.0919540229885057	-0.197818778217841	ACC	SSPO		Insignificant	0.16962280683923
ACC:STAB1	0.827096042025473	0.0574712643678161	0.338782606990931	ACC	STAB1		Insignificant	0.095176706909861
ACC:SVEP1	0.835544626812672	0.0804597701149425	-0.313920241457721	ACC	SVEP1		Insignificant	0.106292095924829
ACC:SYNE1	0.929229984940071	0.0689655172413793	-0.13846951354477	ACC	SYNE1		Insignificant	0.466214306822395
ACC:SYT8	0.968715974713107	0.160919540229885	-0.033590758541528	ACC	SYT8		Insignificant	0.741999439777461
ACC:TAF5	0.838613523421825	0.137931034482759	-0.221631639628703	ACC	TAF5		Insignificant	0.108198357144159
ACC:TCF3	0.974690526346859	0.0459770114942529	-0.102923591599563	ACC	TCF3		Insignificant	0.784393040848225
ACC:TEKT4	0.884463598856783	0.0689655172413793	-0.160919805788869	ACC	TEKT4		Insignificant	0.244355610403612
ACC:THEM4	0.941887334550823	0.149425287356322	-0.1302531351185	ACC	THEM4		Insignificant	0.508755514253616
ACC:TLN2	0.811965316500427	0.0689655172413793	-0.290992342964364	ACC	TLN2		Insignificant	0.0691492501148918
ACC:TMEM189	0.960782402946441	0.126436781609195	-0.135631597521707	ACC	TMEM189		Insignificant	0.641097899667733
ACC:TMEM2	0.87290055563758	0.0574712643678161	-0.232821731041534	ACC	TMEM2		Insignificant	0.180105027747588
ACC:TMEM200C	0.976201061616091	0.0689655172413793	0.0597297315638614	ACC	TMEM200C		Insignificant	0.821097583551959
ACC:TMPRSS6	0.647153555812265	0.0459770114942529	-0.517198439825624	ACC	TMPRSS6		Insignificant	0.0138015190186524
ACC:TNIP2	0.967855260516313	0.0804597701149425	0.0427533692721211	ACC	TNIP2		Insignificant	0.737247240376734
ACC:TNRC18	0.925761417039074	0.0459770114942529	-0.192583487164257	ACC	TNRC18		Insignificant	0.41176243756823
ACC:TOR3A	0.965462500334592	0.264367816091954	0.0180630459406372	ACC	TOR3A		Insignificant	0.725357168399247
ACC:TP53	0.922091783191117	0.195402298850575	-0.122113657603344	ACC	TP53		Insignificant	0.371404755108598
ACC:TPO	0.800730478117713	0.241379310344828	-0.195576927306334	ACC	TPO		Insignificant	0.04783407913543
ACC:TPTE2	0.884463598856783	0.0459770114942529	0.221354189368842	ACC	TPTE2		Insignificant	0.252183813271314
ACC:TRIOBP	0.884463598856783	0.264367816091954	0.122571682493775	ACC	TRIOBP		Insignificant	0.238379079508959
ACC:TSC22D2	1	0.126436781609195	-0.0294506019538345	ACC	TSC22D2		Insignificant	0.984715511674957
ACC:TTN	0.832202198796359	0.160919540229885	-0.18077754598562	ACC	TTN		Insignificant	0.104604070005511
ACC:UBR4	0.960782402946441	0.0574712643678161	-0.0788371677085831	ACC	UBR4		Insignificant	0.641897268623844
ACC:UNC13C	0.860875941391494	0.0459770114942529	-0.284845208725697	ACC	UNC13C		Insignificant	0.136331318514802
ACC:UQCRFS1	0.955607552732441	0.126436781609195	-0.0304838582818228	ACC	UQCRFS1		Insignificant	0.596096382702735
ACC:USP42	0.861595027331603	0.28735632183908	-0.120196012920149	ACC	USP42		Insignificant	0.139599523390299
ACC:UTS2R	0.987587333313305	0.0459770114942529	0.153643263883085	ACC	UTS2R		Insignificant	0.879187509676994
ACC:VARS	0.899048901813417	0.0919540229885057	-0.0942605971233275	ACC	VARS		Insignificant	0.300402344004809
ACC:VPS13A	0.914377393540393	0.0459770114942529	-0.156715202883092	ACC	VPS13A		Insignificant	0.335717143698965
ACC:VWF	0.917551960918079	0.0574712643678161	0.224307071186	ACC	VWF		Insignificant	0.347620849128802
ACC:WDR34	0.960782402946441	0.126436781609195	0.0401831678303539	ACC	WDR34		Insignificant	0.659487359423378
ACC:XIRP2	0.987338018627197	0.0689655172413793	-0.023791949497967	ACC	XIRP2		Insignificant	0.873565674849245
ACC:ZAR1	0.960782402946441	0.218390804597701	-0.0693727157581727	ACC	ZAR1		Insignificant	0.618297769253204
ACC:ZC3H12D	0.891867649035272	0.0689655172413793	-0.152075275673726	ACC	ZC3H12D		Insignificant	0.295139063971096
ACC:ZCCHC6	0.891867649035272	0.0574712643678161	-0.212199778574441	ACC	ZCCHC6		Insignificant	0.294345190971692
ACC:ZFPM1	0.866663284921671	0.528735632183908	-0.130103548645271	ACC	ZFPM1		Insignificant	0.145382931936238
ACC:ZNF517	0.769419544532236	0.367816091954023	-0.194365992976663	ACC	ZNF517		Insignificant	0.0350192918427933
ACC:ZNF598	0.965462500334592	0.206896551724138	0.0134408869804825	ACC	ZNF598		Insignificant	0.725572474464261
ACC:ZNF628	0.82886254320543	0.114942528735632	-0.25756309712061	ACC	ZNF628		Insignificant	0.103059928468495
ACC:ZNF775	0.922091783191117	0.0574712643678161	-0.242799251282209	ACC	ZNF775		Insignificant	0.366664043839929
ACC:ZNF831	0.7300562176954	0.0574712643678161	-0.487748420615154	ACC	ZNF831		Insignificant	0.0279791538676711
ACC:ZNRF3	0.884463598856783	0.0344827586206897	-0.220781209077445	ACC	ZNRF3		Insignificant	0.230917631739819
ACC:ZZEF1	0.995283859717314	0.103448275862069	-0.0225032189879357	ACC	ZZEF1		Insignificant	0.916748562744172
BLCA:A2M	0.927344099864574	0.0491803278688525	0.169873345153097	BLCA	A2M		Insignificant	0.424193927547897
BLCA:A2ML1	0.966586132394495	0.040983606557377	-0.00611957653982387	BLCA	A2ML1		Insignificant	0.72733145290692
BLCA:ABCA10	0.843931503684458	0.0491803278688525	-0.279863670294586	BLCA	ABCA10		Insignificant	0.113975574852681
BLCA:ABCA13	0.87290055563758	0.0983606557377049	0.0691486565161918	BLCA	ABCA13		Insignificant	0.178482076869404
BLCA:ABCA8	0.82886254320543	0.0573770491803279	-0.259192307135781	BLCA	ABCA8		Insignificant	0.103248903027768
BLCA:ABCC1	1	0.0655737704918033	-0.0269100432339275	BLCA	ABCC1		Insignificant	1
BLCA:ABCC11	0.811965316500427	0.040983606557377	0.394674191304265	BLCA	ABCC11		Insignificant	0.0593702976863123
BLCA:ABCC3	0.811965316500427	0.0655737704918033	-0.324094423660063	BLCA	ABCC3		Insignificant	0.0524664911555263
BLCA:ABCC9	0.960782402946441	0.0573770491803279	0.117592449078612	BLCA	ABCC9		Insignificant	0.620320500751919
BLCA:ACACA	0.929903125065711	0.10655737704918	0.1435280161659	BLCA	ACACA		Insignificant	0.470360710705974
BLCA:ACACB	0.981843647642489	0.040983606557377	-0.105007038404544	BLCA	ACACB		Insignificant	0.846403187550366
BLCA:ACE	0.925761417039074	0.0573770491803279	-0.146716436789007	BLCA	ACE		Insignificant	0.402778603936262
BLCA:ACIN1	1	0.0573770491803279	-0.0951831414627229	BLCA	ACIN1		Insignificant	1
BLCA:ADAM2	0.986866581455176	0.040983606557377	0.0955111298104665	BLCA	ADAM2		Insignificant	0.866676308066288
BLCA:ADAM22	0.917422186432221	0.0491803278688525	-0.234871821239944	BLCA	ADAM22		Insignificant	0.3465816593971
BLCA:ADAM29	0.960782402946441	0.040983606557377	0.0741358603707853	BLCA	ADAM29		Insignificant	0.679425375359733
BLCA:ADAMTS12	0.884463598856783	0.0983606557377049	0.222329696786981	BLCA	ADAMTS12		Insignificant	0.254655838127115
BLCA:ADAMTS14	0.922091783191117	0.0327868852459016	0.26411058341736	BLCA	ADAMTS14		Insignificant	0.361275693567596
BLCA:ADAMTS16	0.929229984940071	0.0737704918032787	0.0134620968277126	BLCA	ADAMTS16		Insignificant	0.462595575198445
BLCA:ADAMTS18	0.911768214590699	0.0573770491803279	-0.238395235566197	BLCA	ADAMTS18		Insignificant	0.327192984801569
BLCA:ADAMTS20	0.968715974713107	0.040983606557377	-0.0769712406277945	BLCA	ADAMTS20		Insignificant	0.746809209080846
BLCA:ADAMTS3	0.941281596766099	0.0491803278688525	0.270776341693575	BLCA	ADAMTS3		Insignificant	0.503538931567743
BLCA:ADAMTS5	0.974690526346859	0.040983606557377	0.118450198486428	BLCA	ADAMTS5		Insignificant	0.77632794112097
BLCA:ADAMTS6	0.955607552732441	0.0491803278688525	0.245045347244759	BLCA	ADAMTS6		Insignificant	0.598292303491632
BLCA:ADAMTS9	0.890668424769549	0.0573770491803279	0.220806200757639	BLCA	ADAMTS9		Insignificant	0.290582263012827
BLCA:ADAMTSL3	0.924894968590432	0.0655737704918033	-0.229955139247244	BLCA	ADAMTSL3		Insignificant	0.382133679865057
BLCA:ADCY2	0.867840926152314	0.0819672131147541	-0.122034301103239	BLCA	ADCY2		Insignificant	0.15736928321976
BLCA:AFF1	0.529321391204443	0.040983606557377	0.798215985899743	BLCA	AFF1		Insignificant	0.00722897195878602
BLCA:AFF3	0.960782402946441	0.0819672131147541	-0.136305698689617	BLCA	AFF3		Insignificant	0.684747903624847
BLCA:AFF4	0.82886254320543	0.0491803278688525	-0.33933124264763	BLCA	AFF4		Insignificant	0.0986139627178306
BLCA:AGBL1	0.644534434593196	0.040983606557377	-0.461279922173286	BLCA	AGBL1		Insignificant	0.0131572521728745
BLCA:AGL	0.95368629899912	0.0573770491803279	-0.0551076340692935	BLCA	AGL		Insignificant	0.567011873199473
BLCA:AHNAK	0.960782402946441	0.0819672131147541	-0.1223194287879	BLCA	AHNAK		Insignificant	0.630759499622732
BLCA:AHNAK2	0.953156793368584	0.139344262295082	0.0805445775432663	BLCA	AHNAK2		Insignificant	0.539468758621002
BLCA:AHR	0.960782402946441	0.0491803278688525	-0.0470077253495287	BLCA	AHR		Insignificant	0.665638330431428
BLCA:AKAP11	0.960782402946441	0.0573770491803279	-0.0445455062994178	BLCA	AKAP11		Insignificant	0.643816184969069
BLCA:AKAP6	0.976201061616091	0.0573770491803279	-0.150675784372313	BLCA	AKAP6		Insignificant	0.834317662052904
BLCA:AKAP9	0.953156793368584	0.0983606557377049	-0.105836231147196	BLCA	AKAP9		Insignificant	0.550175446589923
BLCA:ALAS1	0.960782402946441	0.040983606557377	0.101235246741727	BLCA	ALAS1		Insignificant	0.669990268124537
BLCA:AMIGO3	0.922091783191117	0.0245901639344262	0.136535083338766	BLCA	AMIGO3		Insignificant	0.363236585168534
BLCA:AMOTL1	0.925761417039074	0.0491803278688525	0.0204211387391391	BLCA	AMOTL1		Insignificant	0.403895137541557
BLCA:ANK1	0.800730478117713	0.0573770491803279	-0.160318292919101	BLCA	ANK1		Insignificant	0.0500464151422949
BLCA:ANK2	0.847195852752139	0.10655737704918	-0.182416943299764	BLCA	ANK2		Insignificant	0.122744447560064
BLCA:ANK3	0.884463598856783	0.0737704918032787	-0.251820462314536	BLCA	ANK3		Insignificant	0.202921794423485
BLCA:ANKHD1.EIF4EBP3	0.924894968590432	0.0983606557377049	-0.141881602864954	BLCA	ANKHD1.EIF4EBP3		Insignificant	0.382879020359228
BLCA:ANKRD11	0.988221374050792	0.0819672131147541	0.0791313363030461	BLCA	ANKRD11		Insignificant	0.892350233412692
BLCA:ANKRD27	0.929229984940071	0.0491803278688525	0.107440251277948	BLCA	ANKRD27		Insignificant	0.466534382173779
BLCA:ANKRD28	0.929229984940071	0.0491803278688525	0.0460783161686766	BLCA	ANKRD28		Insignificant	0.459318867840024
BLCA:AP1B1	0.993974625869044	0.0327868852459016	0.130077596355438	BLCA	AP1B1		Insignificant	0.914132765497543
BLCA:APC	0.983645681848534	0.0491803278688525	-0.0433499767596306	BLCA	APC		Insignificant	0.854396079488432
BLCA:APOB	1	0.0737704918032787	0.121010547082807	BLCA	APOB		Insignificant	0.968748810200294
BLCA:ARAP1	0.955607552732441	0.0573770491803279	-0.150476588804542	BLCA	ARAP1		Insignificant	0.597206071079732
BLCA:ARHGAP32	0.95368629899912	0.0737704918032787	-0.0858286733317621	BLCA	ARHGAP32		Insignificant	0.569984124822542
BLCA:ARHGAP5	0.924894968590432	0.0573770491803279	0.0331986562779978	BLCA	ARHGAP5		Insignificant	0.390513397200643
BLCA:ARID1A	0.86054520712233	0.237704918032787	-0.117134525444545	BLCA	ARID1A		Insignificant	0.135806830866043
BLCA:ARID2	0.884463598856783	0.0983606557377049	-0.201685434748017	BLCA	ARID2		Insignificant	0.254655838127115
BLCA:ARID4A	0.929229984940071	0.0327868852459016	0.103409917209278	BLCA	ARID4A		Insignificant	0.459049162502762
BLCA:ARID4B	0.975180255852146	0.0491803278688525	-0.0816739911850419	BLCA	ARID4B		Insignificant	0.789939788058977
BLCA:ARVCF	0.997696731441225	0.0655737704918033	0.0715775499732185	BLCA	ARVCF		Insignificant	0.938168953246425
BLCA:ASCC3	0.858156169843283	0.040983606557377	-0.267247729316614	BLCA	ASCC3		Insignificant	0.134127595590073
BLCA:ASH1L	0.884463598856783	0.0901639344262295	-0.182852383860032	BLCA	ASH1L		Insignificant	0.263843588603771
BLCA:ASPM	0.905479164326107	0.0573770491803279	0.150885921839095	BLCA	ASPM		Insignificant	0.316439648899682
BLCA:ASXL1	0.811965316500427	0.0737704918032787	-0.271423584698285	BLCA	ASXL1		Insignificant	0.0883391283274088
BLCA:ASXL2	0.866737084387918	0.0737704918032787	0.1483652091372	BLCA	ASXL2		Insignificant	0.149930787417151
BLCA:ATAD2	0.914377393540393	0.0737704918032787	-0.127299825500009	BLCA	ATAD2		Insignificant	0.332223448519018
BLCA:ATAD5	0.968715974713107	0.0491803278688525	0.0350412370038526	BLCA	ATAD5		Insignificant	0.753713343871967
BLCA:ATF6	0.95368629899912	0.040983606557377	-0.152294620435692	BLCA	ATF6		Insignificant	0.578688677561027
BLCA:ATG2A	0.960782402946441	0.0655737704918033	-0.0300647164959518	BLCA	ATG2A		Insignificant	0.705791371202131
BLCA:ATM	0.952499452652074	0.122950819672131	-0.169602526369485	BLCA	ATM		Insignificant	0.537944200429419
BLCA:ATP10A	0.800730478117713	0.0491803278688525	-0.362609712206792	BLCA	ATP10A		Insignificant	0.0500615566534749
BLCA:ATP12A	0.900018192547793	0.0491803278688525	0.0398894132549792	BLCA	ATP12A		Insignificant	0.305780038413059
BLCA:ATP2A1	0.850675061882019	0.0327868852459016	-0.319730687054353	BLCA	ATP2A1		Insignificant	0.125733250819158
BLCA:ATP2B1	0.951576735450719	0.0327868852459016	-0.195989146675738	BLCA	ATP2B1		Insignificant	0.531710028579842
BLCA:ATP2B2	0.967855260516313	0.040983606557377	-0.0530271516066936	BLCA	ATP2B2		Insignificant	0.737049217221562
BLCA:ATP6V0A1	0.934299763039378	0.040983606557377	0.0208290956013011	BLCA	ATP6V0A1		Insignificant	0.485580681094062
BLCA:ATP6V1B1	0.929229984940071	0.0491803278688525	-0.0176008744906744	BLCA	ATP6V1B1		Insignificant	0.452166290811917
BLCA:ATRNL1	0.884463598856783	0.0491803278688525	-0.227065994510174	BLCA	ATRNL1		Insignificant	0.207342356379112
BLCA:ATRX	0.960782402946441	0.0491803278688525	-0.138016456465595	BLCA	ATRX		Insignificant	0.648518816937797
BLCA:BACH2	0.976936499976149	0.040983606557377	-0.072792861911922	BLCA	BACH2		Insignificant	0.836303756148729
BLCA:BAP1	0.960782402946441	0.040983606557377	0.0148020502632162	BLCA	BAP1		Insignificant	0.660606943092138
BLCA:BAT2	0.999050089411976	0.0573770491803279	-0.0689701683554365	BLCA	BAT2		Insignificant	0.947335771289014
BLCA:BAZ1A	0.900018192547793	0.0327868852459016	-0.194273790934775	BLCA	BAZ1A		Insignificant	0.303972102164626
BLCA:BAZ2B	0.99903674548123	0.0737704918032787	-0.112223851565493	BLCA	BAZ2B		Insignificant	0.94533925334579
BLCA:BBS9	0.976201061616091	0.0655737704918033	0.0492402876722471	BLCA	BBS9		Insignificant	0.832084697811528
BLCA:BCLAF1	0.838701049192987	0.0573770491803279	0.388741091100349	BLCA	BCLAF1		Insignificant	0.110427066820297
BLCA:BDP1	0.873879886768026	0.0573770491803279	-0.175881874034996	BLCA	BDP1		Insignificant	0.186482545297771
BLCA:BIRC6	0.925761417039074	0.122950819672131	0.103638535958915	BLCA	BIRC6		Insignificant	0.417458929332491
BLCA:BMPR2	0.997696731441225	0.040983606557377	-0.102546949119947	BLCA	BMPR2		Insignificant	0.938238611096226
BLCA:BMS1	1	0.0491803278688525	0.0288050761256873	BLCA	BMS1		Insignificant	0.966946513367349
BLCA:BMX	0.866663284921671	0.040983606557377	0.438592043721132	BLCA	BMX		Insignificant	0.148074617074713
BLCA:BPTF	0.847195852752139	0.0491803278688525	-0.277647287309866	BLCA	BPTF		Insignificant	0.122332947181575
BLCA:BRCA2	0.687044443445826	0.0819672131147541	0.221858538096829	BLCA	BRCA2		Insignificant	0.0198789261912888
BLCA:BRIP1	1	0.0573770491803279	0.0536964259873285	BLCA	BRIP1		Insignificant	1
BLCA:BRWD1	0.858156169843283	0.0737704918032787	-0.251562691647006	BLCA	BRWD1		Insignificant	0.131468362862654
BLCA:BSN	0.925761417039074	0.0737704918032787	-0.18888823960553	BLCA	BSN		Insignificant	0.399610021032916
BLCA:BTAF1	0.900018192547793	0.0573770491803279	0.0237730760097152	BLCA	BTAF1		Insignificant	0.3111509525092
BLCA:BTBD12	0.884463598856783	0.0491803278688525	0.161748435969515	BLCA	BTBD12		Insignificant	0.203108010886362
BLCA:BTBD7	0.922091783191117	0.0491803278688525	-0.244353117704732	BLCA	BTBD7		Insignificant	0.37138480139371
BLCA:BUB1	0.960782402946441	0.0573770491803279	-0.183812186534944	BLCA	BUB1		Insignificant	0.635943124400635
BLCA:BUD13	0.941281596766099	0.0491803278688525	-0.025222846373083	BLCA	BUD13		Insignificant	0.503538931567743
BLCA:C10orf79	0.976201061616091	0.0737704918032787	0.0909372841423464	BLCA	C10orf79		Insignificant	0.806564941593881
BLCA:C12orf35	0.811965316500427	0.0655737704918033	0.32832558507019	BLCA	C12orf35		Insignificant	0.0524664911555263
BLCA:C12orf51	0.985386796963663	0.0737704918032787	0.0521328555895009	BLCA	C12orf51		Insignificant	0.860058968833424
BLCA:C1orf173	0.939294968660628	0.0491803278688525	-0.185619250265743	BLCA	C1orf173		Insignificant	0.496016159474808
BLCA:C2orf16	0.925761417039074	0.0737704918032787	-0.103637778088685	BLCA	C2orf16		Insignificant	0.405113502824851
BLCA:C3	0.960782402946441	0.040983606557377	-0.103951985379771	BLCA	C3		Insignificant	0.679425375359733
BLCA:C5orf42	0.917726519591846	0.0655737704918033	0.0674364337794335	BLCA	C5orf42		Insignificant	0.349258341985308
BLCA:C6orf27	0.981843647642489	0.040983606557377	-0.0465623016707273	BLCA	C6orf27		Insignificant	0.846403187550366
BLCA:C9	0.960782402946441	0.040983606557377	-0.162263955306027	BLCA	C9		Insignificant	0.688910968528772
BLCA:CAD	0.986604781754589	0.0491803278688525	0.0612359849344815	BLCA	CAD		Insignificant	0.863694783462067
BLCA:CAMTA1	1	0.040983606557377	-0.0912209624620468	BLCA	CAMTA1		Insignificant	0.969096133445787
BLCA:CAMTA2	0.976201061616091	0.0573770491803279	-0.0629124357558961	BLCA	CAMTA2		Insignificant	0.817171177949034
BLCA:CAP1	1	0.040983606557377	-0.082610471742405	BLCA	CAP1		Insignificant	1
BLCA:CARD14	0.925761417039074	0.040983606557377	0.292476238548414	BLCA	CARD14		Insignificant	0.401239976564432
BLCA:CASC5	0.884463598856783	0.0655737704918033	0.175775387642308	BLCA	CASC5		Insignificant	0.248816446335315
BLCA:CASKIN2	0.983645681848534	0.0491803278688525	-0.0648081399086839	BLCA	CASKIN2		Insignificant	0.854396079488432
BLCA:CASP8AP2	0.920268573302532	0.0491803278688525	-0.19404410494896	BLCA	CASP8AP2		Insignificant	0.352681344338545
BLCA:CATSPERG	0.920268573302532	0.0491803278688525	-0.275177546670969	BLCA	CATSPERG		Insignificant	0.352681344338545
BLCA:CBLB	1	0.040983606557377	-0.0467950671590387	BLCA	CBLB		Insignificant	0.989696420541691
BLCA:CCDC18	0.960782402946441	0.040983606557377	0.074861057895844	BLCA	CCDC18		Insignificant	0.62361652824283
BLCA:CCDC88A	0.999050089411976	0.0573770491803279	0.0775157569125886	BLCA	CCDC88A		Insignificant	0.947335771289014
BLCA:CD163	0.811965316500427	0.0491803278688525	0.359185541291059	BLCA	CD163		Insignificant	0.0574016148633322
BLCA:CD2AP	0.891867649035272	0.040983606557377	-0.216860836646011	BLCA	CD2AP		Insignificant	0.295546055373181
BLCA:CDH1	0.87290055563758	0.040983606557377	0.18065812320751	BLCA	CDH1		Insignificant	0.179254490127693
BLCA:CDH10	0.960782402946441	0.0491803278688525	-0.00436385309906395	BLCA	CDH10		Insignificant	0.614838533920294
BLCA:CDH16	0.890668424769549	0.0491803278688525	0.311985743724994	BLCA	CDH16		Insignificant	0.283955923189078
BLCA:CDH22	0.960782402946441	0.0327868852459016	-0.124762200699696	BLCA	CDH22		Insignificant	0.70321108202772
BLCA:CDH23	1	0.0655737704918033	-0.00914484618478095	BLCA	CDH23		Insignificant	0.954636221508178
BLCA:CDK12	0.769419544532236	0.0491803278688525	0.272686717452747	BLCA	CDK12		Insignificant	0.0355960751483344
BLCA:CDKN1A	0.968715974713107	0.147540983606557	0.0387781916475092	BLCA	CDKN1A		Insignificant	0.753496461846984
BLCA:CELSR1	0.7300562176954	0.0655737704918033	-0.340963386596702	BLCA	CELSR1		Insignificant	0.026517798390825
BLCA:CELSR3	0.974690526346859	0.122950819672131	-0.0106938572287687	BLCA	CELSR3		Insignificant	0.778960023272533
BLCA:CENPE	0.893131952296962	0.0327868852459016	0.148671154750148	BLCA	CENPE		Insignificant	0.297258889535357
BLCA:CENPF	0.847195852752139	0.0491803278688525	-0.278159488643228	BLCA	CENPF		Insignificant	0.122332947181575
BLCA:CEP350	0.988049325689493	0.0573770491803279	-0.0806565910207837	BLCA	CEP350		Insignificant	0.886199794647133
BLCA:CFH	0.811965316500427	0.0491803278688525	-0.367957290866879	BLCA	CFH		Insignificant	0.0638992570695487
BLCA:CHD1	0.960782402946441	0.0655737704918033	0.0756798842480038	BLCA	CHD1		Insignificant	0.608670905323539
BLCA:CHD2	0.925761417039074	0.0819672131147541	-0.224655075229202	BLCA	CHD2		Insignificant	0.398305361733813
BLCA:CHD3	0.987338018627197	0.0491803278688525	0.189403483676139	BLCA	CHD3		Insignificant	0.873012406239446
BLCA:CHD4	0.900018192547793	0.0737704918032787	0.0755306555976629	BLCA	CHD4		Insignificant	0.308384819033022
BLCA:CHD6	0.904740212214042	0.0819672131147541	0.120321089515507	BLCA	CHD6		Insignificant	0.315708661413701
BLCA:CHD7	0.884463598856783	0.0983606557377049	-0.195503680068297	BLCA	CHD7		Insignificant	0.210979894688588
BLCA:CHD9	0.811965316500427	0.0737704918032787	-0.263588784460794	BLCA	CHD9		Insignificant	0.0730730469332902
BLCA:CILP2	0.953174646485326	0.0491803278688525	-0.155062101744822	BLCA	CILP2		Insignificant	0.557838309505205
BLCA:CNGB1	0.891867649035272	0.0573770491803279	0.238235066273966	BLCA	CNGB1		Insignificant	0.295636595423312
BLCA:CNOT1	0.87290055563758	0.0573770491803279	0.0648994699186014	BLCA	CNOT1		Insignificant	0.175709946070873
BLCA:CNTN3	0.925186679329781	0.040983606557377	0.0253694573320304	BLCA	CNTN3		Insignificant	0.394034994433827
BLCA:CNTN6	0.939294968660628	0.040983606557377	0.0743192509635842	BLCA	CNTN6		Insignificant	0.493696746785447
BLCA:CNTNAP2	0.847195852752139	0.0573770491803279	-0.107823717857362	BLCA	CNTNAP2		Insignificant	0.120604492850351
BLCA:COL11A1	0.960782402946441	0.0655737704918033	-0.14019117157297	BLCA	COL11A1		Insignificant	0.608670905323539
BLCA:COL19A1	1	0.0655737704918033	0.0196041344598008	BLCA	COL19A1		Insignificant	1
BLCA:COL22A1	0.82886254320543	0.0491803278688525	0.358005508095777	BLCA	COL22A1		Insignificant	0.103539396218107
BLCA:COL24A1	0.884463598856783	0.040983606557377	-0.28830344988284	BLCA	COL24A1		Insignificant	0.272340593079461
BLCA:COL27A1	0.927344099864574	0.0491803278688525	0.109345502285299	BLCA	COL27A1		Insignificant	0.445077095896509
BLCA:COL4A3	0.927344099864574	0.040983606557377	-0.259773732059014	BLCA	COL4A3		Insignificant	0.430841300020895
BLCA:COL5A1	0.939294968660628	0.0573770491803279	-0.158729204967615	BLCA	COL5A1		Insignificant	0.494893874763243
BLCA:COL5A2	0.960782402946441	0.0327868852459016	-0.171200080810685	BLCA	COL5A2		Insignificant	0.630070115334468
BLCA:COL6A3	0.967855260516313	0.0819672131147541	0.0363153594406356	BLCA	COL6A3		Insignificant	0.733359095000328
BLCA:COL6A6	0.811965316500427	0.0819672131147541	0.211703352589442	BLCA	COL6A6		Insignificant	0.070923354683732
BLCA:COL7A1	0.997696731441225	0.10655737704918	-0.00401242559061998	BLCA	COL7A1		Insignificant	0.927275086500087
BLCA:COMP	1	0.040983606557377	-0.156692333352594	BLCA	COMP		Insignificant	0.969096133445787
BLCA:CPD	0.968715974713107	0.040983606557377	-0.097037156284582	BLCA	CPD		Insignificant	0.746809209080846
BLCA:CRAT	0.920268573302532	0.0327868852459016	0.112910898886004	BLCA	CRAT		Insignificant	0.353763565123709
BLCA:CRB1	0.890668424769549	0.0491803278688525	-0.202184340024177	BLCA	CRB1		Insignificant	0.283955923189078
BLCA:CREB5	0.884463598856783	0.040983606557377	-0.340485981093634	BLCA	CREB5		Insignificant	0.219887180623602
BLCA:CREBBP	0.800730478117713	0.139344262295082	-0.226756308864518	BLCA	CREBBP		Insignificant	0.0475558449156413
BLCA:CRNKL1	0.884463598856783	0.0327868852459016	-0.236901269637944	BLCA	CRNKL1		Insignificant	0.265187215297765
BLCA:CSF1R	0.867840926152314	0.0491803278688525	0.284101009968912	BLCA	CSF1R		Insignificant	0.157121123430764
BLCA:CSMD1	0.987338018627197	0.0737704918032787	-0.0739475204379998	BLCA	CSMD1		Insignificant	0.875473160202334
BLCA:CSMD2	0.943192838774623	0.0901639344262295	-0.107789292750363	BLCA	CSMD2		Insignificant	0.514056795032704
BLCA:CSMD3	0.82886254320543	0.131147540983607	0.234765885979008	BLCA	CSMD3		Insignificant	0.103765037654701
BLCA:CTNND2	0.967855260516313	0.0491803278688525	-0.0146571383672454	BLCA	CTNND2		Insignificant	0.735795925835793
BLCA:CUBN	0.967855260516313	0.0737704918032787	0.147358976556428	BLCA	CUBN		Insignificant	0.739127178782619
BLCA:CUL1	0.884463598856783	0.0655737704918033	-0.230532342019197	BLCA	CUL1		Insignificant	0.220338351334105
BLCA:CUL9	0.999050089411976	0.040983606557377	0.0910580543260675	BLCA	CUL9		Insignificant	0.948516448065897
BLCA:CYP3A7	0.873879886768026	0.0491803278688525	0.302582343409183	BLCA	CYP3A7		Insignificant	0.18680012711005
BLCA:CYTSA	1	0.040983606557377	-0.0626110269998641	BLCA	CYTSA		Insignificant	0.989696420541691
BLCA:DAAM1	0.953174646485326	0.0491803278688525	-0.147876856792819	BLCA	DAAM1		Insignificant	0.557838309505205
BLCA:DACH1	0.991897157213636	0.040983606557377	-0.0244315778597839	BLCA	DACH1		Insignificant	0.907473568763436
BLCA:DBF4	0.884463598856783	0.040983606557377	-0.23338146428413	BLCA	DBF4		Insignificant	0.239925811063987
BLCA:DCAF6	0.927344099864574	0.0491803278688525	-0.194691300901978	BLCA	DCAF6		Insignificant	0.43805170627037
BLCA:DCC	0.960782402946441	0.0573770491803279	-0.0297279121123806	BLCA	DCC		Insignificant	0.700009139630127
BLCA:DCHS2	0.953156793368584	0.0491803278688525	-0.194024183535657	BLCA	DCHS2		Insignificant	0.542037782777561
BLCA:DCLK2	0.991897157213636	0.040983606557377	-0.0974987871132864	BLCA	DCLK2		Insignificant	0.907473568763436
BLCA:DDX5	0.976201061616091	0.040983606557377	-0.0213263502410275	BLCA	DDX5		Insignificant	0.816187233888034
BLCA:DENND3	0.884463598856783	0.040983606557377	0.222791988857455	BLCA	DENND3		Insignificant	0.272340593079461
BLCA:DENND4A	0.975398586944333	0.0573770491803279	-0.135226448052706	BLCA	DENND4A		Insignificant	0.791617113177634
BLCA:DENND5B	0.925761417039074	0.0819672131147541	0.179976267342554	BLCA	DENND5B		Insignificant	0.408812421601971
BLCA:DEPDC5	0.925761417039074	0.0737704918032787	0.0721566651532752	BLCA	DEPDC5		Insignificant	0.410662043455125
BLCA:DHX34	0.960782402946441	0.0573770491803279	-0.137673632133031	BLCA	DHX34		Insignificant	0.675702539542918
BLCA:DHX9	0.884463598856783	0.0491803278688525	0.166821392242291	BLCA	DHX9		Insignificant	0.220428880925699
BLCA:DIDO1	0.927344099864574	0.10655737704918	-0.147111767657806	BLCA	DIDO1		Insignificant	0.445236602830054
BLCA:DIP2B	0.968715974713107	0.0655737704918033	0.0219466330124405	BLCA	DIP2B		Insignificant	0.744575609506178
BLCA:DLC1	0.953156793368584	0.0573770491803279	-0.167180375262554	BLCA	DLC1		Insignificant	0.544857318091174
BLCA:DMBT1	0.960782402946441	0.0573770491803279	-0.118339459474461	BLCA	DMBT1		Insignificant	0.708181634059559
BLCA:DMD	0.968715974713107	0.0573770491803279	-0.122888674436891	BLCA	DMD		Insignificant	0.741200408583403
BLCA:DMXL2	0.927344099864574	0.0819672131147541	-0.200200098172137	BLCA	DMXL2		Insignificant	0.435791543041981
BLCA:DNAH1	0.924894968590432	0.0491803278688525	0.0457816152600676	BLCA	DNAH1		Insignificant	0.390691544287433
BLCA:DNAH10	0.960782402946441	0.0655737704918033	0.050239163221784	BLCA	DNAH10		Insignificant	0.698121674624929
BLCA:DNAH11	1	0.139344262295082	0.0438489070754651	BLCA	DNAH11		Insignificant	0.95872726560636
BLCA:DNAH17	0.934260548943604	0.0655737704918033	0.00342474642659241	BLCA	DNAH17		Insignificant	0.485087735705923
BLCA:DNAH2	1	0.0901639344262295	-0.0207560197803955	BLCA	DNAH2		Insignificant	0.985736465437025
BLCA:DNAH3	0.976201061616091	0.131147540983607	-0.0316284406095741	BLCA	DNAH3		Insignificant	0.828865098966201
BLCA:DNAH5	0.969766489068398	0.114754098360656	-0.0484038640431654	BLCA	DNAH5		Insignificant	0.757124216427452
BLCA:DNAH7	1	0.0737704918032787	-0.0939716042155094	BLCA	DNAH7		Insignificant	0.98437140726432
BLCA:DNAH8	0.960782402946441	0.0819672131147541	-0.0443266710711425	BLCA	DNAH8		Insignificant	0.691618484723375
BLCA:DNAH9	0.811965316500427	0.040983606557377	0.250384350662041	BLCA	DNAH9		Insignificant	0.0882605679590706
BLCA:DNAJC13	0.839107163887361	0.0491803278688525	0.307398182066512	BLCA	DNAJC13		Insignificant	0.11129192276173
BLCA:DOCK2	0.976201061616091	0.0491803278688525	0.139851956159105	BLCA	DOCK2		Insignificant	0.82662606061469
BLCA:DOCK4	0.976201061616091	0.040983606557377	-0.166939754686807	BLCA	DOCK4		Insignificant	0.806173335891446
BLCA:DOCK6	0.976201061616091	0.0491803278688525	-0.16225784642051	BLCA	DOCK6		Insignificant	0.81741556810236
BLCA:DOCK8	0.976201061616091	0.0491803278688525	0.0694033553094675	BLCA	DOCK8		Insignificant	0.82662606061469
BLCA:DOCK9	0.986866581455176	0.040983606557377	-0.0410813304457172	BLCA	DOCK9		Insignificant	0.866676308066288
BLCA:DOPEY1	0.953901740391378	0.0491803278688525	-0.204810139034728	BLCA	DOPEY1		Insignificant	0.590095698259725
BLCA:DPYS	0.929229984940071	0.040983606557377	0.0288248270296076	BLCA	DPYS		Insignificant	0.461671727997874
BLCA:DSCAM	0.93304971718062	0.0819672131147541	-0.133796919750336	BLCA	DSCAM		Insignificant	0.475235028292125
BLCA:DSCAML1	0.884463598856783	0.0655737704918033	-0.214557530215345	BLCA	DSCAML1		Insignificant	0.212648906784658
BLCA:DSP	0.914377393540393	0.0983606557377049	0.0599276785415963	BLCA	DSP		Insignificant	0.3334581582132
BLCA:DST	0.963340341755733	0.0901639344262295	0.177174684431992	BLCA	DST		Insignificant	0.720677979492529
BLCA:DYNC1H1	0.960782402946441	0.0655737704918033	0.0989724711457791	BLCA	DYNC1H1		Insignificant	0.690482683540873
BLCA:DYNC2H1	0.960782402946441	0.0491803278688525	-0.159139127127346	BLCA	DYNC2H1		Insignificant	0.657056076741144
BLCA:E2F8	0.890668424769549	0.040983606557377	-0.22501340540346	BLCA	E2F8		Insignificant	0.289624181696226
BLCA:EDC4	0.968715974713107	0.0327868852459016	-0.0546236767896859	BLCA	EDC4		Insignificant	0.746330538189768
BLCA:EEA1	0.87290055563758	0.040983606557377	-0.259724532974368	BLCA	EEA1		Insignificant	0.171036176266451
BLCA:EFCAB5	0.960782402946441	0.0901639344262295	-0.128964576178243	BLCA	EFCAB5		Insignificant	0.700704752453969
BLCA:EIF3A	0.976201061616091	0.0573770491803279	0.0538358299871025	BLCA	EIF3A		Insignificant	0.834317662052904
BLCA:EIF4G3	0.974690526346859	0.0737704918032787	0.0108195176308339	BLCA	EIF4G3		Insignificant	0.783897850618313
BLCA:ELAVL4	1	0.0327868852459016	-0.0979284507146305	BLCA	ELAVL4		Insignificant	0.982794601860579
BLCA:ELF3	0.884463598856783	0.0901639344262295	-0.114596851498081	BLCA	ELF3		Insignificant	0.256278856774707
BLCA:EMILIN2	0.835544626812672	0.0491803278688525	-0.279817935095314	BLCA	EMILIN2		Insignificant	0.106074408791489
BLCA:EP300	0.899524781703849	0.163934426229508	-0.0586774906843219	BLCA	EP300		Insignificant	0.301198897417879
BLCA:EP400	0.987037839190659	0.0573770491803279	0.0284939192443838	BLCA	EP400		Insignificant	0.868840042913672
BLCA:EPHA2	0.884463598856783	0.0655737704918033	0.178853436419415	BLCA	EPHA2		Insignificant	0.266199443792286
BLCA:ERBB2	0.917422186432221	0.0819672131147541	-0.180388184390718	BLCA	ERBB2		Insignificant	0.343477529380163
BLCA:ERBB3	0.747849941281836	0.114754098360656	0.134468562558683	BLCA	ERBB3		Insignificant	0.0316541960081284
BLCA:ERCC2	0.935290259917912	0.122950819672131	0.100084235682951	BLCA	ERCC2		Insignificant	0.487751268576311
BLCA:ESPL1	0.953156793368584	0.040983606557377	0.229671610804964	BLCA	ESPL1		Insignificant	0.552483277007746
BLCA:EVC2	0.960782402946441	0.0491803278688525	-0.030728973124436	BLCA	EVC2		Insignificant	0.665638330431428
BLCA:EXPH5	0.862444933072446	0.0573770491803279	-0.256045792735617	BLCA	EXPH5		Insignificant	0.14314726187903
BLCA:F5	0.974690526346859	0.0655737704918033	-0.0330194201209428	BLCA	F5		Insignificant	0.776081904727174
BLCA:F8	0.976201061616091	0.0245901639344262	-0.22595246274005	BLCA	F8		Insignificant	0.816975653053449
BLCA:FAM123C	0.953156793368584	0.040983606557377	-0.177565269847256	BLCA	FAM123C		Insignificant	0.543879386210238
BLCA:FAM135B	0.880837856515583	0.0491803278688525	-0.241314208826019	BLCA	FAM135B		Insignificant	0.194828929550578
BLCA:FAM171A1	0.960782402946441	0.0491803278688525	0.00153338636385225	BLCA	FAM171A1		Insignificant	0.709189882524706
BLCA:FAM179B	0.953156793368584	0.0573770491803279	0.131419525890678	BLCA	FAM179B		Insignificant	0.544857318091174
BLCA:FANCD2	0.987688083504965	0.0655737704918033	0.07872998548679	BLCA	FANCD2		Insignificant	0.88078712375717
BLCA:FAP	0.922091783191117	0.040983606557377	-0.223161001522955	BLCA	FAP		Insignificant	0.37289447681401
BLCA:FAT1	0.884463598856783	0.10655737704918	-0.215753645741001	BLCA	FAT1		Insignificant	0.235401786742468
BLCA:FAT2	0.811965316500427	0.0737704918032787	-0.289639094935547	BLCA	FAT2		Insignificant	0.0883391283274088
BLCA:FAT3	0.884463598856783	0.10655737704918	-0.16769362096864	BLCA	FAT3		Insignificant	0.225722448249472
BLCA:FAT4	0.928625664992097	0.131147540983607	-0.0696746296259461	BLCA	FAT4		Insignificant	0.450456253276389
BLCA:FBN1	0.967855260516313	0.0655737704918033	0.111426471836791	BLCA	FBN1		Insignificant	0.736763070284174
BLCA:FBN2	0.960782402946441	0.0819672131147541	-0.0320991964732036	BLCA	FBN2		Insignificant	0.698514548290674
BLCA:FBN3	0.850675061882019	0.0491803278688525	-0.284655031437812	BLCA	FBN3		Insignificant	0.125222753544503
BLCA:FBXW7	0.988221374050792	0.0901639344262295	-0.0472700352070623	BLCA	FBXW7		Insignificant	0.893337485232557
BLCA:FER1L6	0.982005707284759	0.0655737704918033	0.0289697429546596	BLCA	FER1L6		Insignificant	0.848256944087448
BLCA:FGA	0.529321391204443	0.0573770491803279	0.300011254989587	BLCA	FGA		Insignificant	0.00722810427377529
BLCA:FGFR3	0.811965316500427	0.131147540983607	0.171243239861261	BLCA	FGFR3		Insignificant	0.0886217637855477
BLCA:FKBP5	0.911220560629643	0.0327868852459016	0.322472308650037	BLCA	FKBP5		Insignificant	0.324711626182895
BLCA:FLG	0.927344099864574	0.172131147540984	-0.0847604407373073	BLCA	FLG		Insignificant	0.439424317138869
BLCA:FLG2	0.951576735450719	0.0983606557377049	-0.17543300002048	BLCA	FLG2		Insignificant	0.53309495895099
BLCA:FLNB	0.823129479926187	0.0491803278688525	0.256623549978363	BLCA	FLNB		Insignificant	0.0938774288162447
BLCA:FLNC	0.82886254320543	0.040983606557377	0.191745372763546	BLCA	FLNC		Insignificant	0.103702786688175
BLCA:FMN1	0.811965316500427	0.0491803278688525	0.402371468776702	BLCA	FMN1		Insignificant	0.0849522734255172
BLCA:FMN2	0.976201061616091	0.0491803278688525	0.138615701668599	BLCA	FMN2		Insignificant	0.799071221956784
BLCA:FMO2	0.997696731441225	0.0327868852459016	-0.141826390601188	BLCA	FMO2		Insignificant	0.936974335906366
BLCA:FMO3	0.961141543354578	0.0573770491803279	-0.0982221481527805	BLCA	FMO3		Insignificant	0.716387873105023
BLCA:FN1	0.900018192547793	0.0491803278688525	-0.256523126286887	BLCA	FN1		Insignificant	0.305780038413059
BLCA:FNDC1	0.968715974713107	0.0491803278688525	0.152717800609022	BLCA	FNDC1		Insignificant	0.753713343871967
BLCA:FNDC3A	0.960782402946441	0.0491803278688525	0.041310979280321	BLCA	FNDC3A		Insignificant	0.640027505462528
BLCA:FOXA1	0.953156793368584	0.0573770491803279	0.0725919563010669	BLCA	FOXA1		Insignificant	0.552194191767656
BLCA:FOXQ1	0.967572364677266	0.0573770491803279	-0.110875356378465	BLCA	FOXQ1		Insignificant	0.732898136623271
BLCA:FPGT	0.976201061616091	0.040983606557377	-0.11948872730269	BLCA	FPGT		Insignificant	0.826231237111494
BLCA:FRAS1	0.960782402946441	0.0901639344262295	-0.126050315412736	BLCA	FRAS1		Insignificant	0.68750229976995
BLCA:FREM1	0.976201061616091	0.0491803278688525	0.0371233309401191	BLCA	FREM1		Insignificant	0.82662606061469
BLCA:FREM2	1	0.114754098360656	0.0144038220795091	BLCA	FREM2		Insignificant	1
BLCA:FRY	0.811965316500427	0.0901639344262295	-0.32121277768117	BLCA	FRY		Insignificant	0.0546250763691838
BLCA:FRYL	0.811965316500427	0.0737704918032787	-0.213969750683039	BLCA	FRYL		Insignificant	0.0613826056579648
BLCA:FUT8	0.811965316500427	0.040983606557377	-0.374406745590538	BLCA	FUT8		Insignificant	0.0812659678184742
BLCA:GAD1	0.838613523421825	0.0327868852459016	0.690580294570966	BLCA	GAD1		Insignificant	0.108927798406906
BLCA:GAK	0.917422186432221	0.040983606557377	-0.222607728189196	BLCA	GAK		Insignificant	0.345823836851476
BLCA:GARNL3	0.925186679329781	0.040983606557377	0.0119465653175999	BLCA	GARNL3		Insignificant	0.394034994433827
BLCA:GBF1	0.960782402946441	0.0573770491803279	0.109332712817747	BLCA	GBF1		Insignificant	0.643816184969069
BLCA:GCC2	0.835544626812672	0.0737704918032787	0.120400554687353	BLCA	GCC2		Insignificant	0.106078080082851
BLCA:GIGYF1	0.976201061616091	0.0491803278688525	-0.117105254756045	BLCA	GIGYF1		Insignificant	0.808230216782991
BLCA:GLI3	0.884463598856783	0.0737704918032787	0.0511621296918099	BLCA	GLI3		Insignificant	0.224554974852551
BLCA:GOLGB1	0.927344099864574	0.0655737704918033	0.133736835177908	BLCA	GOLGB1		Insignificant	0.422800780172315
BLCA:GPC5	0.914377393540393	0.0655737704918033	0.204147999128829	BLCA	GPC5		Insignificant	0.33351533266459
BLCA:GPR133	0.884463598856783	0.040983606557377	-0.188206178463533	BLCA	GPR133		Insignificant	0.224780493930354
BLCA:GPR158	0.884463598856783	0.040983606557377	-0.230789200063088	BLCA	GPR158		Insignificant	0.229751120430236
BLCA:GPR98	0.975180255852146	0.122950819672131	-0.113981595229937	BLCA	GPR98		Insignificant	0.790946656681293
BLCA:GRIN2A	0.925761417039074	0.0655737704918033	-0.133413352772984	BLCA	GRIN2A		Insignificant	0.399260270682104
BLCA:GRIN2C	0.922091783191117	0.040983606557377	0.0409945079418357	BLCA	GRIN2C		Insignificant	0.366006721572172
BLCA:GRLF1	0.925761417039074	0.0901639344262295	0.0119838229642193	BLCA	GRLF1		Insignificant	0.400768698092135
BLCA:GRM1	0.960782402946441	0.0491803278688525	-0.0376156016028375	BLCA	GRM1		Insignificant	0.700397583323432
BLCA:GRM2	0.800730478117713	0.040983606557377	-0.452091912867433	BLCA	GRM2		Insignificant	0.0467284691272906
BLCA:GUCY1A3	0.960782402946441	0.040983606557377	-0.141989860170493	BLCA	GUCY1A3		Insignificant	0.698445727543972
BLCA:H6PD	0.925186679329781	0.040983606557377	-0.191359354790128	BLCA	H6PD		Insignificant	0.394034994433827
BLCA:HCN1	1	0.0655737704918033	0.0185685207754904	BLCA	HCN1		Insignificant	0.971122877885224
BLCA:HECTD1	0.884463598856783	0.0737704918032787	-0.177725958136217	BLCA	HECTD1		Insignificant	0.224554974852551
BLCA:HECW1	0.953901740391378	0.0491803278688525	-0.0503185080476642	BLCA	HECW1		Insignificant	0.590095698259725
BLCA:HELZ	0.990346658550172	0.0327868852459016	0.0578774099082722	BLCA	HELZ		Insignificant	0.902737331155075
BLCA:HERC1	0.997696731441225	0.0983606557377049	-0.0139146326802404	BLCA	HERC1		Insignificant	0.921244307048575
BLCA:HERC2	0.987688083504965	0.0737704918032787	0.0656344954826587	BLCA	HERC2		Insignificant	0.883198388378747
BLCA:HFM1	0.884463598856783	0.0327868852459016	-0.278229530755032	BLCA	HFM1		Insignificant	0.241308587122594
BLCA:HIP1R	0.999050089411976	0.0327868852459016	-0.124955005917799	BLCA	HIP1R		Insignificant	0.948415792479046
BLCA:HIPK3	1	0.040983606557377	-0.097157538073656	BLCA	HIPK3		Insignificant	0.958802858711046
BLCA:HIVEP1	0.811965316500427	0.0573770491803279	-0.290346702325089	BLCA	HIVEP1		Insignificant	0.0568420993081768
BLCA:HMCN1	0.953156793368584	0.180327868852459	-0.026013888018932	BLCA	HMCN1		Insignificant	0.551172015696996
BLCA:HORMAD1	0.891867649035272	0.0573770491803279	0.134662494611675	BLCA	HORMAD1		Insignificant	0.295636595423312
BLCA:HPS3	0.811965316500427	0.0573770491803279	-0.336716188014185	BLCA	HPS3		Insignificant	0.0676304231156041
BLCA:HRAS	0.82886254320543	0.0491803278688525	0.266601157886649	BLCA	HRAS		Insignificant	0.101052774816069
BLCA:HRNR	0.917422186432221	0.114754098360656	-0.143385436994466	BLCA	HRNR		Insignificant	0.341159711166679
BLCA:HSP90AA1	0.736135724640387	0.0573770491803279	-0.376585402132096	BLCA	HSP90AA1		Insignificant	0.030102859796144
BLCA:HSPG2	0.924894968590432	0.0491803278688525	0.160332097674544	BLCA	HSPG2		Insignificant	0.390691544287433
BLCA:HYDIN	0.924894968590432	0.0819672131147541	-0.128019367358871	BLCA	HYDIN		Insignificant	0.387962658113473
BLCA:IGF1R	0.927344099864574	0.040983606557377	0.0932891012181205	BLCA	IGF1R		Insignificant	0.4233245642641
BLCA:IGSF10	0.997696731441225	0.0655737704918033	-0.0490770272234888	BLCA	IGSF10		Insignificant	0.921728086584828
BLCA:IGSF9B	0.967855260516313	0.040983606557377	-0.130586353974823	BLCA	IGSF9B		Insignificant	0.737049217221562
BLCA:IMPG2	0.884463598856783	0.040983606557377	0.0650853148491066	BLCA	IMPG2		Insignificant	0.219887180623602
BLCA:INADL	0.95368629899912	0.040983606557377	0.232619575254388	BLCA	INADL		Insignificant	0.587551801811294
BLCA:INO80	0.868189806181545	0.0819672131147541	-0.159164716112155	BLCA	INO80		Insignificant	0.162922821493856
BLCA:INTS1	1	0.0491803278688525	0.27810919950263	BLCA	INTS1		Insignificant	0.985830910624097
BLCA:IQGAP3	0.890668424769549	0.040983606557377	-0.175098074461959	BLCA	IQGAP3		Insignificant	0.289624181696226
BLCA:ITGA2B	0.95368629899912	0.0573770491803279	-0.145911213443882	BLCA	ITGA2B		Insignificant	0.57449149654056
BLCA:ITGA4	1	0.040983606557377	-0.0921464759246611	BLCA	ITGA4		Insignificant	0.969096133445787
BLCA:ITGA8	0.981843647642489	0.040983606557377	-0.0609178383949027	BLCA	ITGA8		Insignificant	0.846403187550366
BLCA:ITGB4	0.997696731441225	0.040983606557377	0.162095000761067	BLCA	ITGB4		Insignificant	0.927971053104774
BLCA:ITIH5L	0.927344099864574	0.040983606557377	-0.179698820795585	BLCA	ITIH5L		Insignificant	0.438434892920868
BLCA:ITPR1	0.960782402946441	0.0573770491803279	0.118119376803518	BLCA	ITPR1		Insignificant	0.667673378312973
BLCA:ITPR2	0.900018192547793	0.0655737704918033	0.209028338735109	BLCA	ITPR2		Insignificant	0.308311357064837
BLCA:ITSN1	0.953156793368584	0.040983606557377	-0.00922248942987558	BLCA	ITSN1		Insignificant	0.552483277007746
BLCA:ITSN2	0.95368629899912	0.0655737704918033	-0.0604647702982515	BLCA	ITSN2		Insignificant	0.587129697445964
BLCA:KALRN	0.800730478117713	0.0819672131147541	-0.340218152591704	BLCA	KALRN		Insignificant	0.040498284649698
BLCA:KCNH8	0.997696731441225	0.040983606557377	0.14928492215094	BLCA	KCNH8		Insignificant	0.938238611096226
BLCA:KCNK2	0.811965316500427	0.0327868852459016	0.505980802426196	BLCA	KCNK2		Insignificant	0.0782083456645189
BLCA:KCNT1	0.960782402946441	0.040983606557377	-0.163711046735096	BLCA	KCNT1		Insignificant	0.669990268124537
BLCA:KDM3B	0.924894968590432	0.0491803278688525	-0.206300752338199	BLCA	KDM3B		Insignificant	0.390691544287433
BLCA:KDM6A	0.747849941281836	0.245901639344262	0.23872702233465	BLCA	KDM6A		Insignificant	0.0320867075319882
BLCA:KDR	0.623229204721878	0.0655737704918033	-0.408309445584621	BLCA	KDR		Insignificant	0.0121367346392475
BLCA:KIAA0100	0.847195852752139	0.0819672131147541	0.137140970249567	BLCA	KIAA0100		Insignificant	0.122433557232071
BLCA:KIAA0368	0.974185467406624	0.0655737704918033	0.163377609186498	BLCA	KIAA0368		Insignificant	0.768168430606535
BLCA:KIAA0467	0.95368629899912	0.0573770491803279	-0.0350936884560973	BLCA	KIAA0467		Insignificant	0.582017493246722
BLCA:KIAA0754	1	0.0573770491803279	-0.0784786115945995	BLCA	KIAA0754		Insignificant	1
BLCA:KIAA0947	0.925761417039074	0.0491803278688525	-0.00658462338369237	BLCA	KIAA0947		Insignificant	0.410595908353591
BLCA:KIAA1109	0.968715974713107	0.0819672131147541	-0.0142231937236836	BLCA	KIAA1109		Insignificant	0.754538146196454
BLCA:KIAA1217	0.925761417039074	0.0491803278688525	-0.153669805450444	BLCA	KIAA1217		Insignificant	0.410595908353591
BLCA:KIAA1529	0.95368629899912	0.0491803278688525	0.017538522859641	BLCA	KIAA1529		Insignificant	0.581951203264356
BLCA:KIAA1632	0.884463598856783	0.0573770491803279	-0.207358651700526	BLCA	KIAA1632		Insignificant	0.243237351020228
BLCA:KIAA2018	0.976201061616091	0.0737704918032787	-0.0514735456915494	BLCA	KIAA2018		Insignificant	0.806564941593881
BLCA:KIF13A	0.960782402946441	0.0573770491803279	0.113526268316464	BLCA	KIF13A		Insignificant	0.683768762875899
BLCA:KIF1A	0.884463598856783	0.040983606557377	0.197223714422339	BLCA	KIF1A		Insignificant	0.219887180623602
BLCA:KIF21A	0.986604781754589	0.0655737704918033	0.0886039823949334	BLCA	KIF21A		Insignificant	0.864493325735105
BLCA:KIF6	0.960782402946441	0.0491803278688525	-0.129994872934062	BLCA	KIF6		Insignificant	0.709189882524706
BLCA:KL	0.884463598856783	0.0491803278688525	-0.23630570750219	BLCA	KL		Insignificant	0.203108010886362
BLCA:KLF5	0.980295934027887	0.0819672131147541	0.0276302291125283	BLCA	KLF5		Insignificant	0.840962015230802
BLCA:KNDC1	0.922612204833391	0.0491803278688525	-0.0500187058129757	BLCA	KNDC1		Insignificant	0.377753595553396
BLCA:KNTC1	0.995786768724869	0.040983606557377	-0.0846884906903078	BLCA	KNTC1		Insignificant	0.917715474262373
BLCA:LAMA1	0.993974625869044	0.0491803278688525	-0.0690475462997906	BLCA	LAMA1		Insignificant	0.910446575258156
BLCA:LAMA2	0.879663181823906	0.114754098360656	-0.188172658669819	BLCA	LAMA2		Insignificant	0.191785395334111
BLCA:LAMA3	1	0.10655737704918	-0.0241364856445383	BLCA	LAMA3		Insignificant	0.993379539174091
BLCA:LAMA5	0.953156793368584	0.0655737704918033	0.0321254710947185	BLCA	LAMA5		Insignificant	0.552034359335273
BLCA:LDB2	0.960782402946441	0.040983606557377	-0.177454243043532	BLCA	LDB2		Insignificant	0.614510689419267
BLCA:LIPC	0.747849941281836	0.040983606557377	-0.439717486944849	BLCA	LIPC		Insignificant	0.031034132125727
BLCA:LPA	0.867068538714904	0.0573770491803279	-0.175494521511879	BLCA	LPA		Insignificant	0.152388811978237
BLCA:LPHN1	0.960782402946441	0.040983606557377	0.185236575375949	BLCA	LPHN1		Insignificant	0.62361652824283
BLCA:LPHN2	0.875975102759899	0.0655737704918033	0.125587947903828	BLCA	LPHN2		Insignificant	0.190747234060767
BLCA:LRBA	0.976201061616091	0.0491803278688525	-0.0431519806283074	BLCA	LRBA		Insignificant	0.81741556810236
BLCA:LRDD	0.925761417039074	0.0491803278688525	-0.179118981608076	BLCA	LRDD		Insignificant	0.417362276856052
BLCA:LRFN5	0.960782402946441	0.0491803278688525	-0.0476157747418151	BLCA	LRFN5		Insignificant	0.700397583323432
BLCA:LRP1	1	0.0901639344262295	-0.0359203987691119	BLCA	LRP1		Insignificant	0.978606122624891
BLCA:LRP1B	0.960782402946441	0.122950819672131	0.0023683175321203	BLCA	LRP1B		Insignificant	0.651126419895736
BLCA:LRP2	0.940926162286275	0.0983606557377049	-0.00944497652875054	BLCA	LRP2		Insignificant	0.49975773449647
BLCA:LRRC41	0.884463598856783	0.0573770491803279	-0.14111478213407	BLCA	LRRC41		Insignificant	0.270948727329994
BLCA:LRRC66	0.976201061616091	0.0573770491803279	-0.0110892691959705	BLCA	LRRC66		Insignificant	0.825734029876722
BLCA:LRRC7	1	0.0737704918032787	0.0803490173861583	BLCA	LRRC7		Insignificant	0.96094163199439
BLCA:LRRIQ1	0.953901740391378	0.0573770491803279	-0.0425032702435937	BLCA	LRRIQ1		Insignificant	0.58958923313701
BLCA:LRRIQ3	0.884463598856783	0.040983606557377	0.135687333679519	BLCA	LRRIQ3		Insignificant	0.24513057327748
BLCA:LRRK2	0.976201061616091	0.0573770491803279	0.031597462912929	BLCA	LRRK2		Insignificant	0.817171177949034
BLCA:LRRN1	0.999050089411976	0.0491803278688525	-0.0464860329577865	BLCA	LRRN1		Insignificant	0.94808063584395
BLCA:LTBP1	0.927344099864574	0.0327868852459016	-0.205210438313379	BLCA	LTBP1		Insignificant	0.433307534458698
BLCA:LTBP2	0.868189806181545	0.0573770491803279	-0.181456965468239	BLCA	LTBP2		Insignificant	0.162077615097393
BLCA:LYST	0.974690526346859	0.131147540983607	0.031736090582748	BLCA	LYST		Insignificant	0.78190826793732
BLCA:MACF1	0.927344099864574	0.139344262295082	0.00744812378280812	BLCA	MACF1		Insignificant	0.428916090310899
BLCA:MAGEC1	0.867840926152314	0.0327868852459016	-0.321650805998591	BLCA	MAGEC1		Insignificant	0.156737278694602
BLCA:MAGI2	0.95368629899912	0.0573770491803279	0.103272108076455	BLCA	MAGI2		Insignificant	0.559579238316488
BLCA:MALT1	1	0.040983606557377	0.0662001224063973	BLCA	MALT1		Insignificant	0.969096133445787
BLCA:MAP1A	0.997696731441225	0.0655737704918033	-0.0463152881069284	BLCA	MAP1A		Insignificant	0.938168953246425
BLCA:MAP1B	0.999050089411976	0.0491803278688525	0.278816105389128	BLCA	MAP1B		Insignificant	0.94808063584395
BLCA:MAP2	0.905479164326107	0.0327868852459016	-0.231142452156122	BLCA	MAP2		Insignificant	0.317698431864711
BLCA:MAP3K13	0.769419544532236	0.0491803278688525	-0.336246960193407	BLCA	MAP3K13		Insignificant	0.0345707223401519
BLCA:MAP4	0.498752277763561	0.040983606557377	-0.480813029819241	BLCA	MAP4		Insignificant	0.00643307186796702
BLCA:MARK2	0.960782402946441	0.0573770491803279	-0.0385241819475386	BLCA	MARK2		Insignificant	0.620320500751919
BLCA:MBD1	0.927344099864574	0.040983606557377	-0.0506681850508031	BLCA	MBD1		Insignificant	0.446104849598724
BLCA:MBD6	0.974690526346859	0.040983606557377	-0.124429895064089	BLCA	MBD6		Insignificant	0.77632794112097
BLCA:MCM3AP	0.960782402946441	0.040983606557377	-0.13795874947448	BLCA	MCM3AP		Insignificant	0.660606943092138
BLCA:MDC1	0.960782402946441	0.0573770491803279	-0.104516474076254	BLCA	MDC1		Insignificant	0.643816184969069
BLCA:MDN1	0.974690526346859	0.0819672131147541	0.00549950709393521	BLCA	MDN1		Insignificant	0.775903408056005
BLCA:MECOM	1	0.0573770491803279	-0.0986671249737565	BLCA	MECOM		Insignificant	0.956103395306084
BLCA:MED12	0.987768675545242	0.0819672131147541	0.0181088987143179	BLCA	MED12		Insignificant	0.884976089016111
BLCA:MED13	0.997696731441225	0.0573770491803279	0.00997244342347692	BLCA	MED13		Insignificant	0.938574520378003
BLCA:MEGF8	0.960782402946441	0.0491803278688525	0.0471938414404454	BLCA	MEGF8		Insignificant	0.700397583323432
BLCA:MERTK	0.960782402946441	0.040983606557377	-0.0353839557423949	BLCA	MERTK		Insignificant	0.679425375359733
BLCA:MGA	0.953901740391378	0.0737704918032787	-0.0024449105505715	BLCA	MGA		Insignificant	0.590099604980515
BLCA:MICAL2	0.95368629899912	0.0655737704918033	-0.150774138907099	BLCA	MICAL2		Insignificant	0.572967933622665
BLCA:MIPOL1	0.927344099864574	0.0573770491803279	-0.080098083802012	BLCA	MIPOL1		Insignificant	0.447489262150128
BLCA:MKI67	0.901501604061547	0.0737704918032787	-0.227824101518469	BLCA	MKI67		Insignificant	0.313059706272223
BLCA:MKL2	0.884463598856783	0.040983606557377	-0.239484196090282	BLCA	MKL2		Insignificant	0.261218271572327
BLCA:MLL	1	0.147540983606557	0.0180932271095697	BLCA	MLL		Insignificant	1
BLCA:MLL2	0.990346658550172	0.295081967213115	-0.0217526086011768	BLCA	MLL2		Insignificant	0.90393553128669
BLCA:MLL3	0.960782402946441	0.213114754098361	-0.0447468503113271	BLCA	MLL3		Insignificant	0.714559609179451
BLCA:MLL4	0.960782402946441	0.10655737704918	-0.0444226620612858	BLCA	MLL4		Insignificant	0.690419826125112
BLCA:MLLT6	0.997696731441225	0.0491803278688525	-0.0787571811880676	BLCA	MLLT6		Insignificant	0.92924382407065
BLCA:MORC1	0.925761417039074	0.0491803278688525	-0.15803577748957	BLCA	MORC1		Insignificant	0.403895137541557
BLCA:MORC3	1	0.0491803278688525	-0.0362775855733775	BLCA	MORC3		Insignificant	0.985830910624097
BLCA:MPDZ	1	0.0901639344262295	-0.00876238658690021	BLCA	MPDZ		Insignificant	0.985736465437025
BLCA:MSH3	0.95368629899912	0.040983606557377	-0.180821160117383	BLCA	MSH3		Insignificant	0.569888883864176
BLCA:MST1R	0.922091783191117	0.040983606557377	0.285420258727269	BLCA	MST1R		Insignificant	0.37289447681401
BLCA:MTERFD2	0.973597617813926	0.040983606557377	-0.191338473068977	BLCA	MTERFD2		Insignificant	0.766450051338757
BLCA:MTMR3	0.976201061616091	0.040983606557377	0.129565443551648	BLCA	MTMR3		Insignificant	0.816187233888034
BLCA:MTUS1	0.987688083504965	0.0491803278688525	0.0186298958644899	BLCA	MTUS1		Insignificant	0.882347677675029
BLCA:MUC16	0.976201061616091	0.336065573770492	-0.0852161457373226	BLCA	MUC16		Insignificant	0.819924350868301
BLCA:MUC17	0.924894968590432	0.131147540983607	-0.178590124669409	BLCA	MUC17		Insignificant	0.38932773676792
BLCA:MUC5B	0.98740284003818	0.0819672131147541	-0.0402747573829956	BLCA	MUC5B		Insignificant	0.877611894208584
BLCA:MUC6	0.884463598856783	0.0491803278688525	0.110565319369567	BLCA	MUC6		Insignificant	0.258192971464964
BLCA:MXRA5	0.981516584853962	0.0573770491803279	-0.0345194695997142	BLCA	MXRA5		Insignificant	0.842921082173419
BLCA:MYCBP2	1	0.0819672131147541	0.0758592760412249	BLCA	MYCBP2		Insignificant	0.996276618423376
BLCA:MYH10	0.960782402946441	0.0573770491803279	0.0516886865484087	BLCA	MYH10		Insignificant	0.700009139630127
BLCA:MYH13	0.960782402946441	0.0491803278688525	-0.0396691207500695	BLCA	MYH13		Insignificant	0.700397583323432
BLCA:MYH3	0.990346658550172	0.0573770491803279	-0.076640929804026	BLCA	MYH3		Insignificant	0.903614331669806
BLCA:MYH7	0.974690526346859	0.0573770491803279	0.0695558811438675	BLCA	MYH7		Insignificant	0.774702813532162
BLCA:MYH7B	0.891867649035272	0.040983606557377	-0.225215588828624	BLCA	MYH7B		Insignificant	0.295546055373181
BLCA:MYH9	0.960782402946441	0.0819672131147541	-0.0350568698020073	BLCA	MYH9		Insignificant	0.677903307072625
BLCA:MYLK	0.884463598856783	0.040983606557377	0.26659019158098	BLCA	MYLK		Insignificant	0.20566703210561
BLCA:MYLK3	1	0.0327868852459016	-0.0973576354269108	BLCA	MYLK3		Insignificant	0.982794601860579
BLCA:MYO16	0.997696731441225	0.0737704918032787	-0.102632372613004	BLCA	MYO16		Insignificant	0.937545544389677
BLCA:MYO18B	0.900018192547793	0.0491803278688525	-0.210704154428345	BLCA	MYO18B		Insignificant	0.305780038413059
BLCA:MYO7A	0.960782402946441	0.0491803278688525	-0.124622915790776	BLCA	MYO7A		Insignificant	0.709189882524706
BLCA:MYO9A	0.890668424769549	0.0491803278688525	0.348592556200456	BLCA	MYO9A		Insignificant	0.289310475408834
BLCA:MYOM3	0.82886254320543	0.0655737704918033	0.314944071577702	BLCA	MYOM3		Insignificant	0.0969086111024003
BLCA:MYST3	0.981843647642489	0.040983606557377	-0.11516839960855	BLCA	MYST3		Insignificant	0.846403187550366
BLCA:MYT1L	0.922091783191117	0.0737704918032787	-0.104225698991694	BLCA	MYT1L		Insignificant	0.372773667891578
BLCA:N4BP2	0.811965316500427	0.0573770491803279	0.330652697409877	BLCA	N4BP2		Insignificant	0.0676304231156041
BLCA:NAA25	0.968715974713107	0.0491803278688525	-0.111211891836322	BLCA	NAA25		Insignificant	0.753713343871967
BLCA:NALCN	0.82886254320543	0.0819672131147541	-0.233687023020929	BLCA	NALCN		Insignificant	0.103389735613014
BLCA:NASP	0.953156793368584	0.0491803278688525	-0.101850986372461	BLCA	NASP		Insignificant	0.549910084480769
BLCA:NBEA	0.981843647642489	0.040983606557377	-0.114314300277159	BLCA	NBEA		Insignificant	0.846403187550366
BLCA:NBN	0.941887334550823	0.040983606557377	0.260098542606032	BLCA	NBN		Insignificant	0.510144301470172
BLCA:NBR1	0.844856466491424	0.0573770491803279	-0.303575483352009	BLCA	NBR1		Insignificant	0.115427601228632
BLCA:NCKAP5	0.953174646485326	0.0737704918032787	-0.182563116697823	BLCA	NCKAP5		Insignificant	0.556758067036565
BLCA:NCOA1	0.862444933072446	0.0655737704918033	0.285665019050442	BLCA	NCOA1		Insignificant	0.143326595144832
BLCA:NCOR1	0.687044443445826	0.0819672131147541	-0.299435863967916	BLCA	NCOR1		Insignificant	0.016248269295759
BLCA:NCOR2	0.974690526346859	0.0819672131147541	-0.0611869007740822	BLCA	NCOR2		Insignificant	0.775903408056005
BLCA:NDC80	0.925761417039074	0.0491803278688525	0.220819570235543	BLCA	NDC80		Insignificant	0.3972602585628
BLCA:NEB	0.884463598856783	0.122950819672131	0.18892554487168	BLCA	NEB		Insignificant	0.268248444610967
BLCA:NES	0.974690526346859	0.0573770491803279	0.0868408257593556	BLCA	NES		Insignificant	0.783147151571924
BLCA:NF1	0.847195852752139	0.0901639344262295	0.149903426132959	BLCA	NF1		Insignificant	0.122004129035668
BLCA:NFAT5	0.800730478117713	0.0573770491803279	0.473448158684276	BLCA	NFAT5		Insignificant	0.0487724101594459
BLCA:NFE2L2	0.951576735450719	0.0819672131147541	0.0387394637117477	BLCA	NFE2L2		Insignificant	0.52870191184049
BLCA:NID2	0.934299763039378	0.040983606557377	0.00137756008160306	BLCA	NID2		Insignificant	0.485580681094062
BLCA:NIN	0.929229984940071	0.0573770491803279	-0.176245903589902	BLCA	NIN		Insignificant	0.46076372716589
BLCA:NINL	0.95368629899912	0.0245901639344262	-0.0163085468351021	BLCA	NINL		Insignificant	0.585389691838422
BLCA:NKTR	0.861595027331603	0.0983606557377049	0.241533016627388	BLCA	NKTR		Insignificant	0.140374012281101
BLCA:NLRP4	0.835544626812672	0.0655737704918033	-0.207452083451446	BLCA	NLRP4		Insignificant	0.105520954989465
BLCA:NLRP7	0.884463598856783	0.0573770491803279	0.147436710645657	BLCA	NLRP7		Insignificant	0.221716245878929
BLCA:NLRP9	0.960782402946441	0.040983606557377	0.310702508957625	BLCA	NLRP9		Insignificant	0.679425375359733
BLCA:NOS3	0.997696731441225	0.040983606557377	0.0225591108651644	BLCA	NOS3		Insignificant	0.938238611096226
BLCA:NOTCH2	0.974690526346859	0.040983606557377	-0.0719639202241922	BLCA	NOTCH2		Insignificant	0.77632794112097
BLCA:NRG1	0.968715974713107	0.040983606557377	-0.13814196209807	BLCA	NRG1		Insignificant	0.746809209080846
BLCA:NRXN1	0.884463598856783	0.0655737704918033	0.210081158789339	BLCA	NRXN1		Insignificant	0.244597603226773
BLCA:NSD1	0.82886254320543	0.0491803278688525	0.426774377964499	BLCA	NSD1		Insignificant	0.101052774816069
BLCA:NUP107	0.927344099864574	0.0491803278688525	0.196082466351108	BLCA	NUP107		Insignificant	0.431090523495625
BLCA:NUP188	0.965462500334592	0.0573770491803279	0.0384669640743445	BLCA	NUP188		Insignificant	0.724626997518757
BLCA:NUP98	0.976201061616091	0.040983606557377	0.07410893589031	BLCA	NUP98		Insignificant	0.816187233888034
BLCA:OBSCN	0.941887334550823	0.0819672131147541	0.0365800059937023	BLCA	OBSCN		Insignificant	0.510545647670456
BLCA:ODZ1	0.925761417039074	0.0573770491803279	-0.203570574649637	BLCA	ODZ1		Insignificant	0.41527183821943
BLCA:ODZ2	0.927344099864574	0.0819672131147541	0.0065769516580314	BLCA	ODZ2		Insignificant	0.435791543041981
BLCA:ODZ3	0.924894968590432	0.0573770491803279	-0.0681973925561392	BLCA	ODZ3		Insignificant	0.390513397200643
BLCA:ODZ4	0.811965316500427	0.0737704918032787	0.390968055448103	BLCA	ODZ4		Insignificant	0.0865252308480949
BLCA:OGDH	0.890668424769549	0.040983606557377	0.0461638571270475	BLCA	OGDH		Insignificant	0.289624181696226
BLCA:OPCML	0.917422186432221	0.040983606557377	0.0389878892263633	BLCA	OPCML		Insignificant	0.345823836851476
BLCA:OTOF	0.968715974713107	0.0655737704918033	-0.0179280564808426	BLCA	OTOF		Insignificant	0.752414518848433
BLCA:OTUD7A	0.941281596766099	0.040983606557377	-0.168082020443564	BLCA	OTUD7A		Insignificant	0.501884866191697
BLCA:PAIP1	0.922091783191117	0.0573770491803279	-0.0310851735755717	BLCA	PAIP1		Insignificant	0.372546731045441
BLCA:PAN2	0.747849941281836	0.0655737704918033	0.609805899080473	BLCA	PAN2		Insignificant	0.0318615348547437
BLCA:PAPOLA	0.811965316500427	0.0573770491803279	-0.342162656736473	BLCA	PAPOLA		Insignificant	0.0659931469034942
BLCA:PAPPA2	0.952499452652074	0.0655737704918033	-0.019568942611758	BLCA	PAPPA2		Insignificant	0.53829047731324
BLCA:PARD3	0.879663181823906	0.040983606557377	-0.308488022919896	BLCA	PARD3		Insignificant	0.192127206918095
BLCA:PARP14	0.976936499976149	0.040983606557377	-0.0789866418853826	BLCA	PARP14		Insignificant	0.836303756148729
BLCA:PBRM1	0.844856466491424	0.0737704918032787	-0.210667582259028	BLCA	PBRM1		Insignificant	0.117090591540574
BLCA:PCDH1	0.960782402946441	0.040983606557377	0.0581347378123445	BLCA	PCDH1		Insignificant	0.660606943092138
BLCA:PCDH10	0.95368629899912	0.0491803278688525	0.079384210987488	BLCA	PCDH10		Insignificant	0.581951203264356
BLCA:PCDH15	0.925761417039074	0.0737704918032787	-0.14450825849965	BLCA	PCDH15		Insignificant	0.405113502824851
BLCA:PCDH8	0.811965316500427	0.0573770491803279	-0.32245036951797	BLCA	PCDH8		Insignificant	0.0879402227358761
BLCA:PCDHA11	0.959912900653223	0.0491803278688525	-0.142952232289816	BLCA	PCDHA11		Insignificant	0.606540196166502
BLCA:PCDHA9	0.947782142091825	0.0573770491803279	0.0735434783414419	BLCA	PCDHA9		Insignificant	0.523141347300647
BLCA:PCDHB1	0.941281596766099	0.040983606557377	0.082799336759324	BLCA	PCDHB1		Insignificant	0.501884866191697
BLCA:PCDHB9	0.922091783191117	0.040983606557377	0.0752319069081695	BLCA	PCDHB9		Insignificant	0.366006721572172
BLCA:PCLO	0.974690526346859	0.10655737704918	-0.0251153911099822	BLCA	PCLO		Insignificant	0.78422202467227
BLCA:PCNT	0.900018192547793	0.0819672131147541	0.116674573730777	BLCA	PCNT		Insignificant	0.30678949953063
BLCA:PCNXL2	0.960782402946441	0.0491803278688525	-0.0646171487992877	BLCA	PCNXL2		Insignificant	0.674264605891183
BLCA:PDE11A	0.884463598856783	0.0573770491803279	-0.211498143762593	BLCA	PDE11A		Insignificant	0.270948727329994
BLCA:PDE3A	0.961141543354578	0.040983606557377	-0.028863498900721	BLCA	PDE3A		Insignificant	0.717657346906843
BLCA:PDE4DIP	0.927344099864574	0.155737704918033	0.0882268736611866	BLCA	PDE4DIP		Insignificant	0.4290670688083
BLCA:PDGFRA	1	0.0573770491803279	-0.0707008814492713	BLCA	PDGFRA		Insignificant	0.982433910295952
BLCA:PDZD2	0.973597617813926	0.0573770491803279	-0.0008054144610945	BLCA	PDZD2		Insignificant	0.766285041774129
BLCA:PDZRN3	0.988221374050792	0.040983606557377	-0.0392011666778496	BLCA	PDZRN3		Insignificant	0.89724702398643
BLCA:PHF20L1	0.953156793368584	0.040983606557377	-0.210306865789715	BLCA	PHF20L1		Insignificant	0.552483277007746
BLCA:PHF3	0.991714300246887	0.0737704918032787	-0.0934350764332876	BLCA	PHF3		Insignificant	0.906437906194297
BLCA:PHLDB2	0.960782402946441	0.0573770491803279	-0.184798539476412	BLCA	PHLDB2		Insignificant	0.612572386721802
BLCA:PIGG	0.884463598856783	0.0491803278688525	-0.265734564192251	BLCA	PIGG		Insignificant	0.248356099705895
BLCA:PIK3C2A	0.927344099864574	0.0573770491803279	0.265639391937365	BLCA	PIK3C2A		Insignificant	0.447489262150128
BLCA:PIK3C3	0.960782402946441	0.040983606557377	0.0461607442779579	BLCA	PIK3C3		Insignificant	0.698445727543972
BLCA:PIK3CA	0.960782402946441	0.19672131147541	-0.0462933567686949	BLCA	PIK3CA		Insignificant	0.626784570409039
BLCA:PKD1L1	0.891867649035272	0.040983606557377	-0.0370562277979793	BLCA	PKD1L1		Insignificant	0.295546055373181
BLCA:PKHD1	0.968715974713107	0.0491803278688525	-0.0770039577831598	BLCA	PKHD1		Insignificant	0.753713343871967
BLCA:PKHD1L1	0.927344099864574	0.139344262295082	-0.100551435518888	BLCA	PKHD1L1		Insignificant	0.420338712400728
BLCA:PLCB3	0.601158582576716	0.0491803278688525	0.619706366997645	BLCA	PLCB3		Insignificant	0.011098780103212
BLCA:PLCH1	0.867905175152242	0.0573770491803279	0.145944753084954	BLCA	PLCH1		Insignificant	0.158797656448277
BLCA:PLEC	0.934833903936349	0.0819672131147541	-0.117527207937751	BLCA	PLEC		Insignificant	0.486854174056377
BLCA:PLEKHH2	0.924894968590432	0.0737704918032787	-0.0610697120597772	BLCA	PLEKHH2		Insignificant	0.388738854898558
BLCA:PLVAP	0.811965316500427	0.0573770491803279	0.301698395131967	BLCA	PLVAP		Insignificant	0.074516952026504
BLCA:PLXNA4	0.961141543354578	0.0491803278688525	0.116424038490177	BLCA	PLXNA4		Insignificant	0.718021089284939
BLCA:PLXNB2	1	0.0655737704918033	-0.0457054947647224	BLCA	PLXNB2		Insignificant	0.987621884037278
BLCA:POLE	0.884463598856783	0.0327868852459016	-0.25717034223887	BLCA	POLE		Insignificant	0.224422112773881
BLCA:POLK	0.927344099864574	0.040983606557377	0.246191167838585	BLCA	POLK		Insignificant	0.446104849598724
BLCA:POLN	0.985200600195948	0.0327868852459016	-0.122135024737195	BLCA	POLN		Insignificant	0.857378671035472
BLCA:POLQ	0.884463598856783	0.0573770491803279	0.0661139570505913	BLCA	POLQ		Insignificant	0.270948727329994
BLCA:PPFIA1	0.95368629899912	0.040983606557377	0.213724908785275	BLCA	PPFIA1		Insignificant	0.587551801811294
BLCA:PPFIA3	0.983645681848534	0.0491803278688525	-0.158772923328809	BLCA	PPFIA3		Insignificant	0.854396079488432
BLCA:PPP2R3A	0.960782402946441	0.0573770491803279	-0.0855391691462879	BLCA	PPP2R3A		Insignificant	0.628110985826711
BLCA:PPRC1	0.939294968660628	0.0573770491803279	0.0233411688678329	BLCA	PPRC1		Insignificant	0.494893874763243
BLCA:PRDM16	0.867840926152314	0.0573770491803279	0.147608589106506	BLCA	PRDM16		Insignificant	0.155568186016059
BLCA:PREX2	0.884463598856783	0.0737704918032787	-0.203218629556739	BLCA	PREX2		Insignificant	0.251818260992119
BLCA:PRG4	0.884463598856783	0.040983606557377	0.279518034968227	BLCA	PRG4		Insignificant	0.272340593079461
BLCA:PRKDC	0.844856466491424	0.0655737704918033	-0.304669687417414	BLCA	PRKDC		Insignificant	0.114729696116717
BLCA:PSEN1	0.917422186432221	0.040983606557377	-0.271885459233074	BLCA	PSEN1		Insignificant	0.345823836851476
BLCA:PSIP1	0.960782402946441	0.0573770491803279	-0.0236884506945856	BLCA	PSIP1		Insignificant	0.651729422261179
BLCA:PTCH1	0.800730478117713	0.0573770491803279	0.389712975237046	BLCA	PTCH1		Insignificant	0.0439454162540168
BLCA:PTPN21	0.932146629503904	0.0491803278688525	-0.180623077633562	BLCA	PTPN21		Insignificant	0.473812367371659
BLCA:PTPN3	1	0.0491803278688525	0.0254902693704855	BLCA	PTPN3		Insignificant	0.976387057578804
BLCA:PTPRB	0.929404898582649	0.040983606557377	0.0550099280455996	BLCA	PTPRB		Insignificant	0.469567510055724
BLCA:PTPRC	0.925186679329781	0.040983606557377	0.0726458764165896	BLCA	PTPRC		Insignificant	0.394034994433827
BLCA:PTPRD	0.687044443445826	0.0737704918032787	-0.359896353424794	BLCA	PTPRD		Insignificant	0.017310859683994
BLCA:PTPRK	0.960782402946441	0.0655737704918033	0.0125459377737576	BLCA	PTPRK		Insignificant	0.630557016059603
BLCA:PTPRT	0.976201061616091	0.040983606557377	-0.111258946479038	BLCA	PTPRT		Insignificant	0.816187233888034
BLCA:PTRF	0.960782402946441	0.0327868852459016	-0.150185039369903	BLCA	PTRF		Insignificant	0.661025838866306
BLCA:PXDN	0.924894968590432	0.0245901639344262	-0.222884989588475	BLCA	PXDN		Insignificant	0.389997682598693
BLCA:QSER1	0.960782402946441	0.0573770491803279	0.0739091273376218	BLCA	QSER1		Insignificant	0.691871237369327
BLCA:RAB11FIP1	0.974690526346859	0.040983606557377	-0.0462000430701055	BLCA	RAB11FIP1		Insignificant	0.77632794112097
BLCA:RAD51AP2	0.960782402946441	0.040983606557377	-0.136725752254642	BLCA	RAD51AP2		Insignificant	0.614510689419267
BLCA:RAI1	0.884463598856783	0.040983606557377	-0.216828981159653	BLCA	RAI1		Insignificant	0.20566703210561
BLCA:RALGAPA1	0.890668424769549	0.0491803278688525	0.182738190596385	BLCA	RALGAPA1		Insignificant	0.289310475408834
BLCA:RANBP2	0.960782402946441	0.0737704918032787	-0.0765703477914288	BLCA	RANBP2		Insignificant	0.666502286157263
BLCA:RAPGEF2	0.914377393540393	0.0491803278688525	0.0226768388229388	BLCA	RAPGEF2		Insignificant	0.33458516349806
BLCA:RARG	1	0.0819672131147541	-0.0324591695576855	BLCA	RARG		Insignificant	0.959060634115684
BLCA:RB1	0.811965316500427	0.139344262295082	-0.190988883373977	BLCA	RB1		Insignificant	0.0700978750437032
BLCA:RBBP6	0.925761417039074	0.0491803278688525	0.121992057961854	BLCA	RBBP6		Insignificant	0.417362276856052
BLCA:RBM15	0.811965316500427	0.040983606557377	0.190262106110966	BLCA	RBM15		Insignificant	0.0747281419382204
BLCA:RBM26	0.864165757337919	0.0737704918032787	-0.235133447709412	BLCA	RBM26		Insignificant	0.14446473586251
BLCA:RELN	0.922091783191117	0.0983606557377049	0.0333624273921149	BLCA	RELN		Insignificant	0.359882344630985
BLCA:RERE	0.884463598856783	0.0655737704918033	0.119394754934258	BLCA	RERE		Insignificant	0.224257008452762
BLCA:REV3L	0.960782402946441	0.0655737704918033	-0.0413349081201808	BLCA	REV3L		Insignificant	0.630557016059603
BLCA:RFWD3	0.976201061616091	0.040983606557377	0.195839722152539	BLCA	RFWD3		Insignificant	0.826231237111494
BLCA:RHOA	0.924894968590432	0.040983606557377	-0.211423848880798	BLCA	RHOA		Insignificant	0.386908880731925
BLCA:RHOB	0.947782142091825	0.0573770491803279	-0.015988827998993	BLCA	RHOB		Insignificant	0.523141347300647
BLCA:RIMS2	0.960782402946441	0.0573770491803279	-0.0686760864642997	BLCA	RIMS2		Insignificant	0.675702539542918
BLCA:RNF213	1	0.0491803278688525	-0.0379950540078644	BLCA	RNF213		Insignificant	0.966946513367349
BLCA:ROBO1	0.960782402946441	0.0491803278688525	-0.084053620828298	BLCA	ROBO1		Insignificant	0.674264605891183
BLCA:ROBO2	0.917422186432221	0.040983606557377	-0.233040440037101	BLCA	ROBO2		Insignificant	0.345823836851476
BLCA:ROCK2	1	0.0491803278688525	0.102329077283259	BLCA	ROCK2		Insignificant	0.966946513367349
BLCA:ROS1	0.990346658550172	0.0491803278688525	-0.104779048895955	BLCA	ROS1		Insignificant	0.901066049673679
BLCA:RP1	0.976201061616091	0.0491803278688525	0.137953732237313	BLCA	RP1		Insignificant	0.799071221956784
BLCA:RP1L1	0.987338018627197	0.0491803278688525	-0.0222735967560839	BLCA	RP1L1		Insignificant	0.873012406239446
BLCA:RPGR	0.960782402946441	0.040983606557377	0.036582113630856	BLCA	RPGR		Insignificant	0.679425375359733
BLCA:RPS6KC1	0.95368629899912	0.0573770491803279	-0.0795342486213544	BLCA	RPS6KC1		Insignificant	0.57449149654056
BLCA:RUSC2	0.811965316500427	0.0491803278688525	-0.389738826909601	BLCA	RUSC2		Insignificant	0.0605782703669786
BLCA:RXRA	0.875975102759899	0.0819672131147541	0.0860596511765559	BLCA	RXRA		Insignificant	0.189753044029028
BLCA:RXRG	0.907122985145863	0.040983606557377	-0.124707694579842	BLCA	RXRG		Insignificant	0.320039596428548
BLCA:RYR1	0.850675061882019	0.0901639344262295	0.129028191349728	BLCA	RYR1		Insignificant	0.126378923849193
BLCA:RYR2	0.95368629899912	0.163934426229508	0.00533549526196442	BLCA	RYR2		Insignificant	0.573017899274631
BLCA:RYR3	0.87290055563758	0.0819672131147541	0.261428063345983	BLCA	RYR3		Insignificant	0.171528463799496
BLCA:SACS	1	0.10655737704918	-0.10694453599127	BLCA	SACS		Insignificant	0.966906809951302
BLCA:SBF2	0.949652190052537	0.0491803278688525	0.0513972421235458	BLCA	SBF2		Insignificant	0.526463733079201
BLCA:SBNO1	0.976201061616091	0.0491803278688525	-0.0946860665153428	BLCA	SBNO1		Insignificant	0.82662606061469
BLCA:SCAPER	0.95368629899912	0.0573770491803279	-0.00831164614534075	BLCA	SCAPER		Insignificant	0.559579238316488
BLCA:SCN11A	0.960782402946441	0.040983606557377	0.14325278181088	BLCA	SCN11A		Insignificant	0.669990268124537
BLCA:SCN1A	0.997696731441225	0.114754098360656	-0.0881736689841661	BLCA	SCN1A		Insignificant	0.932783350473704
BLCA:SCN2A	0.939294968660628	0.0491803278688525	-0.178557320986889	BLCA	SCN2A		Insignificant	0.496016159474808
BLCA:SCN3A	0.999050089411976	0.0327868852459016	-0.0890946706011855	BLCA	SCN3A		Insignificant	0.948415792479046
BLCA:SDK1	0.884463598856783	0.040983606557377	0.541561101845441	BLCA	SDK1		Insignificant	0.219887180623602
BLCA:SEC16A	0.925761417039074	0.0491803278688525	-0.208549221502256	BLCA	SEC16A		Insignificant	0.417362276856052
BLCA:SEC31B	0.811965316500427	0.040983606557377	0.318101170560225	BLCA	SEC31B		Insignificant	0.0835457263767024
BLCA:SEMA3A	0.941887334550823	0.0491803278688525	-0.156167987757042	BLCA	SEMA3A		Insignificant	0.511121518516003
BLCA:SEMA3D	0.974690526346859	0.0573770491803279	-0.0176487918585391	BLCA	SEMA3D		Insignificant	0.783147151571924
BLCA:SEMA5B	0.917422186432221	0.0573770491803279	-0.253350744899061	BLCA	SEMA5B		Insignificant	0.343762558244212
BLCA:SERINC3	1	0.0573770491803279	-0.0789270132690518	BLCA	SERINC3		Insignificant	1
BLCA:SETD2	0.844856466491424	0.0737704918032787	0.297348056293432	BLCA	SETD2		Insignificant	0.114819110028125
BLCA:SETX	0.960782402946441	0.040983606557377	0.153727051689358	BLCA	SETX		Insignificant	0.708028309035589
BLCA:SF3B1	0.960782402946441	0.0573770491803279	-0.0424338022179604	BLCA	SF3B1		Insignificant	0.643816184969069
BLCA:SF3B3	0.95368629899912	0.0491803278688525	0.0248451368424654	BLCA	SF3B3		Insignificant	0.581951203264356
BLCA:SFRS15	0.960782402946441	0.0737704918032787	-0.127919492140578	BLCA	SFRS15		Insignificant	0.659395623224213
BLCA:SHANK2	0.953156793368584	0.040983606557377	0.0832280391147195	BLCA	SHANK2		Insignificant	0.543879386210238
BLCA:SLC38A2	0.975180255852146	0.0327868852459016	0.0414098010340638	BLCA	SLC38A2		Insignificant	0.790259416165745
BLCA:SLC9A4	0.884463598856783	0.040983606557377	-0.255912446341047	BLCA	SLC9A4		Insignificant	0.255776518701618
BLCA:SLCO1B3	0.922091783191117	0.040983606557377	0.226700821755628	BLCA	SLCO1B3		Insignificant	0.366006721572172
BLCA:SLK	0.867068538714904	0.0573770491803279	-0.242524512117948	BLCA	SLK		Insignificant	0.152388811978237
BLCA:SMARCA2	0.927344099864574	0.0655737704918033	0.228705399584064	BLCA	SMARCA2		Insignificant	0.422800780172315
BLCA:SMARCA4	0.916271675243927	0.0901639344262295	0.158982230641085	BLCA	SMARCA4		Insignificant	0.338842997076215
BLCA:SMARCC2	0.943943941905848	0.0491803278688525	0.0214700176611755	BLCA	SMARCC2		Insignificant	0.518763324674104
BLCA:SMC4	0.947804759664712	0.0655737704918033	-0.168347128899977	BLCA	SMC4		Insignificant	0.52472043978403
BLCA:SMG1	0.966586132394495	0.0491803278688525	0.137319894174396	BLCA	SMG1		Insignificant	0.726890132497077
BLCA:SMYD4	0.953156793368584	0.0327868852459016	0.00767723418915534	BLCA	SMYD4		Insignificant	0.550745191740823
BLCA:SORCS1	0.884463598856783	0.0573770491803279	-0.271653810991497	BLCA	SORCS1		Insignificant	0.217580982831228
BLCA:SORCS3	0.811965316500427	0.0573770491803279	-0.297271244601346	BLCA	SORCS3		Insignificant	0.0781692723173402
BLCA:SOX5	0.82886254320543	0.0491803278688525	0.140909329516981	BLCA	SOX5		Insignificant	0.0962223759698989
BLCA:SP100	0.960782402946441	0.0491803278688525	0.0420360585127746	BLCA	SP100		Insignificant	0.682933913644533
BLCA:SPAG17	0.891867649035272	0.040983606557377	0.185787546591411	BLCA	SPAG17		Insignificant	0.295546055373181
BLCA:SPEN	0.812073038761686	0.0737704918032787	0.277251793305447	BLCA	SPEN		Insignificant	0.0901835569661432
BLCA:SPHKAP	0.921296705638437	0.0573770491803279	0.131088375734613	BLCA	SPHKAP		Insignificant	0.355101422622813
BLCA:SPTA1	0.884463598856783	0.10655737704918	-0.112769153925383	BLCA	SPTA1		Insignificant	0.255633237627706
BLCA:SPTAN1	0.960782402946441	0.122950819672131	-0.11803602590396	BLCA	SPTAN1		Insignificant	0.645520227920849
BLCA:SPTBN1	0.968715974713107	0.0737704918032787	0.0355347596296447	BLCA	SPTBN1		Insignificant	0.746532408699656
BLCA:SPTBN4	0.927344099864574	0.0491803278688525	0.00378115721889927	BLCA	SPTBN4		Insignificant	0.445077095896509
BLCA:SRCAP	0.953174646485326	0.0983606557377049	-0.168288501150313	BLCA	SRCAP		Insignificant	0.555928249619905
BLCA:SRP68	0.951576735450719	0.0573770491803279	-0.117435201583636	BLCA	SRP68		Insignificant	0.53033035015076
BLCA:SRRM2	0.967855260516313	0.0737704918032787	0.0334923119904449	BLCA	SRRM2		Insignificant	0.739127178782619
BLCA:SSPO	0.939294968660628	0.0819672131147541	-0.157085263024092	BLCA	SSPO		Insignificant	0.492720798704061
BLCA:STAB1	0.623229204721878	0.0573770491803279	0.490155135968753	BLCA	STAB1		Insignificant	0.0120728686450096
BLCA:STAG2	0.884463598856783	0.0983606557377049	0.156744366858779	BLCA	STAG2		Insignificant	0.237166475225743
BLCA:STIL	0.880837856515583	0.0573770491803279	0.339044641486237	BLCA	STIL		Insignificant	0.193930602160257
BLCA:STON1.GTF2A1L	0.988221374050792	0.040983606557377	-0.039836207983817	BLCA	STON1.GTF2A1L		Insignificant	0.89724702398643
BLCA:SUPT6H	0.976201061616091	0.040983606557377	0.0417229093328402	BLCA	SUPT6H		Insignificant	0.826231237111494
BLCA:SUV420H1	0.498752277763561	0.0573770491803279	-0.408821144733318	BLCA	SUV420H1		Insignificant	0.00632991169561964
BLCA:SV2B	0.811965316500427	0.040983606557377	-0.288391025924595	BLCA	SV2B		Insignificant	0.0768579416874995
BLCA:SVEP1	0.943684309096438	0.0819672131147541	-0.0796711548487172	BLCA	SVEP1		Insignificant	0.516561309522306
BLCA:SVIL	0.922091783191117	0.0737704918032787	-0.102805962813589	BLCA	SVIL		Insignificant	0.36235929771382
BLCA:SYNE1	0.997696731441225	0.19672131147541	0.0507894597884482	BLCA	SYNE1		Insignificant	0.935834651532689
BLCA:SYNE2	0.924894968590432	0.131147540983607	-0.145796958572038	BLCA	SYNE2		Insignificant	0.385163560139881
BLCA:SYTL2	0.884463598856783	0.0573770491803279	0.260313766142213	BLCA	SYTL2		Insignificant	0.243237351020228
BLCA:TAB3	0.866663284921671	0.0491803278688525	-0.263103076691221	BLCA	TAB3		Insignificant	0.14696399849609
BLCA:TACC2	0.943684309096438	0.0655737704918033	-0.157249130659063	BLCA	TACC2		Insignificant	0.51800172437425
BLCA:TACC3	1	0.0491803278688525	-0.0843654281318216	BLCA	TACC3		Insignificant	0.985830910624097
BLCA:TAOK2	0.929404898582649	0.040983606557377	0.0581144326693019	BLCA	TAOK2		Insignificant	0.469567510055724
BLCA:TAS1R3	0.900018192547793	0.040983606557377	0.210077907826513	BLCA	TAS1R3		Insignificant	0.30763149421443
BLCA:TBC1D1	0.925761417039074	0.040983606557377	-0.13457012013841	BLCA	TBC1D1		Insignificant	0.415885148519417
BLCA:TCHH	0.884463598856783	0.0819672131147541	0.114209144186138	BLCA	TCHH		Insignificant	0.202671442837276
BLCA:TDRD6	0.976201061616091	0.0573770491803279	-0.109113263149202	BLCA	TDRD6		Insignificant	0.808630091141299
BLCA:TECTA	0.951576735450719	0.0655737704918033	0.0158325617524033	BLCA	TECTA		Insignificant	0.531483502593184
BLCA:TEX14	0.961141543354578	0.0573770491803279	-0.0259254650725822	BLCA	TEX14		Insignificant	0.716387873105023
BLCA:TEX15	1	0.040983606557377	-0.0316753060265782	BLCA	TEX15		Insignificant	0.958802858711046
BLCA:TG	0.929229984940071	0.0491803278688525	-0.176672255521609	BLCA	TG		Insignificant	0.459318867840024
BLCA:TGFBR3	0.960782402946441	0.0573770491803279	-0.0685519652015518	BLCA	TGFBR3		Insignificant	0.635943124400635
BLCA:TGS1	0.988221374050792	0.0327868852459016	0.157204638269608	BLCA	TGS1		Insignificant	0.891361899807102
BLCA:THBS2	1	0.0491803278688525	0.100168698473719	BLCA	THBS2		Insignificant	0.985830910624097
BLCA:THRAP3	0.939294968660628	0.0491803278688525	-0.188360706179278	BLCA	THRAP3		Insignificant	0.496016159474808
BLCA:TIAM1	0.929229984940071	0.0491803278688525	-0.146598579765302	BLCA	TIAM1		Insignificant	0.466534382173779
BLCA:TIAM2	0.960782402946441	0.0491803278688525	-0.0349629330008945	BLCA	TIAM2		Insignificant	0.700397583323432
BLCA:TLK2	0.95368629899912	0.0573770491803279	-0.135607339293156	BLCA	TLK2		Insignificant	0.582017493246722
BLCA:TLN2	0.591154779954442	0.040983606557377	-0.514006155937516	BLCA	TLN2		Insignificant	0.0105588873895236
BLCA:TLR5	0.911768214590699	0.040983606557377	0.253011738196637	BLCA	TLR5		Insignificant	0.326364700495283
BLCA:TMEM132B	0.974690526346859	0.040983606557377	0.129173764418165	BLCA	TMEM132B		Insignificant	0.77632794112097
BLCA:TMEM132D	0.925761417039074	0.040983606557377	0.0397786909242823	BLCA	TMEM132D		Insignificant	0.415885148519417
BLCA:TNKS1BP1	0.975180255852146	0.0491803278688525	-0.0154133533861964	BLCA	TNKS1BP1		Insignificant	0.789939788058977
BLCA:TNPO1	0.861595027331603	0.040983606557377	0.574435075416615	BLCA	TNPO1		Insignificant	0.140968550104586
BLCA:TNR	0.925761417039074	0.0573770491803279	-0.223495782995004	BLCA	TNR		Insignificant	0.41527183821943
BLCA:TNRC6A	0.890668424769549	0.0655737704918033	0.181035658351545	BLCA	TNRC6A		Insignificant	0.289079477507591
BLCA:TNS1	0.95368629899912	0.0655737704918033	0.0138894852016769	BLCA	TNS1		Insignificant	0.565948358107827
BLCA:TNS3	0.953174646485326	0.0491803278688525	-0.0195073662207603	BLCA	TNS3		Insignificant	0.557838309505205
BLCA:TNXB	0.939294968660628	0.0819672131147541	-0.0790717213097709	BLCA	TNXB		Insignificant	0.492720798704061
BLCA:TOP2A	1	0.0491803278688525	-0.0861576002256266	BLCA	TOP2A		Insignificant	0.985830910624097
BLCA:TOP3A	1	0.040983606557377	-0.0916610415073338	BLCA	TOP3A		Insignificant	0.989696420541691
BLCA:TOPBP1	0.981843647642489	0.040983606557377	-0.189717477912946	BLCA	TOPBP1		Insignificant	0.846403187550366
BLCA:TP53	0.976201061616091	0.508196721311475	0.0278347759215949	BLCA	TP53		Insignificant	0.81575220985953
BLCA:TP53BP2	0.976201061616091	0.0491803278688525	-0.113382474134403	BLCA	TP53BP2		Insignificant	0.82662606061469
BLCA:TP63	0.960782402946441	0.0491803278688525	-0.063202390139157	BLCA	TP63		Insignificant	0.665638330431428
BLCA:TPO	0.858156169843283	0.0737704918032787	0.192799576954431	BLCA	TPO		Insignificant	0.133992397514262
BLCA:TPP2	0.955607552732441	0.0491803278688525	-0.171957455269276	BLCA	TPP2		Insignificant	0.598292303491632
BLCA:TPR	0.498752277763561	0.0655737704918033	-0.421296361381486	BLCA	TPR		Insignificant	0.00622503035081584
BLCA:TPTE	0.884463598856783	0.0573770491803279	-0.288370402691418	BLCA	TPTE		Insignificant	0.2344590290278
BLCA:TRANK1	0.884463598856783	0.0491803278688525	-0.240999945222593	BLCA	TRANK1		Insignificant	0.22491999629968
BLCA:TRERF1	0.924894968590432	0.0819672131147541	0.0872469999896435	BLCA	TRERF1		Insignificant	0.382853249889438
BLCA:TRHDE	0.925186679329781	0.040983606557377	-0.0072150209329207	BLCA	TRHDE		Insignificant	0.394034994433827
BLCA:TRIO	1	0.0901639344262295	0.0343399856525499	BLCA	TRIO		Insignificant	0.957227623620267
BLCA:TRIP11	0.967855260516313	0.040983606557377	0.0762735911609314	BLCA	TRIP11		Insignificant	0.737049217221562
BLCA:TROAP	0.960782402946441	0.040983606557377	0.0819966511430303	BLCA	TROAP		Insignificant	0.632780255876379
BLCA:TRPA1	0.811965316500427	0.0491803278688525	-0.314420861054677	BLCA	TRPA1		Insignificant	0.0807542172299813
BLCA:TRPC4	0.941281596766099	0.040983606557377	0.0107582144190914	BLCA	TRPC4		Insignificant	0.501884866191697
BLCA:TRPC6	0.976201061616091	0.040983606557377	-0.109567743621537	BLCA	TRPC6		Insignificant	0.816187233888034
BLCA:TRPM6	0.884463598856783	0.0573770491803279	-0.128935699989314	BLCA	TRPM6		Insignificant	0.2344590290278
BLCA:TRPS1	0.927344099864574	0.0573770491803279	0.126213638830782	BLCA	TRPS1		Insignificant	0.440934421776029
BLCA:TRRAP	0.93304971718062	0.0737704918032787	0.170812707579039	BLCA	TRRAP		Insignificant	0.480688020639656
BLCA:TSC1	0.847195852752139	0.0901639344262295	0.131719259620642	BLCA	TSC1		Insignificant	0.122004129035668
BLCA:TTC3	0.969421856958901	0.040983606557377	-0.00362513398107911	BLCA	TTC3		Insignificant	0.756609977383705
BLCA:TTN	0.890668424769549	0.614754098360656	0.0415558359625425	BLCA	TTN		Insignificant	0.29031212424291
BLCA:TXNDC11	0.953156793368584	0.0573770491803279	-0.0661205155999962	BLCA	TXNDC11		Insignificant	0.552194191767656
BLCA:TXNIP	0.929229984940071	0.0737704918032787	-0.139691727351413	BLCA	TXNIP		Insignificant	0.456650256664954
BLCA:UBASH3A	0.811965316500427	0.0573770491803279	0.250156006791978	BLCA	UBASH3A		Insignificant	0.0582895172035781
BLCA:UBE3B	0.900018192547793	0.0491803278688525	-0.197252579115866	BLCA	UBE3B		Insignificant	0.311405413837688
BLCA:UBQLN2	0.941887334550823	0.0491803278688525	0.241254065813288	BLCA	UBQLN2		Insignificant	0.511121518516003
BLCA:UBR4	0.968715974713107	0.114754098360656	-0.0431464042256531	BLCA	UBR4		Insignificant	0.751021966628617
BLCA:UBR5	0.960782402946441	0.0819672131147541	-0.10477272170964	BLCA	UBR5		Insignificant	0.677903307072625
BLCA:ULK4	0.884388804910396	0.040983606557377	0.246708927413414	BLCA	ULK4		Insignificant	0.201078789988479
BLCA:UNC13C	0.960782402946441	0.0655737704918033	-0.115190770453866	BLCA	UNC13C		Insignificant	0.682875088877911
BLCA:USH2A	0.922612204833391	0.0983606557377049	0.228389948650128	BLCA	USH2A		Insignificant	0.378209053764269
BLCA:USP34	0.95368629899912	0.0491803278688525	-0.189580195789618	BLCA	USP34		Insignificant	0.573859621506806
BLCA:USP8	0.866663284921671	0.040983606557377	0.166122116249763	BLCA	USP8		Insignificant	0.148074617074713
BLCA:UTP20	0.884463598856783	0.0819672131147541	-0.207889524247707	BLCA	UTP20		Insignificant	0.252908656121904
BLCA:UTRN	0.960782402946441	0.0573770491803279	0.181557393306915	BLCA	UTRN		Insignificant	0.675702539542918
BLCA:VCAN	0.861595027331603	0.0737704918032787	-0.199565840367709	BLCA	VCAN		Insignificant	0.139152726126996
BLCA:VIT	0.976201061616091	0.0491803278688525	-0.0786061916255507	BLCA	VIT		Insignificant	0.808230216782991
BLCA:VPS13B	0.925761417039074	0.0819672131147541	0.162715678331067	BLCA	VPS13B		Insignificant	0.403538413221265
BLCA:VPS13D	0.885332887872263	0.10655737704918	-0.154541670857189	BLCA	VPS13D		Insignificant	0.273391870534151
BLCA:VWA3B	0.95368629899912	0.040983606557377	-0.159857499087276	BLCA	VWA3B		Insignificant	0.578688677561027
BLCA:VWF	0.925761417039074	0.0491803278688525	-0.198683783928608	BLCA	VWF		Insignificant	0.417362276856052
BLCA:WAC	0.922091783191117	0.0573770491803279	0.0559182630931154	BLCA	WAC		Insignificant	0.372546731045441
BLCA:WDFY3	0.976201061616091	0.0901639344262295	-0.0813255165604332	BLCA	WDFY3		Insignificant	0.795461021262863
BLCA:WDR33	0.960782402946441	0.040983606557377	0.12205046007263	BLCA	WDR33		Insignificant	0.62361652824283
BLCA:WDR36	1	0.040983606557377	0.175184780928973	BLCA	WDR36		Insignificant	0.969096133445787
BLCA:WDR49	0.951576735450719	0.0327868852459016	-0.255105884616795	BLCA	WDR49		Insignificant	0.531710028579842
BLCA:WHSC1	0.890668424769549	0.0573770491803279	0.104110092974107	BLCA	WHSC1		Insignificant	0.28064891172566
BLCA:WNK1	0.925761417039074	0.0655737704918033	-0.169536264037036	BLCA	WNK1		Insignificant	0.399260270682104
BLCA:WNK3	0.82886254320543	0.040983606557377	0.310865768363819	BLCA	WNK3		Insignificant	0.100989458648951
BLCA:XIRP2	0.968715974713107	0.10655737704918	-0.119816914962274	BLCA	XIRP2		Insignificant	0.752526847435054
BLCA:XPR1	0.960782402946441	0.040983606557377	-0.0476384551185172	BLCA	XPR1		Insignificant	0.698445727543972
BLCA:YY1AP1	0.884463598856783	0.040983606557377	0.17296316940804	BLCA	YY1AP1		Insignificant	0.250414043859817
BLCA:ZC3H13	0.967855260516313	0.040983606557377	0.00851174339464311	BLCA	ZC3H13		Insignificant	0.737049217221562
BLCA:ZC3H18	0.974690526346859	0.040983606557377	-0.092792973802954	BLCA	ZC3H18		Insignificant	0.77632794112097
BLCA:ZCCHC6	1	0.0573770491803279	0.186343751839458	BLCA	ZCCHC6		Insignificant	0.991216422928243
BLCA:ZCCHC8	0.880837856515583	0.0491803278688525	-0.242018081743685	BLCA	ZCCHC8		Insignificant	0.194828929550578
BLCA:ZDBF2	0.917422186432221	0.0737704918032787	0.197496401989722	BLCA	ZDBF2		Insignificant	0.347083253869275
BLCA:ZFC3H1	0.912976568220734	0.0491803278688525	0.225999173593879	BLCA	ZFC3H1		Insignificant	0.328688506735574
BLCA:ZFHX4	0.95368629899912	0.155737704918033	0.114998110953841	BLCA	ZFHX4		Insignificant	0.562609014659853
BLCA:ZFP36L1	0.960782402946441	0.0491803278688525	-0.021591914548905	BLCA	ZFP36L1		Insignificant	0.682933913644533
BLCA:ZFP37	0.93304971718062	0.0491803278688525	-0.00929443769172256	BLCA	ZFP37		Insignificant	0.481152335365825
BLCA:ZFYVE26	0.555051720466549	0.0491803278688525	-0.475512960349667	BLCA	ZFYVE26		Insignificant	0.00814188158499238
BLCA:ZIC1	0.916271675243927	0.040983606557377	-0.235660663790275	BLCA	ZIC1		Insignificant	0.33925688734373
BLCA:ZMYND8	0.960782402946441	0.0573770491803279	0.04992603770879	BLCA	ZMYND8		Insignificant	0.675702539542918
BLCA:ZNF167	0.811965316500427	0.0327868852459016	-0.405247057859985	BLCA	ZNF167		Insignificant	0.0884427980707872
BLCA:ZNF208	0.95368629899912	0.040983606557377	0.0619229549861142	BLCA	ZNF208		Insignificant	0.578688677561027
BLCA:ZNF236	0.960782402946441	0.040983606557377	0.282995398370943	BLCA	ZNF236		Insignificant	0.698445727543972
BLCA:ZNF257	0.920268573302532	0.0327868852459016	0.133219197380019	BLCA	ZNF257		Insignificant	0.353763565123709
BLCA:ZNF263	0.93304971718062	0.040983606557377	0.0502168327707428	BLCA	ZNF263		Insignificant	0.477537376542467
BLCA:ZNF335	0.87290055563758	0.040983606557377	-0.247864061490123	BLCA	ZNF335		Insignificant	0.179254490127693
BLCA:ZNF385D	0.974690526346859	0.0491803278688525	-0.121949478684703	BLCA	ZNF385D		Insignificant	0.780837108186079
BLCA:ZNF462	0.884463598856783	0.0491803278688525	-0.186615095771319	BLCA	ZNF462		Insignificant	0.22491999629968
BLCA:ZNF513	0.911768214590699	0.0573770491803279	0.156066336788858	BLCA	ZNF513		Insignificant	0.327192984801569
BLCA:ZNF521	0.890668424769549	0.0327868852459016	-0.325908652779541	BLCA	ZNF521		Insignificant	0.284131873595201
BLCA:ZNF536	0.884463598856783	0.0491803278688525	0.0520105365027623	BLCA	ZNF536		Insignificant	0.238784454218384
BLCA:ZNF548	0.960782402946441	0.0491803278688525	0.0724520399696384	BLCA	ZNF548		Insignificant	0.665638330431428
BLCA:ZNF594	0.811965316500427	0.0491803278688525	0.427445776373768	BLCA	ZNF594		Insignificant	0.0605782703669786
BLCA:ZNF615	0.927344099864574	0.040983606557377	-0.0488317010961445	BLCA	ZNF615		Insignificant	0.446104849598724
BLCA:ZNF777	0.960782402946441	0.0655737704918033	-0.0288358116971583	BLCA	ZNF777		Insignificant	0.630557016059603
BLCA:ZNF799	0.922091783191117	0.0327868852459016	0.0662224044666448	BLCA	ZNF799		Insignificant	0.361275693567596
BLCA:ZNF831	0.960782402946441	0.0491803278688525	-0.00106835600264255	BLCA	ZNF831		Insignificant	0.657056076741144
BLCA:ZNF99	0.955607552732441	0.0491803278688525	-0.15371837073631	BLCA	ZNF99		Insignificant	0.598292303491632
BLCA:ZZEF1	0.821394145460432	0.0819672131147541	-0.282030367822538	BLCA	ZZEF1		Insignificant	0.0920586826657704
BLCA:ZZZ3	0.960782402946441	0.040983606557377	0.193799792272257	BLCA	ZZZ3		Insignificant	0.698445727543972
BRCA:CDH1	0.95368629899912	0.124401913875598	0.0132532537966403	BRCA	CDH1		Insignificant	0.574942670131236
BRCA:FLG	0.916673515475841	0.0494417862838915	0.0447913873986732	BRCA	FLG		Insignificant	0.339869340841574
BRCA:GATA3	0.811965316500427	0.100478468899522	-0.0563065896087043	BRCA	GATA3		Insignificant	0.0569929754828129
BRCA:MAP3K1	0.900018192547793	0.0685805422647528	0.0484618100241603	BRCA	MAP3K1		Insignificant	0.310138697879276
BRCA:MLL3	0.974690526346859	0.0717703349282297	-0.00242072008711425	BRCA	MLL3		Insignificant	0.775747673252299
BRCA:MUC16	0.95368629899912	0.0813397129186603	-0.00332729327651116	BRCA	MUC16		Insignificant	0.570451997088711
BRCA:MUC4	0.941281596766099	0.0526315789473684	0.023067276719746	BRCA	MUC4		Insignificant	0.50355070978783
BRCA:PIK3CA	0.811965316500427	0.330143540669856	-0.0466916917237912	BRCA	PIK3CA		Insignificant	0.0587545592237208
BRCA:TP53	0.888379852873772	0.309409888357257	0.0357296023957412	BRCA	TP53		Insignificant	0.277374392962119
BRCA:TTN	0.862444933072446	0.17384370015949	-0.0375792599107765	BRCA	TTN		Insignificant	0.143522702569972
BRCA:USH2A	0.941887334550823	0.0414673046251994	-0.0355696650767667	BRCA	USH2A		Insignificant	0.5116260525223
CESC:ABCA12	0.800730478117713	0.111111111111111	-0.361128148591223	CESC	ABCA12		Insignificant	0.0501485442661913
CESC:ABCC3	0.93304971718062	0.0833333333333333	0.259658422228374	CESC	ABCC3		Insignificant	0.476470588235294
CESC:ADAMTS16	0.953156793368584	0.0833333333333333	-0.0844641303226288	CESC	ADAMTS16		Insignificant	0.548739495798319
CESC:AFF3	0.960782402946441	0.0833333333333333	-0.00316213421709755	CESC	AFF3		Insignificant	0.625210084033613
CESC:AHNAK2	0.95368629899912	0.0833333333333333	-0.0503454632563161	CESC	AHNAK2		Insignificant	0.58655462184874
CESC:AKAP6	0.882638054285276	0.0833333333333333	-0.209008485355171	CESC	AKAP6		Insignificant	0.198879551820728
CESC:ANAPC1	0.953156793368584	0.0833333333333333	-0.119689780696265	CESC	ANAPC1		Insignificant	0.548739495798319
CESC:ANK1	0.976201061616091	0.0833333333333333	0.0808110195783129	CESC	ANK1		Insignificant	0.829411764705882
CESC:ANK2	0.960782402946441	0.0833333333333333	-0.0702515771022982	CESC	ANK2		Insignificant	0.664705882352941
CESC:APC	0.960782402946441	0.0833333333333333	-0.0268416202046042	CESC	APC		Insignificant	0.664705882352941
CESC:APOB	0.985386796963663	0.138888888888889	0.0101969599867724	CESC	APOB		Insignificant	0.859307359307359
CESC:ARFGEF2	0.884463598856783	0.0833333333333333	-0.181661449222113	CESC	ARFGEF2		Insignificant	0.266106442577031
CESC:ARHGAP21	1	0.0833333333333333	-0.0247262660888463	CESC	ARHGAP21		Insignificant	0.957142857142857
CESC:ARHGAP31	0.960782402946441	0.0833333333333333	-0.19392317331824	CESC	ARHGAP31		Insignificant	0.664705882352941
CESC:ARHGAP6	0.928625664992097	0.111111111111111	-0.119761522415905	CESC	ARHGAP6		Insignificant	0.450284356166709
CESC:ARID1A	0.960782402946441	0.111111111111111	-0.0748348776234256	CESC	ARID1A		Insignificant	0.679874373992021
CESC:ARID4A	0.941887334550823	0.0833333333333333	0.270576127904124	CESC	ARID4A		Insignificant	0.512044817927171
CESC:ATRX	0.976201061616091	0.0833333333333333	0.0329054467016903	CESC	ATRX		Insignificant	0.829411764705882
CESC:BAI1	0.868189806181545	0.0833333333333333	0.273087708298481	CESC	BAI1		Insignificant	0.161064425770308
CESC:BDP1	1	0.111111111111111	0.0114065118547702	CESC	BDP1		Insignificant	0.980595874713522
CESC:BOD1L	0.960782402946441	0.0833333333333333	-0.106193653468993	CESC	BOD1L		Insignificant	0.625210084033613
CESC:BRWD1	0.960782402946441	0.138888888888889	-0.0429692712597145	CESC	BRWD1		Insignificant	0.657021899668958
CESC:BSN	0.960782402946441	0.0833333333333333	-0.0932953238251342	CESC	BSN		Insignificant	0.705042016806723
CESC:C17orf71	0.941887334550823	0.0833333333333333	-0.0941708148071383	CESC	C17orf71		Insignificant	0.512044817927171
CESC:CACNA1E	0.882638054285276	0.0833333333333333	0.265175139348244	CESC	CACNA1E		Insignificant	0.198879551820728
CESC:CDK11B	0.925761417039074	0.0833333333333333	-0.170536135885334	CESC	CDK11B		Insignificant	0.408963585434174
CESC:CDK13	1	0.0833333333333333	-0.0270016134314801	CESC	CDK13		Insignificant	1
CESC:CELSR2	1	0.138888888888889	-0.0177304458499119	CESC	CELSR2		Insignificant	0.96466768525592
CESC:CEP110	0.95368629899912	0.0833333333333333	-0.188524736068225	CESC	CEP110		Insignificant	0.58655462184874
CESC:CEP192	0.722879479479355	0.0833333333333333	-0.346080820864974	CESC	CEP192		Insignificant	0.023249299719888
CESC:CHD7	0.905479164326107	0.0833333333333333	-0.179845095449436	CESC	CHD7		Insignificant	0.318487394957983
CESC:CNGB1	0.987037839190659	0.0833333333333333	0.0902150253520828	CESC	CNGB1		Insignificant	0.871708683473389
CESC:COL11A2	0.884463598856783	0.111111111111111	-0.191883842652994	CESC	COL11A2		Insignificant	0.207961972667855
CESC:COL22A1	0.905479164326107	0.0833333333333333	-0.279898726467909	CESC	COL22A1		Insignificant	0.318487394957983
CESC:COL6A3	0.917422186432221	0.0833333333333333	0.320388045107963	CESC	COL6A3		Insignificant	0.347058823529412
CESC:CRB1	0.811965316500427	0.111111111111111	-0.34188032675918	CESC	CRB1		Insignificant	0.0824038706391648
CESC:CREBBP	0.687044443445826	0.111111111111111	-0.415273301892718	CESC	CREBBP		Insignificant	0.0206773618538324
CESC:CTAGE1	0.974690526346859	0.0833333333333333	0.191663993752694	CESC	CTAGE1		Insignificant	0.787394957983193
CESC:CTNNA3	0.905479164326107	0.0833333333333333	-0.159367863502469	CESC	CTNNA3		Insignificant	0.318487394957983
CESC:CUBN	0.922612204833391	0.0833333333333333	-0.173251318581356	CESC	CUBN		Insignificant	0.377310924369748
CESC:DAAM1	0.850675061882019	0.0833333333333333	-0.361832224410687	CESC	DAAM1		Insignificant	0.128291316526611
CESC:DCHS1	0.953156793368584	0.0833333333333333	-0.0439260917057815	CESC	DCHS1		Insignificant	0.548739495798319
CESC:DCHS2	0.925761417039074	0.0833333333333333	-0.168691638776193	CESC	DCHS2		Insignificant	0.408963585434174
CESC:DENND2C	0.82886254320543	0.0833333333333333	0.47667375770332	CESC	DENND2C		Insignificant	0.100280112044818
CESC:DMBT1	0.927344099864574	0.0833333333333333	-0.166692942803989	CESC	DMBT1		Insignificant	0.442016806722689
CESC:DMD	0.999002517275827	0.111111111111111	-0.0158042939530025	CESC	DMD		Insignificant	0.941991341991342
CESC:DNAH2	0.811965316500427	0.111111111111111	-0.358155678942369	CESC	DNAH2		Insignificant	0.0571428571428571
CESC:DNAH3	0.990346658550172	0.111111111111111	-0.010566288737869	CESC	DNAH3		Insignificant	0.903386809269162
CESC:DNAH5	0.884463598856783	0.111111111111111	0.229566303964977	CESC	DNAH5		Insignificant	0.247551141668789
CESC:DNAJB1	0.884463598856783	0.0833333333333333	-0.201762764331989	CESC	DNAJB1		Insignificant	0.242296918767507
CESC:DOCK10	0.884463598856783	0.111111111111111	-0.16085881702706	CESC	DOCK10		Insignificant	0.247551141668789
CESC:DOCK11	0.960782402946441	0.0833333333333333	-0.100584198922913	CESC	DOCK11		Insignificant	0.664705882352941
CESC:DSP	0.976201061616091	0.0833333333333333	0.0874998426560625	CESC	DSP		Insignificant	0.829411764705882
CESC:DST	0.87290055563758	0.0833333333333333	-0.214748676415335	CESC	DST		Insignificant	0.179271708683473
CESC:DYNC1H1	0.884463598856783	0.111111111111111	0.320069312088767	CESC	DYNC1H1		Insignificant	0.227145403615992
CESC:EHMT2	0.917422186432221	0.0833333333333333	-0.166047936882232	CESC	EHMT2		Insignificant	0.347058823529412
CESC:EIF2S1	0.968715974713107	0.0833333333333333	-0.0441417918740106	CESC	EIF2S1		Insignificant	0.74593837535014
CESC:FAT2	0.974690526346859	0.0833333333333333	0.0220760342833239	CESC	FAT2		Insignificant	0.787394957983193
CESC:FAT4	0.922091783191117	0.111111111111111	-0.0700755412289435	CESC	FAT4		Insignificant	0.366047024870554
CESC:FBN1	0.95368629899912	0.0833333333333333	0.0691762572055241	CESC	FBN1		Insignificant	0.58655462184874
CESC:FCRL1	0.922612204833391	0.0833333333333333	-0.143536659474785	CESC	FCRL1		Insignificant	0.377310924369748
CESC:FLG	0.968715974713107	0.111111111111111	-0.0700002678381928	CESC	FLG		Insignificant	0.752397928868517
CESC:FNDC1	0.925761417039074	0.0833333333333333	0.211063403654411	CESC	FNDC1		Insignificant	0.408963585434174
CESC:FRAS1	0.986604781754589	0.111111111111111	0.165451971969604	CESC	FRAS1		Insignificant	0.865155759273406
CESC:GOLGB1	1	0.111111111111111	0.0926863680730685	CESC	GOLGB1		Insignificant	0.980595874713522
CESC:GPR112	1	0.0833333333333333	-0.0222587380079817	CESC	GPR112		Insignificant	1
CESC:GPR98	0.862338852550156	0.111111111111111	-0.263716294908201	CESC	GPR98		Insignificant	0.141991341991342
CESC:GRIK1	0.976201061616091	0.0833333333333333	0.019155911703491	CESC	GRIK1		Insignificant	0.829411764705882
CESC:HEATR1	0.960782402946441	0.0833333333333333	-0.0677906136409714	CESC	HEATR1		Insignificant	0.625210084033613
CESC:HEATR5B	0.687044443445826	0.0833333333333333	-0.44616008260116	CESC	HEATR5B		Insignificant	0.0187675070028011
CESC:HERC2	0.976201061616091	0.0833333333333333	-0.0472210403414905	CESC	HERC2		Insignificant	0.829411764705882
CESC:HMCN1	0.976201061616091	0.0833333333333333	0.177866835185491	CESC	HMCN1		Insignificant	0.829411764705882
CESC:HSD17B4	1	0.111111111111111	-0.0158315330501306	CESC	HSD17B4		Insignificant	0.980595874713522
CESC:HUWE1	0.993974625869044	0.0833333333333333	0.00712950334378526	CESC	HUWE1		Insignificant	0.914285714285714
CESC:IQCG	0.974690526346859	0.0833333333333333	-0.0394885079459817	CESC	IQCG		Insignificant	0.787394957983193
CESC:IQCH	0.927344099864574	0.0833333333333333	-0.12053849080456	CESC	IQCH		Insignificant	0.442016806722689
CESC:KIAA1632	0.960782402946441	0.111111111111111	-0.0447889214663553	CESC	KIAA1632		Insignificant	0.610067057125881
CESC:KIF16B	0.941281596766099	0.138888888888889	0.156307799439865	CESC	KIF16B		Insignificant	0.504206985824633
CESC:KIF20B	0.974690526346859	0.0833333333333333	-0.0312873534244913	CESC	KIF20B		Insignificant	0.787394957983193
CESC:KLHL1	0.960782402946441	0.0833333333333333	0.059121206886851	CESC	KLHL1		Insignificant	0.625210084033613
CESC:KPNA2	0.960782402946441	0.0833333333333333	-0.075605507312992	CESC	KPNA2		Insignificant	0.705042016806723
CESC:LRP5	0.93304971718062	0.111111111111111	0.229981383205885	CESC	LRP5		Insignificant	0.480332739156269
CESC:LRP6	0.927344099864574	0.0833333333333333	0.119380778262658	CESC	LRP6		Insignificant	0.442016806722689
CESC:LYST	0.850675061882019	0.0833333333333333	-0.361832224410687	CESC	LYST		Insignificant	0.128291316526611
CESC:LYZL1	0.811965316500427	0.0833333333333333	-0.374948065660611	CESC	LYZL1		Insignificant	0.076750700280112
CESC:MAGEC1	0.95368629899912	0.0833333333333333	0.242399593669647	CESC	MAGEC1		Insignificant	0.58655462184874
CESC:MAP7D2	0.993974625869044	0.0833333333333333	-0.0208830730075009	CESC	MAP7D2		Insignificant	0.914285714285714
CESC:MAPK1	1	0.0833333333333333	0.0407429003643891	CESC	MAPK1		Insignificant	0.957142857142857
CESC:MARCH6	0.925761417039074	0.0833333333333333	0.273208461890956	CESC	MARCH6		Insignificant	0.408963585434174
CESC:MAST4	0.960782402946441	0.0833333333333333	0.0545916582428907	CESC	MAST4		Insignificant	0.625210084033613
CESC:MDN1	0.960782402946441	0.0833333333333333	-0.0192685777455601	CESC	MDN1		Insignificant	0.705042016806723
CESC:MED1	0.800730478117713	0.111111111111111	-0.295673188984268	CESC	MED1		Insignificant	0.0501485442661913
CESC:MKI67	0.960782402946441	0.0833333333333333	-0.0354562171994832	CESC	MKI67		Insignificant	0.625210084033613
CESC:MLL2	0.873879886768026	0.166666666666667	-0.210820071031102	CESC	MLL2		Insignificant	0.18616361500612
CESC:MLL3	1	0.222222222222222	0.0132265696446314	CESC	MLL3		Insignificant	0.985125877633893
CESC:MMEL1	0.884463598856783	0.111111111111111	-0.195393585215389	CESC	MMEL1		Insignificant	0.207961972667855
CESC:MON2	0.811965316500427	0.0833333333333333	-0.297559124111924	CESC	MON2		Insignificant	0.0879551820728291
CESC:MRVI1	0.987037839190659	0.0833333333333333	0.0833954095060649	CESC	MRVI1		Insignificant	0.871708683473389
CESC:MST1R	0.960782402946441	0.0833333333333333	-0.109878231955127	CESC	MST1R		Insignificant	0.625210084033613
CESC:MUC16	0.927344099864574	0.25	-0.0928926294785439	CESC	MUC16		Insignificant	0.428341629907095
CESC:MUC17	0.884463598856783	0.194444444444444	-0.134307843029658	CESC	MUC17		Insignificant	0.269682115270351
CESC:MXRA5	0.867840926152314	0.111111111111111	-0.317728481319971	CESC	MXRA5		Insignificant	0.15682879212291
CESC:MYCBP2	0.928625664992097	0.111111111111111	-0.231456268641471	CESC	MYCBP2		Insignificant	0.450284356166709
CESC:MYH8	0.999002517275827	0.111111111111111	-0.13771151290421	CESC	MYH8		Insignificant	0.941991341991342
CESC:MYH9	0.960782402946441	0.138888888888889	-0.0678034443517355	CESC	MYH9		Insignificant	0.657021899668958
CESC:MYO5A	0.960782402946441	0.111111111111111	0.0638540776109551	CESC	MYO5A		Insignificant	0.610067057125881
CESC:MYOF	0.987037839190659	0.0833333333333333	-0.0417401313516654	CESC	MYOF		Insignificant	0.871708683473389
CESC:NAV3	0.86386554621849	0.0833333333333333	-0.228366792202487	CESC	NAV3		Insignificant	0.143977591036415
CESC:NCKAP1	0.884463598856783	0.111111111111111	-0.257312440601804	CESC	NCKAP1		Insignificant	0.227145403615992
CESC:NF1	0.87290055563758	0.0833333333333333	-0.307403174348287	CESC	NF1		Insignificant	0.179271708683473
CESC:NFE2L2	0.873879886768026	0.166666666666667	-0.209424937802818	CESC	NFE2L2		Insignificant	0.18616361500612
CESC:NLRP9	0.884463598856783	0.0833333333333333	0.366353859951444	CESC	NLRP9		Insignificant	0.266106442577031
CESC:NOTCH1	0.927344099864574	0.0833333333333333	0.120499994319792	CESC	NOTCH1		Insignificant	0.442016806722689
CESC:NTNG2	0.868189806181545	0.0833333333333333	0.401898514121338	CESC	NTNG2		Insignificant	0.161064425770308
CESC:NUPL1	0.987037839190659	0.0833333333333333	-0.0248377372734803	CESC	NUPL1		Insignificant	0.871708683473389
CESC:ODZ1	0.866663284921671	0.138888888888889	-0.208893107714183	CESC	ODZ1		Insignificant	0.147286945081063
CESC:OR5H6	0.87290055563758	0.0833333333333333	-0.243993062231131	CESC	OR5H6		Insignificant	0.179271708683473
CESC:PARN	0.87290055563758	0.0833333333333333	-0.212939528794469	CESC	PARN		Insignificant	0.179271708683473
CESC:PARP14	0.927344099864574	0.0833333333333333	-0.166692942803989	CESC	PARP14		Insignificant	0.442016806722689
CESC:PCDH15	0.960782402946441	0.0833333333333333	-0.075605507312992	CESC	PCDH15		Insignificant	0.705042016806723
CESC:PCLO	0.843931503684458	0.0833333333333333	-0.276599376339589	CESC	PCLO		Insignificant	0.113725490196078
CESC:PCNXL2	0.968715974713107	0.0833333333333333	-0.067242670375582	CESC	PCNXL2		Insignificant	0.74593837535014
CESC:PDE4DIP	0.905479164326107	0.0833333333333333	-0.168544562654088	CESC	PDE4DIP		Insignificant	0.318487394957983
CESC:PIK3CA	0.976201061616091	0.25	-0.02572860447642	CESC	PIK3CA		Insignificant	0.829569800414857
CESC:PLEC	0.927344099864574	0.111111111111111	-0.193698567611404	CESC	PLEC		Insignificant	0.421118750530515
CESC:PLXNA3	0.993974625869044	0.0833333333333333	-0.0333899965003894	CESC	PLXNA3		Insignificant	0.914285714285714
CESC:PPP1R12A	0.93304971718062	0.0833333333333333	-0.106741332237356	CESC	PPP1R12A		Insignificant	0.476470588235294
CESC:PRG4	0.960782402946441	0.0833333333333333	0.0935280854228582	CESC	PRG4		Insignificant	0.664705882352941
CESC:PRKDC	0.922091783191117	0.111111111111111	-0.0700755412289435	CESC	PRKDC		Insignificant	0.366047024870554
CESC:PTEN	0.464189474227566	0.0833333333333333	-0.506678796441134	CESC	PTEN		Insignificant	0.00448179271708683
CESC:PTPN13	1	0.138888888888889	-0.0547185497890794	CESC	PTPN13		Insignificant	0.96466768525592
CESC:PTPRN2	0.884463598856783	0.0833333333333333	0.366353859951444	CESC	PTPRN2		Insignificant	0.266106442577031
CESC:PWP2	0.868189806181545	0.0833333333333333	0.401898514121338	CESC	PWP2		Insignificant	0.161064425770308
CESC:PXDN	0.953156793368584	0.0833333333333333	0.246242786750993	CESC	PXDN		Insignificant	0.548739495798319
CESC:RECQL5	0.976201061616091	0.0833333333333333	0.217315946347233	CESC	RECQL5		Insignificant	0.829411764705882
CESC:ROCK1	0.843931503684458	0.0833333333333333	-0.236141028723131	CESC	ROCK1		Insignificant	0.113725490196078
CESC:RYR2	0.983645681848534	0.166666666666667	-0.0267250156096557	CESC	RYR2		Insignificant	0.852370273622646
CESC:SCN5A	0.884463598856783	0.111111111111111	-0.233166548624485	CESC	SCN5A		Insignificant	0.268975468975469
CESC:SGOL2	0.960782402946441	0.0833333333333333	-0.00316213421709755	CESC	SGOL2		Insignificant	0.625210084033613
CESC:SHROOM2	0.917422186432221	0.0833333333333333	-0.171700545502909	CESC	SHROOM2		Insignificant	0.347058823529412
CESC:SIGLEC10	0.960782402946441	0.0833333333333333	0.252922371492557	CESC	SIGLEC10		Insignificant	0.625210084033613
CESC:SMG1	0.960782402946441	0.138888888888889	-0.0341421692821795	CESC	SMG1		Insignificant	0.689563704269586
CESC:SON	0.976201061616091	0.0833333333333333	0.121210714937378	CESC	SON		Insignificant	0.829411764705882
CESC:SPEN	0.850675061882019	0.111111111111111	-0.223680716083429	CESC	SPEN		Insignificant	0.128104575163399
CESC:SRCAP	0.955607552732441	0.138888888888889	0.197485802954919	CESC	SRCAP		Insignificant	0.593779178338002
CESC:SRRM2	0.95368629899912	0.111111111111111	-0.0943451779676749	CESC	SRRM2		Insignificant	0.576385705797471
CESC:STAB2	0.905479164326107	0.0833333333333333	-0.260009227395392	CESC	STAB2		Insignificant	0.318487394957983
CESC:STAT1	0.960782402946441	0.0833333333333333	-0.0679517890594035	CESC	STAT1		Insignificant	0.625210084033613
CESC:SYNE1	0.941887334550823	0.0833333333333333	-0.129842248844349	CESC	SYNE1		Insignificant	0.512044817927171
CESC:SYNE2	0.990346658550172	0.111111111111111	0.0970860712470687	CESC	SYNE2		Insignificant	0.903386809269162
CESC:TAF1	0.87290055563758	0.0833333333333333	-0.240096116123109	CESC	TAF1		Insignificant	0.179271708683473
CESC:TCF20	0.882638054285276	0.0833333333333333	-0.191065790583571	CESC	TCF20		Insignificant	0.198879551820728
CESC:TEX15	0.884463598856783	0.0833333333333333	-0.181661449222113	CESC	TEX15		Insignificant	0.266106442577031
CESC:TIE1	1	0.0833333333333333	-0.03028741436896	CESC	TIE1		Insignificant	1
CESC:TMEM51	0.993974625869044	0.0833333333333333	0.13254049462828	CESC	TMEM51		Insignificant	0.914285714285714
CESC:TNIK	0.916872111675433	0.111111111111111	0.270342299104027	CESC	TNIK		Insignificant	0.340174857821917
CESC:TP63	0.960782402946441	0.0833333333333333	-0.0710858634569274	CESC	TP63		Insignificant	0.705042016806723
CESC:TTN	0.884463598856783	0.527777777777778	-0.0690435282578719	CESC	TTN		Insignificant	0.271073216359283
CESC:TUB	0.884463598856783	0.0833333333333333	-0.181661449222113	CESC	TUB		Insignificant	0.266106442577031
CESC:TYK2	0.993974625869044	0.0833333333333333	-0.0588325397348246	CESC	TYK2		Insignificant	0.914285714285714
CESC:UBR4	0.7300562176954	0.166666666666667	-0.325721910827108	CESC	UBR4		Insignificant	0.0293573441106648
CESC:UHRF1BP1	0.987037839190659	0.0833333333333333	-0.037256241181379	CESC	UHRF1BP1		Insignificant	0.871708683473389
CESC:USH2A	0.960782402946441	0.138888888888889	-0.0418081614220078	CESC	USH2A		Insignificant	0.689563704269586
CESC:USP11	0.917422186432221	0.0833333333333333	-0.172698471850367	CESC	USP11		Insignificant	0.347058823529412
CESC:USP37	0.884463598856783	0.0833333333333333	-0.188350607887549	CESC	USP37		Insignificant	0.219887955182073
CESC:UTP14C	0.960782402946441	0.0833333333333333	-0.0810398289427861	CESC	UTP14C		Insignificant	0.705042016806723
CESC:VPS13A	0.941887334550823	0.0833333333333333	-0.0941708148071383	CESC	VPS13A		Insignificant	0.512044817927171
CESC:VWA3A	1	0.0833333333333333	0.0205118492891705	CESC	VWA3A		Insignificant	1
CESC:XIRP2	0.811965316500427	0.0833333333333333	-0.314388497195081	CESC	XIRP2		Insignificant	0.0571428571428571
CESC:XPOT	0.922612204833391	0.0833333333333333	-0.14494510031879	CESC	XPOT		Insignificant	0.377310924369748
CESC:YLPM1	0.927344099864574	0.0833333333333333	0.146625881185505	CESC	YLPM1		Insignificant	0.442016806722689
CESC:ZBTB38	0.850675061882019	0.111111111111111	-0.277064261965984	CESC	ZBTB38		Insignificant	0.128104575163399
CESC:ZNF573	0.968715974713107	0.0833333333333333	-0.0630349898827749	CESC	ZNF573		Insignificant	0.74593837535014
CESC:ZNF91	0.82886254320543	0.0833333333333333	-0.283110417622724	CESC	ZNF91		Insignificant	0.100280112044818
CESC:ZZEF1	0.87290055563758	0.0833333333333333	-0.212939528794469	CESC	ZZEF1		Insignificant	0.179271708683473
GBM:AHNAK2	0.943684309096438	0.0634328358208955	-0.0988934670307255	GBM	AHNAK2		Insignificant	0.515754225479376
GBM:APOB	0.987338018627197	0.0522388059701493	0.0278998035924474	GBM	APOB		Insignificant	0.87476130654957
GBM:ATRX	0.925761417039074	0.0522388059701493	0.108321522329391	GBM	ATRX		Insignificant	0.408220890864031
GBM:CNTNAP2	0.976201061616091	0.041044776119403	-0.0576652084331757	GBM	CNTNAP2		Insignificant	0.805459291387058
GBM:COL6A3	0.941887334550823	0.041044776119403	0.0784001627894924	GBM	COL6A3		Insignificant	0.509628488973046
GBM:DNAH2	0.976201061616091	0.041044776119403	-0.0346672808624664	GBM	DNAH2		Insignificant	0.811614890898679
GBM:DNAH5	0.972877091949623	0.0522388059701493	-0.0347139840669097	GBM	DNAH5		Insignificant	0.764719777890599
GBM:DNAH8	0.811965316500427	0.0447761194029851	-0.259479676532806	GBM	DNAH8		Insignificant	0.0699886429149644
GBM:DSP	0.82886254320543	0.0447761194029851	-0.204320206964087	GBM	DSP		Insignificant	0.102493894090879
GBM:EGFR	0.884463598856783	0.26865671641791	-0.09234063128212	GBM	EGFR		Insignificant	0.217571963706434
GBM:FLG	0.988221374050792	0.111940298507463	-0.0155039583151586	GBM	FLG		Insignificant	0.891642156854807
GBM:FRAS1	0.976201061616091	0.0485074626865672	-0.0135151894027619	GBM	FRAS1		Insignificant	0.82579172584729
GBM:GPR98	0.987688083504965	0.0522388059701493	-0.00316981506397873	GBM	GPR98		Insignificant	0.883141539363961
GBM:HMCN1	0.811965316500427	0.0671641791044776	0.218117441379804	GBM	HMCN1		Insignificant	0.0612338952415118
GBM:IDH1	0.82886254320543	0.0485074626865672	0.227552486024887	GBM	IDH1		Insignificant	0.101820449128362
GBM:KEL	0.956417899884944	0.0485074626865672	-0.0797675831743945	GBM	KEL		Insignificant	0.59987769137953
GBM:LRP2	0.960782402946441	0.0559701492537313	-0.0546178130164137	GBM	LRP2		Insignificant	0.685795720182635
GBM:MUC16	0.95368629899912	0.152985074626866	-0.00591016968802816	GBM	MUC16		Insignificant	0.566236925227449
GBM:MUC17	0.884463598856783	0.0783582089552239	0.140311136695829	GBM	MUC17		Insignificant	0.270171993967234
GBM:NF1	0.976201061616091	0.104477611940299	-0.0282055959247938	GBM	NF1		Insignificant	0.801652854203309
GBM:NLRP5	0.997696731441225	0.0373134328358209	0.0292549722213611	GBM	NLRP5		Insignificant	0.925459210090469
GBM:OBSCN	0.844856466491424	0.0559701492537313	-0.20380924324365	GBM	OBSCN		Insignificant	0.116352531275215
GBM:PCLO	0.884463598856783	0.0858208955223881	-0.129543166612311	GBM	PCLO		Insignificant	0.213637243462014
GBM:PIK3CA	0.951576735450719	0.108208955223881	-0.0737109881144189	GBM	PIK3CA		Insignificant	0.532564312673222
GBM:PIK3R1	0.995453532139068	0.108208955223881	0.0102150946233008	GBM	PIK3R1		Insignificant	0.917156605357265
GBM:PKHD1	0.95368629899912	0.0522388059701493	0.0450621475348605	GBM	PKHD1		Insignificant	0.584227485870076
GBM:PTEN	0.929229984940071	0.305970149253731	-0.0561794518563703	GBM	PTEN		Insignificant	0.454327646689401
GBM:RB1	0.850675061882019	0.082089552238806	-0.155640745299247	GBM	RB1		Insignificant	0.127740216631702
GBM:RELN	0.811965316500427	0.0485074626865672	-0.264228618441691	GBM	RELN		Insignificant	0.0603533125594472
GBM:RYR2	0.884463598856783	0.100746268656716	-0.111325566110906	GBM	RYR2		Insignificant	0.256905261472674
GBM:RYR3	0.729800207827888	0.0597014925373134	0.361657514259617	GBM	RYR3		Insignificant	0.0238098702098628
GBM:SDK1	0.861595027331603	0.0447761194029851	-0.175328291426021	GBM	SDK1		Insignificant	0.137738728901572
GBM:SPTA1	0.7300562176954	0.0858208955223881	-0.243081672467191	GBM	SPTA1		Insignificant	0.0262312827708886
GBM:STAG2	0.884463598856783	0.0447761194029851	0.138832415399547	GBM	STAG2		Insignificant	0.226319266264234
GBM:SYNE1	0.884463598856783	0.0447761194029851	0.14274292472815	GBM	SYNE1		Insignificant	0.266647216842966
GBM:TCHH	0.82886254320543	0.0447761194029851	-0.235148270879553	GBM	TCHH		Insignificant	0.103298002402589
GBM:TP53	1	0.279850746268657	-0.00335261941093723	GBM	TP53		Insignificant	0.985993715241263
GBM:TTN	0.87290055563758	0.261194029850746	0.0673494858944155	GBM	TTN		Insignificant	0.169646679468028
GBM:USH2A	0.927344099864574	0.0559701492537313	-0.0848600215250093	GBM	USH2A		Insignificant	0.446576568674595
HNSC:ABCA13	0.891867649035272	0.0738007380073801	0.0546273644951487	HNSC	ABCA13		Insignificant	0.294658121174504
HNSC:ADAMTS20	0.924894968590432	0.0479704797047971	0.0727603693467156	HNSC	ADAMTS20		Insignificant	0.389035916355108
HNSC:ADCY2	0.868189806181545	0.0516605166051661	0.137840995332861	HNSC	ADCY2		Insignificant	0.161837461299644
HNSC:AFF3	0.844856466491424	0.03690036900369	0.174123257270043	HNSC	AFF3		Insignificant	0.116767912193573
HNSC:AHNAK	0.884463598856783	0.0738007380073801	0.0711385617767943	HNSC	AHNAK		Insignificant	0.24100942701954
HNSC:AHNAK2	0.917422186432221	0.0627306273062731	0.0867418690810915	HNSC	AHNAK2		Insignificant	0.346526611132548
HNSC:AKAP9	0.976201061616091	0.0627306273062731	-0.029602975235278	HNSC	AKAP9		Insignificant	0.829175723336484
HNSC:ANK2	0.7300562176954	0.0701107011070111	0.17425417409204	HNSC	ANK2		Insignificant	0.0243971077493557
HNSC:ANKRD17	0.960782402946441	0.0479704797047971	-0.0227590980086809	HNSC	ANKRD17		Insignificant	0.620558205994306
HNSC:ANKRD30A	0.941281596766099	0.0479704797047971	0.0493308174606319	HNSC	ANKRD30A		Insignificant	0.501091715457221
HNSC:APOB	0.87290055563758	0.0885608856088561	0.102580599648363	HNSC	APOB		Insignificant	0.179973771352308
HNSC:ASPM	0.925761417039074	0.0811808118081181	0.0496199870810656	HNSC	ASPM		Insignificant	0.406492389833044
HNSC:ASXL3	0.999050089411976	0.0701107011070111	-0.0144517058595017	HNSC	ASXL3		Insignificant	0.947964538235078
HNSC:ATR	0.941887334550823	0.0590405904059041	-0.0646994705049311	HNSC	ATR		Insignificant	0.509695939037064
HNSC:ATRX	1	0.0590405904059041	-0.0141042966938079	HNSC	ATRX		Insignificant	0.972456497448595
HNSC:BAI3	0.811965316500427	0.0479704797047971	0.158584572434382	HNSC	BAI3		Insignificant	0.0610343313134777
HNSC:BIRC6	0.929229984940071	0.0479704797047971	-0.0448784164232023	HNSC	BIRC6		Insignificant	0.456084835291363
HNSC:BRWD3	1	0.0553505535055351	0.0110943909995953	HNSC	BRWD3		Insignificant	0.952699682991726
HNSC:C15orf2	0.811965316500427	0.0738007380073801	0.149094799895968	HNSC	C15orf2		Insignificant	0.0628521451354716
HNSC:C1orf173	0.968715974713107	0.0553505535055351	0.0225512529855214	HNSC	C1orf173		Insignificant	0.74873229793113
HNSC:CASP8	0.85635514398747	0.0848708487084871	-0.112965395566404	HNSC	CASP8		Insignificant	0.12994766980083
HNSC:CD163	0.800730478117713	0.0516605166051661	-0.207701749108745	HNSC	CD163		Insignificant	0.0442503938297929
HNSC:CDH10	0.843931503684458	0.0774907749077491	0.100879116868131	HNSC	CDH10		Insignificant	0.11380363203913
HNSC:CDH19	0.922091783191117	0.0479704797047971	0.108171907075013	HNSC	CDH19		Insignificant	0.371317434168152
HNSC:CDH9	0.969421856958901	0.0553505535055351	0.0155875241940082	HNSC	CDH9		Insignificant	0.756452393554506
HNSC:CDKN2A	0.981884278430213	0.22140221402214	-0.00594325219157366	HNSC	CDKN2A		Insignificant	0.846794483926916
HNSC:CELSR2	1	0.0627306273062731	0.00472539450166831	HNSC	CELSR2		Insignificant	0.965580550720893
HNSC:CNTNAP2	0.960782402946441	0.0590405904059041	-0.0235887959226133	HNSC	CNTNAP2		Insignificant	0.713880568379709
HNSC:CNTNAP5	0.540921791064908	0.040590405904059	0.328934002925029	HNSC	CNTNAP5		Insignificant	0.00752420296119624
HNSC:COL11A1	0.81041425289635	0.0922509225092251	0.140566377007586	HNSC	COL11A1		Insignificant	0.0510351919502254
HNSC:COL14A1	0.997696731441225	0.0590405904059041	-0.0181874673552409	HNSC	COL14A1		Insignificant	0.93055952790362
HNSC:COL22A1	0.784474639259563	0.0701107011070111	0.167945924993297	HNSC	COL22A1		Insignificant	0.0382912507276418
HNSC:COL24A1	0.999050089411976	0.044280442804428	0.0144662318753754	HNSC	COL24A1		Insignificant	0.947431061445434
HNSC:COL6A6	0.884463598856783	0.0553505535055351	0.0758896676931622	HNSC	COL6A6		Insignificant	0.271373423629981
HNSC:CRB1	0.873879886768026	0.044280442804428	0.117625864340219	HNSC	CRB1		Insignificant	0.185398757456527
HNSC:CREBBP	0.924894968590432	0.0479704797047971	-0.0813312145002003	HNSC	CREBBP		Insignificant	0.389035916355108
HNSC:CSMD1	0.847195852752139	0.0885608856088561	0.134430634257238	HNSC	CSMD1		Insignificant	0.122240009793316
HNSC:CSMD2	0.960782402946441	0.0516605166051661	0.0647320621121468	HNSC	CSMD2		Insignificant	0.62520748947163
HNSC:CSMD3	0.968715974713107	0.228782287822878	0.00736995936877705	HNSC	CSMD3		Insignificant	0.754465370253639
HNSC:CTNNA2	0.811965316500427	0.0590405904059041	0.138691191711811	HNSC	CTNNA2		Insignificant	0.0845758093944907
HNSC:CTNND2	0.884463598856783	0.0811808118081181	0.0843711432134615	HNSC	CTNND2		Insignificant	0.215442599566348
HNSC:CUBN	0.937822057242	0.0959409594095941	0.0245504070142237	HNSC	CUBN		Insignificant	0.489677805359344
HNSC:CUX1	0.924894968590432	0.0553505535055351	-0.080524957893898	HNSC	CUX1		Insignificant	0.392076081700591
HNSC:DCC	0.910985297966926	0.0516605166051661	0.0679899828555008	HNSC	DCC		Insignificant	0.322554227909382
HNSC:DCHS2	0.927344099864574	0.0738007380073801	0.0454724866201577	HNSC	DCHS2		Insignificant	0.443480987865499
HNSC:DIDO1	0.769419544532236	0.044280442804428	-0.186421850985283	HNSC	DIDO1		Insignificant	0.0347084070258386
HNSC:DMD	0.976201061616091	0.107011070110701	0.0157653622888763	HNSC	DMD		Insignificant	0.810761784508251
HNSC:DNAH11	0.861595027331603	0.0848708487084871	-0.122338007940125	HNSC	DNAH11		Insignificant	0.138623870297945
HNSC:DNAH3	0.99903674548123	0.0553505535055351	-0.0190254483307175	HNSC	DNAH3		Insignificant	0.944603144413832
HNSC:DNAH5	0.927344099864574	0.154981549815498	0.0557188833332267	HNSC	DNAH5		Insignificant	0.440059938885457
HNSC:DNAH7	0.960782402946441	0.0848708487084871	0.0147530774418385	HNSC	DNAH7		Insignificant	0.659354785526181
HNSC:DNAH8	0.976201061616091	0.0701107011070111	-0.0149802433227801	HNSC	DNAH8		Insignificant	0.832913257921615
HNSC:DNAH9	0.890668424769549	0.0848708487084871	0.0688716158169536	HNSC	DNAH9		Insignificant	0.281178474167592
HNSC:DOPEY1	0.884463598856783	0.0590405904059041	-0.111803474258285	HNSC	DOPEY1		Insignificant	0.253164622149414
HNSC:DPP10	1	0.0553505535055351	0.00447435218374626	HNSC	DPP10		Insignificant	0.966204357182221
HNSC:DSCAM	0.974690526346859	0.0516605166051661	-0.0421016277785595	HNSC	DSCAM		Insignificant	0.780718363333268
HNSC:DST	0.858156169843283	0.0590405904059041	0.15396051695773	HNSC	DST		Insignificant	0.1324749607677
HNSC:EGFR	0.976201061616091	0.0516605166051661	0.0244581721597914	HNSC	EGFR		Insignificant	0.796890868678949
HNSC:EP300	0.884463598856783	0.0738007380073801	-0.110339533922775	HNSC	EP300		Insignificant	0.268186704299383
HNSC:EPB41L3	0.458258735648352	0.0590405904059041	0.265730711858377	HNSC	EPB41L3		Insignificant	0.00290526628417124
HNSC:EPHA2	0.968715974713107	0.0479704797047971	-0.00142201451354129	HNSC	EPHA2		Insignificant	0.748231181891236
HNSC:ERBB4	0.927344099864574	0.0553505535055351	0.0735701191136986	HNSC	ERBB4		Insignificant	0.442647342774547
HNSC:FAM135B	0.960782402946441	0.103321033210332	0.0284373837430447	HNSC	FAM135B		Insignificant	0.682763689549523
HNSC:FAM47C	1	0.044280442804428	-0.0149317289097715	HNSC	FAM47C		Insignificant	0.980462199277125
HNSC:FAT1	0.976201061616091	0.217712177121771	0.0357796985005203	HNSC	FAT1		Insignificant	0.822423038746642
HNSC:FAT2	0.847195852752139	0.0553505535055351	-0.105431205121199	HNSC	FAT2		Insignificant	0.121785069528318
HNSC:FAT3	0.927344099864574	0.0774907749077491	0.0638767101623916	HNSC	FAT3		Insignificant	0.44668724037497
HNSC:FAT4	0.960782402946441	0.0811808118081181	0.0366093956737048	HNSC	FAT4		Insignificant	0.713241306907212
HNSC:FBN2	0.960782402946441	0.0553505535055351	-0.0600874976834458	HNSC	FBN2		Insignificant	0.648466984385485
HNSC:FBXW7	0.873879886768026	0.0553505535055351	0.0906837765734139	HNSC	FBXW7		Insignificant	0.182274865349563
HNSC:FCGBP	0.880837856515583	0.0516605166051661	0.0920650281315574	HNSC	FCGBP		Insignificant	0.195710955407029
HNSC:FLG	0.974690526346859	0.162361623616236	-0.0272125846342348	HNSC	FLG		Insignificant	0.783877569608048
HNSC:FLJ46321	0.884463598856783	0.0553505535055351	0.0904295043507943	HNSC	FLJ46321		Insignificant	0.259733382802853
HNSC:FMN2	0.838629511595207	0.0664206642066421	0.101781237857523	HNSC	FMN2		Insignificant	0.109292260001566
HNSC:FRY	0.960782402946441	0.044280442804428	0.0140381064726176	HNSC	FRY		Insignificant	0.699363527305391
HNSC:GPR112	0.82886254320543	0.0516605166051661	-0.146440245805525	HNSC	GPR112		Insignificant	0.0973089528550776
HNSC:GPR98	0.960782402946441	0.0885608856088561	-0.0508896850303655	HNSC	GPR98		Insignificant	0.610905718101758
HNSC:GRIN2B	0.925761417039074	0.0516605166051661	0.0508311656179607	HNSC	GRIN2B		Insignificant	0.415565337443228
HNSC:GRM1	0.811965316500427	0.0516605166051661	0.145062370396324	HNSC	GRM1		Insignificant	0.077296239052964
HNSC:HEATR7B2	0.82886254320543	0.0479704797047971	0.156444851447678	HNSC	HEATR7B2		Insignificant	0.10228461849281
HNSC:HERC1	0.850675061882019	0.0479704797047971	-0.13221309814119	HNSC	HERC1		Insignificant	0.124549795173883
HNSC:HERC2	0.999172720417045	0.0627306273062731	-0.0180705331671174	HNSC	HERC2		Insignificant	0.950299771333885
HNSC:HFM1	0.974690526346859	0.0553505535055351	-0.0469525583759616	HNSC	HFM1		Insignificant	0.777156556311386
HNSC:HMCN1	0.918024509288156	0.0479704797047971	0.0839904758141659	HNSC	HMCN1		Insignificant	0.350353815001474
HNSC:HRNR	0.924894968590432	0.0590405904059041	-0.0172200056116454	HNSC	HRNR		Insignificant	0.382634183672976
HNSC:HUWE1	0.988221374050792	0.0811808118081181	0.017328521839489	HNSC	HUWE1		Insignificant	0.89052688679393
HNSC:JUB	0.929229984940071	0.0627306273062731	-0.0949880473215385	HNSC	JUB		Insignificant	0.463204692722051
HNSC:KALRN	0.997696731441225	0.0701107011070111	0.0805985611968882	HNSC	KALRN		Insignificant	0.921413396892623
HNSC:KCNT2	0.95368629899912	0.0553505535055351	0.0585667835295096	HNSC	KCNT2		Insignificant	0.584096776068055
HNSC:KIAA1109	0.866663284921671	0.040590405904059	-0.132636847606347	HNSC	KIAA1109		Insignificant	0.148913628403952
HNSC:LAMA1	0.987037839190659	0.0627306273062731	-0.0411498393426806	HNSC	LAMA1		Insignificant	0.86924622596782
HNSC:LAMA2	0.960782402946441	0.0922509225092251	-0.0292463918375274	HNSC	LAMA2		Insignificant	0.640232709473143
HNSC:LAMA4	0.899524781703849	0.0590405904059041	0.0716985503422318	HNSC	LAMA4		Insignificant	0.302590950646817
HNSC:LRP1	0.911220560629643	0.0590405904059041	-0.0612322424159419	HNSC	LRP1		Insignificant	0.324694607029942
HNSC:LRP1B	0.960782402946441	0.210332103321033	-0.0203292603294587	HNSC	LRP1B		Insignificant	0.668030241573184
HNSC:LRP2	0.498752277763561	0.0738007380073801	0.17927651058621	HNSC	LRP2		Insignificant	0.00549860982828767
HNSC:LRRC4C	0.924476444025003	0.0553505535055351	0.0848593163632545	HNSC	LRRC4C		Insignificant	0.380923666102708
HNSC:LRRK2	0.925761417039074	0.0590405904059041	-0.0655382375930769	HNSC	LRRK2		Insignificant	0.406366557758633
HNSC:LTBP1	0.960782402946441	0.0553505535055351	0.0284934226425611	HNSC	LTBP1		Insignificant	0.617105415597249
HNSC:LYST	0.891867649035272	0.044280442804428	-0.077907933925065	HNSC	LYST		Insignificant	0.29404985683019
HNSC:MACF1	0.986604781754589	0.0848708487084871	0.00532581270212074	HNSC	MACF1		Insignificant	0.864194220952839
HNSC:MAGEC1	0.905479164326107	0.0516605166051661	0.100369890418988	HNSC	MAGEC1		Insignificant	0.317442326935144
HNSC:MAP1A	0.960782402946441	0.0516605166051661	-0.0255943639474685	HNSC	MAP1A		Insignificant	0.698804425413051
HNSC:MDGA2	0.900018192547793	0.0516605166051661	0.0927952069525215	HNSC	MDGA2		Insignificant	0.304071659673162
HNSC:MDN1	0.960782402946441	0.0590405904059041	0.0110704794308631	HNSC	MDN1		Insignificant	0.696782262838534
HNSC:MED12	0.82886254320543	0.03690036900369	0.142271185039529	HNSC	MED12		Insignificant	0.0963030889699804
HNSC:MGAM	0.925761417039074	0.0590405904059041	0.161389355088184	HNSC	MGAM		Insignificant	0.397136529105341
HNSC:MLL2	0.884463598856783	0.18450184501845	0.0337089409569629	HNSC	MLL2		Insignificant	0.258499031658844
HNSC:MLL3	0.955607552732441	0.0811808118081181	-0.0461470765323257	HNSC	MLL3		Insignificant	0.596620940205146
HNSC:MUC16	0.981843647642489	0.217712177121771	0.0048777292315636	HNSC	MUC16		Insignificant	0.845877996152821
HNSC:MUC17	0.960782402946441	0.0811808118081181	-0.0547698069083271	HNSC	MUC17		Insignificant	0.614454630616806
HNSC:MUC5B	0.960782402946441	0.0774907749077491	-0.0197999661396056	HNSC	MUC5B		Insignificant	0.70305525279395
HNSC:MYCBP2	0.974690526346859	0.0516605166051661	0.0730264330525499	HNSC	MYCBP2		Insignificant	0.786099044238969
HNSC:MYH10	0.736135724640387	0.0516605166051661	0.170021566275359	HNSC	MYH10		Insignificant	0.0303276376572337
HNSC:MYH8	0.884463598856783	0.0590405904059041	0.100063798089732	HNSC	MYH8		Insignificant	0.225607502058408
HNSC:MYH9	0.458258735648352	0.03690036900369	-0.260935680765119	HNSC	MYH9		Insignificant	0.00322128700208484
HNSC:MYO16	0.920268573302532	0.0516605166051661	0.196950022616395	HNSC	MYO16		Insignificant	0.352529443506461
HNSC:NALCN	0.924894968590432	0.0516605166051661	0.0574980641280707	HNSC	NALCN		Insignificant	0.38804818213255
HNSC:NAV3	0.966586132394495	0.0774907749077491	-0.0394119786483289	HNSC	NAV3		Insignificant	0.729032211019605
HNSC:NBPF1	0.960782402946441	0.0479704797047971	0.0144282483848812	HNSC	NBPF1		Insignificant	0.646384047808518
HNSC:NEB	0.889486543192378	0.0885608856088561	0.154780528396302	HNSC	NEB		Insignificant	0.279398656207621
HNSC:NFE2L2	0.955607552732441	0.0590405904059041	-0.0427317058641137	HNSC	NFE2L2		Insignificant	0.593096306244145
HNSC:NLRP12	0.866737084387918	0.0516605166051661	0.127673166382542	HNSC	NLRP12		Insignificant	0.150593924373925
HNSC:NOTCH1	0.939294968660628	0.177121771217712	0.0467083181584398	HNSC	NOTCH1		Insignificant	0.495793565967649
HNSC:NOTCH3	1	0.040590405904059	0.0167159907546006	HNSC	NOTCH3		Insignificant	0.960843957109616
HNSC:NRXN1	0.939294968660628	0.0664206642066421	0.0519598797493215	HNSC	NRXN1		Insignificant	0.492519711901961
HNSC:NSD1	0.925761417039074	0.11070110701107	0.108985843670702	HNSC	NSD1		Insignificant	0.39890256364792
HNSC:OBSCN	0.850675061882019	0.0516605166051661	-0.129019062674116	HNSC	OBSCN		Insignificant	0.127264434030747
HNSC:ODZ1	0.968715974713107	0.0664206642066421	-0.0288965715319698	HNSC	ODZ1		Insignificant	0.747343628378399
HNSC:PAPPA2	0.927344099864574	0.0922509225092251	0.0228841585576669	HNSC	PAPPA2		Insignificant	0.439696241084233
HNSC:PCDH10	0.929229984940071	0.0516605166051661	0.0787089977906792	HNSC	PCDH10		Insignificant	0.456812640491001
HNSC:PCDH11X	0.999002517275827	0.0774907749077491	0.00991675727720409	HNSC	PCDH11X		Insignificant	0.943380284540882
HNSC:PCDH15	1	0.0848708487084871	-0.0199235092133776	HNSC	PCDH15		Insignificant	0.98335873841963
HNSC:PCLO	0.811965316500427	0.151291512915129	0.0850454531078171	HNSC	PCLO		Insignificant	0.0648785336531082
HNSC:PEG3	0.976201061616091	0.0848708487084871	0.0191132106961236	HNSC	PEG3		Insignificant	0.79913206296696
HNSC:PIK3CA	0.929229984940071	0.217712177121771	-0.0115559266282519	HNSC	PIK3CA		Insignificant	0.465615788369601
HNSC:PKHD1	0.866663284921671	0.0627306273062731	0.105359806174008	HNSC	PKHD1		Insignificant	0.145400165255797
HNSC:PKHD1L1	0.811965316500427	0.114391143911439	0.136769835629424	HNSC	PKHD1L1		Insignificant	0.087142199673439
HNSC:PLEC	0.884463598856783	0.0922509225092251	-0.0753875524646421	HNSC	PLEC		Insignificant	0.224505212776494
HNSC:PLXNA1	0.811965316500427	0.040590405904059	0.170818427547482	HNSC	PLXNA1		Insignificant	0.0530732117427394
HNSC:PLXNB2	0.960782402946441	0.0516605166051661	-0.00943382190667474	HNSC	PLXNB2		Insignificant	0.662866990294383
HNSC:POLQ	1	0.0516605166051661	-0.0273519026161866	HNSC	POLQ		Insignificant	0.984634330232153
HNSC:POM121L12	0.951576735450719	0.0479704797047971	0.0361633988458916	HNSC	POM121L12		Insignificant	0.531561271152656
HNSC:PPFIA2	0.955607552732441	0.0553505535055351	-0.0688277785511593	HNSC	PPFIA2		Insignificant	0.595791122141206
HNSC:PRDM9	0.960782402946441	0.0664206642066421	0.0198902975022088	HNSC	PRDM9		Insignificant	0.668673658520945
HNSC:PTPRT	0.890668424769549	0.0590405904059041	-0.0642975779230968	HNSC	PTPRT		Insignificant	0.290420417290607
HNSC:RASA1	0.918024509288156	0.0479704797047971	-0.0891677918983316	HNSC	RASA1		Insignificant	0.350353815001474
HNSC:RELN	0.843931503684458	0.107011070110701	0.115894464814212	HNSC	RELN		Insignificant	0.113345103049621
HNSC:RIMS2	0.960782402946441	0.044280442804428	-0.0154990456873056	HNSC	RIMS2		Insignificant	0.674420986756473
HNSC:RNF213	0.947782142091825	0.0627306273062731	-0.059034754251833	HNSC	RNF213		Insignificant	0.523677269371166
HNSC:ROS1	0.7300562176954	0.0516605166051661	0.197357789727421	HNSC	ROS1		Insignificant	0.0290142297473193
HNSC:RP1	0.922091783191117	0.0811808118081181	0.0608118982453494	HNSC	RP1		Insignificant	0.366065859818237
HNSC:RUNX1T1	0.867840926152314	0.0553505535055351	0.100069044150783	HNSC	RUNX1T1		Insignificant	0.157029714300751
HNSC:RYR1	0.901501604061547	0.0553505535055351	-0.0991769039131505	HNSC	RYR1		Insignificant	0.313268387450826
HNSC:RYR2	0.900018192547793	0.114391143911439	0.138378486816449	HNSC	RYR2		Insignificant	0.309314703408425
HNSC:RYR3	0.968715974713107	0.0774907749077491	0.0149775423906675	HNSC	RYR3		Insignificant	0.755324064248991
HNSC:SCN1A	0.955607552732441	0.0627306273062731	0.0312889857435952	HNSC	SCN1A		Insignificant	0.599018616492834
HNSC:SCN3A	1	0.0479704797047971	0.114378176508016	HNSC	SCN3A		Insignificant	0.986978592282224
HNSC:SEMA5A	0.929404898582649	0.0664206642066421	0.0360230084095869	HNSC	SEMA5A		Insignificant	0.469276494036002
HNSC:SI	0.873879886768026	0.11070110701107	0.0762520434322047	HNSC	SI		Insignificant	0.186722590194924
HNSC:SLIT2	0.920268573302532	0.0479704797047971	0.028804597357091	HNSC	SLIT2		Insignificant	0.352227985119712
HNSC:SORCS1	0.811965316500427	0.0516605166051661	0.105028906116562	HNSC	SORCS1		Insignificant	0.0839746639660215
HNSC:SPTA1	0.464189474227566	0.0627306273062731	0.210634059543606	HNSC	SPTA1		Insignificant	0.00460221614722677
HNSC:SVEP1	0.985363287810123	0.0590405904059041	-0.00692668338465818	HNSC	SVEP1		Insignificant	0.857769457926769
HNSC:SYNE1	0.953174646485326	0.18450184501845	0.0454421032378143	HNSC	SYNE1		Insignificant	0.554889553292371
HNSC:SYNE2	0.981687055652711	0.0811808118081181	-0.00846206002654615	HNSC	SYNE2		Insignificant	0.843645072106199
HNSC:THOC2	0.976201061616091	0.0479704797047971	-0.0273642282961104	HNSC	THOC2		Insignificant	0.81222550685574
HNSC:THSD7A	0.997696731441225	0.0664206642066421	0.0140514491104451	HNSC	THSD7A		Insignificant	0.926841996627092
HNSC:THSD7B	0.922091783191117	0.040590405904059	0.0647318701138975	HNSC	THSD7B		Insignificant	0.363228297435317
HNSC:TMEM132D	0.87290055563758	0.0553505535055351	-0.12054043791951	HNSC	TMEM132D		Insignificant	0.168250419924249
HNSC:TNN	0.927344099864574	0.044280442804428	0.0532006420242874	HNSC	TNN		Insignificant	0.441017730234876
HNSC:TP53	0.792412769998463	0.715867158671587	0.117916875310002	HNSC	TP53		Insignificant	0.0391023029556642
HNSC:TRHDE	1	0.040590405904059	0.020609491780907	HNSC	TRHDE		Insignificant	0.992165771287576
HNSC:TTN	0.960782402946441	0.472324723247232	0.0234230540338416	HNSC	TTN		Insignificant	0.649751182123006
HNSC:UNC13C	0.821394145460432	0.0774907749077491	0.135535711937244	HNSC	UNC13C		Insignificant	0.09241663638122
HNSC:USH2A	0.800730478117713	0.140221402214022	0.0949721655228304	HNSC	USH2A		Insignificant	0.0475808909511367
HNSC:USP9X	0.95368629899912	0.040590405904059	-0.0644222744823173	HNSC	USP9X		Insignificant	0.578381663020488
HNSC:VCAN	0.960782402946441	0.044280442804428	0.0759941194358751	HNSC	VCAN		Insignificant	0.620289282017202
HNSC:VPS13B	0.953156793368584	0.0774907749077491	0.0272805937133382	HNSC	VPS13B		Insignificant	0.553304376395201
HNSC:VPS13C	0.884463598856783	0.0516605166051661	0.121255869410188	HNSC	VPS13C		Insignificant	0.227691677815603
HNSC:VPS13D	0.884463598856783	0.040590405904059	0.100360884780422	HNSC	VPS13D		Insignificant	0.237907690147515
HNSC:XIRP2	0.927344099864574	0.0848708487084871	0.0489988767586578	HNSC	XIRP2		Insignificant	0.443561645140815
HNSC:ZFHX4	0.999050089411976	0.0738007380073801	0.00282058296904086	HNSC	ZFHX4		Insignificant	0.946819189752494
HNSC:ZNF208	0.957048797596965	0.0627306273062731	-0.0530793418676261	HNSC	ZNF208		Insignificant	0.601241581494907
HNSC:ZNF536	0.968715974713107	0.0627306273062731	0.0484367793209675	HNSC	ZNF536		Insignificant	0.743188552059675
HNSC:ZNF750	0.941887334550823	0.040590405904059	0.082953260926784	HNSC	ZNF750		Insignificant	0.510623729619391
HNSC:ZNF804A	0.921296705638437	0.0627306273062731	0.0577169838526483	HNSC	ZNF804A		Insignificant	0.354775689494621
HNSC:ZNF804B	0.940926162286275	0.0664206642066421	-0.0398889056520861	HNSC	ZNF804B		Insignificant	0.498425487454134
HNSC:ZNF99	0.985386796963663	0.0774907749077491	-0.00056486203263173	HNSC	ZNF99		Insignificant	0.860780474636442
KICH:ABCE1	0.873879886768026	0.0454545454545455	0.225572437541619	KICH	ABCE1		Insignificant	0.185601476888761
KICH:ADAM21	0.911220560629643	0.0454545454545455	-0.172763967332415	KICH	ADAM21		Insignificant	0.32458388949755
KICH:ADAMTS7	0.890668424769549	0.0606060606060606	-0.2011056899454	KICH	ADAMTS7		Insignificant	0.288457761050064
KICH:AGPAT9	0.880837856515583	0.0454545454545455	0.220358975310216	KICH	AGPAT9		Insignificant	0.196038774338319
KICH:AHNAK2	0.823129479926187	0.151515151515152	-0.218374981891681	KICH	AHNAK2		Insignificant	0.0944980977271685
KICH:ANKRD17	0.884463598856783	0.0454545454545455	-0.2424442939209	KICH	ANKRD17		Insignificant	0.206899830215851
KICH:AQP7	0.900018192547793	0.0454545454545455	0.133815319115741	KICH	AQP7		Insignificant	0.309693386170988
KICH:BCAN	0.925761417039074	0.0454545454545455	-0.153562729004191	KICH	BCAN		Insignificant	0.405881681482587
KICH:BIRC6	0.990346658550172	0.0757575757575758	-0.015758571848179	KICH	BIRC6		Insignificant	0.903561203230663
KICH:BPTF	0.901707500791426	0.0606060606060606	-0.15846806190702	KICH	BPTF		Insignificant	0.313567985227165
KICH:CACNA1A	1	0.0606060606060606	0.000778962539636385	KICH	CACNA1A		Insignificant	1
KICH:CACNA1C	0.929229984940071	0.0454545454545455	-0.135822849339404	KICH	CACNA1C		Insignificant	0.460021556091208
KICH:CAPN11	0.969894781030093	0.0454545454545455	0.0109113923592008	KICH	CAPN11		Insignificant	0.758205555934248
KICH:CASC5	0.922091783191117	0.0606060606060606	-0.158454150543204	KICH	CASC5		Insignificant	0.367977232766049
KICH:CCDC144NL	0.952499452652074	0.0454545454545455	0.351261296826343	KICH	CCDC144NL		Insignificant	0.538108295324343
KICH:CCDC74A	0.872742403676418	0.0454545454545455	0.406684531505609	KICH	CCDC74A		Insignificant	0.165969529208456
KICH:CDC27	0.811965316500427	0.0909090909090909	-0.211371502075871	KICH	CDC27		Insignificant	0.0838741763639545
KICH:CEACAM5	0.861595027331603	0.0454545454545455	0.254775400996195	KICH	CEACAM5		Insignificant	0.13950879257625
KICH:CELSR3	0.884463598856783	0.0454545454545455	0.238768976818869	KICH	CELSR3		Insignificant	0.229918645221072
KICH:CNTNAP3	0.990346658550172	0.0606060606060606	-0.0582208727621274	KICH	CNTNAP3		Insignificant	0.903745191459096
KICH:COL6A5	0.884463598856783	0.0454545454545455	-0.236599574511935	KICH	COL6A5		Insignificant	0.218191144923842
KICH:CSF2RB	0.943684309096438	0.0454545454545455	0.109153769691955	KICH	CSF2RB		Insignificant	0.51798153591952
KICH:DDX11	0.925761417039074	0.0454545454545455	-0.144711530631824	KICH	DDX11		Insignificant	0.405881681482587
KICH:DMD	0.911220560629643	0.0454545454545455	0.138258429299792	KICH	DMD		Insignificant	0.32458388949755
KICH:DNAH1	0.961141543354578	0.0606060606060606	0.134872919653607	KICH	DNAH1		Insignificant	0.716758116621272
KICH:DNHD1	0.884463598856783	0.0757575757575758	-0.186063473732974	KICH	DNHD1		Insignificant	0.235067360402032
KICH:DOCK4	0.811965316500427	0.0454545454545455	0.341452293708352	KICH	DOCK4		Insignificant	0.056314228466817
KICH:DSCAM	0.884463598856783	0.0454545454545455	0.149313319249538	KICH	DSCAM		Insignificant	0.254702804620943
KICH:DSPP	0.997696731441225	0.121212121212121	-0.000884254107428983	KICH	DSPP		Insignificant	0.9295499472274
KICH:DST	1	0.0909090909090909	-0.0615947889769095	KICH	DST		Insignificant	0.991101782144449
KICH:DYNC2H1	1	0.0606060606060606	0.0108425500391727	KICH	DYNC2H1		Insignificant	0.967845549105972
KICH:FAM184A	0.960782402946441	0.0606060606060606	0.0910526755090926	KICH	FAM184A		Insignificant	0.657464890456707
KICH:FAM86B1	0.960782402946441	0.0454545454545455	0.0437239134257377	KICH	FAM86B1		Insignificant	0.711825366962171
KICH:FCGBP	0.925761417039074	0.0757575757575758	-0.131720194531046	KICH	FCGBP		Insignificant	0.396355874404969
KICH:FLG	0.7300562176954	0.0606060606060606	0.3833945147258	KICH	FLG		Insignificant	0.0285092909285356
KICH:FLT4	0.925761417039074	0.0606060606060606	-0.151934283893355	KICH	FLT4		Insignificant	0.412416977042412
KICH:FOLH1	0.976201061616091	0.0606060606060606	0.09608310357113	KICH	FOLH1		Insignificant	0.798491321971783
KICH:FRG1	0.884463598856783	0.181818181818182	-0.228530706464412	KICH	FRG1		Insignificant	0.241167560296812
KICH:FRG2B	0.960782402946441	0.0454545454545455	-0.124885252966529	KICH	FRG2B		Insignificant	0.666487791740129
KICH:GFM1	0.974690526346859	0.0454545454545455	-0.0619078669592601	KICH	GFM1		Insignificant	0.781738444302277
KICH:HLA.A	0.867905175152242	0.0757575757575758	0.199228345629399	KICH	HLA.A		Insignificant	0.159872220775705
KICH:HLA.B	0.927344099864574	0.0606060606060606	0.138806601083769	KICH	HLA.B		Insignificant	0.427909508589259
KICH:HLA.C	0.987688083504965	0.106060606060606	-0.0108719315798163	KICH	HLA.C		Insignificant	0.884100817831027
KICH:HLA.DRB1	0.960782402946441	0.0606060606060606	-0.0862423849331604	KICH	HLA.DRB1		Insignificant	0.67701324311481
KICH:HLA.DRB5	0.922091783191117	0.0757575757575758	0.120943794965079	KICH	HLA.DRB5		Insignificant	0.369925464631161
KICH:HNF1A	0.976201061616091	0.0454545454545455	0.112851209457077	KICH	HNF1A		Insignificant	0.829387923208189
KICH:HRNR	1	0.0606060606060606	0.0120987778084265	KICH	HRNR		Insignificant	1
KICH:HSP90AB1	0.960782402946441	0.0606060606060606	0.0427507919748016	KICH	HSP90AB1		Insignificant	0.67701324311481
KICH:HSPG2	0.969894781030093	0.0454545454545455	0.022661267454624	KICH	HSPG2		Insignificant	0.758205555934248
KICH:KIAA0947	0.990346658550172	0.0454545454545455	0.00251955597309461	KICH	KIAA0947		Insignificant	0.902000017413714
KICH:KIAA2018	0.93304971718062	0.0454545454545455	-0.134062122428408	KICH	KIAA2018		Insignificant	0.478928150307129
KICH:LEPR	0.844856466491424	0.0454545454545455	-0.296330741449722	KICH	LEPR		Insignificant	0.116421130337635
KICH:LRFN5	1	0.0454545454545455	-0.0461161539413593	KICH	LRFN5		Insignificant	0.975441954892092
KICH:MAGEC1	0.960782402946441	0.0757575757575758	0.0497329058160831	KICH	MAGEC1		Insignificant	0.6452127105126
KICH:MICALCL	0.976201061616091	0.0454545454545455	-0.047699178720956	KICH	MICALCL		Insignificant	0.805472881953807
KICH:MLL2	0.884463598856783	0.0454545454545455	0.201682066094391	KICH	MLL2		Insignificant	0.229918645221072
KICH:MLL3	0.960782402946441	0.121212121212121	0.0583989101114462	KICH	MLL3		Insignificant	0.630268286571186
KICH:MUC16	0.960782402946441	0.227272727272727	0.0927762592259365	KICH	MUC16		Insignificant	0.690756634719164
KICH:MUC17	0.95368629899912	0.0757575757575758	-0.115255199386602	KICH	MUC17		Insignificant	0.560845033784907
KICH:MUC2	0.850675061882019	0.121212121212121	-0.202064857160498	KICH	MUC2		Insignificant	0.127849938138983
KICH:MUC21	0.914377393540393	0.0757575757575758	0.23393414693789	KICH	MUC21		Insignificant	0.332389873298543
KICH:MUC4	0.95368629899912	0.666666666666667	-0.0895155359646376	KICH	MUC4		Insignificant	0.57517662076586
KICH:MUC5B	0.861595027331603	0.166666666666667	-0.259276949903514	KICH	MUC5B		Insignificant	0.138953042003822
KICH:MUC6	0.976201061616091	0.318181818181818	-0.107460955709707	KICH	MUC6		Insignificant	0.805838759257056
KICH:MYO15A	0.800730478117713	0.0606060606060606	-0.332095594381637	KICH	MYO15A		Insignificant	0.0482435762248834
KICH:OBSCN	0.811965316500427	0.0606060606060606	-0.496631024578883	KICH	OBSCN		Insignificant	0.0656438223265129
KICH:OR10H2	0.967855260516313	0.0454545454545455	0.0140302173755056	KICH	OR10H2		Insignificant	0.734894604501459
KICH:OR13C2	0.873879886768026	0.0454545454545455	0.203184427213443	KICH	OR13C2		Insignificant	0.185601476888761
KICH:OR1S2	0.890668424769549	0.0606060606060606	-0.185846624477168	KICH	OR1S2		Insignificant	0.288457761050064
KICH:OR5M9	0.976201061616091	0.0606060606060606	-0.0860844538099701	KICH	OR5M9		Insignificant	0.819314762921144
KICH:OTOP1	0.884463598856783	0.0454545454545455	-0.255666359018291	KICH	OTOP1		Insignificant	0.229918645221072
KICH:PABPC1	0.95368629899912	0.106060606060606	-0.184424708001947	KICH	PABPC1		Insignificant	0.573934678649951
KICH:PABPC3	0.960782402946441	0.106060606060606	0.0230267797034567	KICH	PABPC3		Insignificant	0.661880642835412
KICH:PCDH12	0.884463598856783	0.0454545454545455	-0.23848713706371	KICH	PCDH12		Insignificant	0.206899830215851
KICH:PCDHA8	0.987688083504965	0.0606060606060606	-0.0651001074000757	KICH	PCDHA8		Insignificant	0.882496409435426
KICH:PCDHB10	0.960782402946441	0.0606060606060606	-0.0833652022724003	KICH	PCDHB10		Insignificant	0.619073860946013
KICH:PCLO	0.884463598856783	0.0757575757575758	0.130717212331632	KICH	PCLO		Insignificant	0.244759072441944
KICH:PCMTD1	0.888379852873772	0.0606060606060606	-0.160674472093019	KICH	PCMTD1		Insignificant	0.276425338710491
KICH:PKDREJ	0.929229984940071	0.0454545454545455	0.19604733487885	KICH	PKDREJ		Insignificant	0.460021556091208
KICH:POTEE	0.929229984940071	0.0757575757575758	0.130389721005953	KICH	POTEE		Insignificant	0.467236060782894
KICH:POTEG	0.990346658550172	0.0454545454545455	-0.0300608077188991	KICH	POTEG		Insignificant	0.902000017413714
KICH:PRB2	1	0.0909090909090909	-0.169558804794897	KICH	PRB2		Insignificant	0.991101782144449
KICH:PRDM9	0.929229984940071	0.0454545454545455	0.117251519083922	KICH	PRDM9		Insignificant	0.460021556091208
KICH:PRSS1	0.960782402946441	0.0757575757575758	-0.098179387974108	KICH	PRSS1		Insignificant	0.627920617176671
KICH:PRSS3	0.900018192547793	0.106060606060606	-0.168891891745981	KICH	PRSS3		Insignificant	0.307534532343269
KICH:PTEN	0.960782402946441	0.0909090909090909	0.0582177507431285	KICH	PTEN		Insignificant	0.615764453660584
KICH:RBMXL1	0.960782402946441	0.0454545454545455	-0.0855790406142041	KICH	RBMXL1		Insignificant	0.711825366962171
KICH:RC3H2	0.997696731441225	0.0454545454545455	-0.0697032388542493	KICH	RC3H2		Insignificant	0.926418836183683
KICH:RNF145	0.999172720417045	0.0454545454545455	-0.0298191824665843	KICH	RNF145		Insignificant	0.950907169177881
KICH:RYR1	0.952499452652074	0.0454545454545455	0.0991759106107666	KICH	RYR1		Insignificant	0.538108295324343
KICH:SDHA	0.974690526346859	0.0757575757575758	-0.0890448477682284	KICH	SDHA		Insignificant	0.771209331972496
KICH:SEMA6A	0.722879479479355	0.0454545454545455	-0.687740333629789	KICH	SEMA6A		Insignificant	0.0227264777268102
KICH:SIRPB1	0.960782402946441	0.0606060606060606	0.0283618672070962	KICH	SIRPB1		Insignificant	0.696781636647432
KICH:SLC4A5	0.974690526346859	0.0454545454545455	-0.0439056240977336	KICH	SLC4A5		Insignificant	0.781738444302277
KICH:SOS2	0.861595027331603	0.0454545454545455	0.250447007086928	KICH	SOS2		Insignificant	0.13950879257625
KICH:SPTA1	0.687044443445826	0.0454545454545455	-0.708462058966511	KICH	SPTA1		Insignificant	0.0163442204944822
KICH:SRRM2	0.924894968590432	0.0454545454545455	0.161218191751711	KICH	SRRM2		Insignificant	0.388716914784537
KICH:SYNE1	0.939294968660628	0.0606060606060606	-0.0984655194310857	KICH	SYNE1		Insignificant	0.493167743006325
KICH:TAS2R30	0.823129479926187	0.0757575757575758	-0.226208688726442	KICH	TAS2R30		Insignificant	0.0945120849485303
KICH:TAS2R31	0.884463598856783	0.0454545454545455	0.253872618488368	KICH	TAS2R31		Insignificant	0.267768097005887
KICH:TAS2R43	0.914377393540393	0.0757575757575758	0.153844275882867	KICH	TAS2R43		Insignificant	0.332389873298543
KICH:TEKT4	0.98740284003818	0.0454545454545455	0.0314468955434548	KICH	TEKT4		Insignificant	0.877673577418655
KICH:TG	0.822945167906185	0.0606060606060606	-0.289840037357798	KICH	TG		Insignificant	0.0930340136707296
KICH:TP53	0.811965316500427	0.333333333333333	-0.181342694559373	KICH	TP53		Insignificant	0.07350298161217
KICH:TRRAP	0.997696731441225	0.0606060606060606	-0.0216411114628317	KICH	TRRAP		Insignificant	0.925063137630769
KICH:TSC2	0.997696731441225	0.0454545454545455	0.274361294669807	KICH	TSC2		Insignificant	0.926418836183683
KICH:TTBK1	0.983645681848534	0.0454545454545455	-0.330317922337333	KICH	TTBK1		Insignificant	0.853462119593948
KICH:TTN	0.884024180637862	0.0909090909090909	-0.268077635516586	KICH	TTN		Insignificant	0.199654424205769
KICH:TUBB8	0.87290055563758	0.0606060606060606	0.171809881443087	KICH	TUBB8		Insignificant	0.174742579682874
KICH:UBXN11	0.921296705638437	0.0454545454545455	0.16865903913884	KICH	UBXN11		Insignificant	0.35573930740716
KICH:UGT1A9	0.953174646485326	0.0454545454545455	0.0684983832828046	KICH	UGT1A9		Insignificant	0.558620121397801
KICH:USH2A	0.997696731441225	0.0454545454545455	-0.00719535519962955	KICH	USH2A		Insignificant	0.926418836183683
KICH:USP9X	0.920268573302532	0.0606060606060606	0.195398690630698	KICH	USP9X		Insignificant	0.353852566993882
KICH:YLPM1	0.890668424769549	0.0606060606060606	-0.172992267777674	KICH	YLPM1		Insignificant	0.288457761050064
KICH:ZAN	0.956560342527396	0.0606060606060606	-0.0965505856412232	KICH	ZAN		Insignificant	0.600252771140385
KICH:ZNF208	0.974690526346859	0.0454545454545455	-0.0746826774841747	KICH	ZNF208		Insignificant	0.781738444302277
KICH:ZNF676	0.867840926152314	0.0454545454545455	0.302766730528694	KICH	ZNF676		Insignificant	0.15675937383555
KICH:ZNF799	0.811965316500427	0.0606060606060606	-0.503112468917347	KICH	ZNF799		Insignificant	0.0618008596018707
KICH:ZNF831	0.924894968590432	0.0454545454545455	0.206371458326224	KICH	ZNF831		Insignificant	0.388716914784537
KICH:ZNF98	0.924894968590432	0.0454545454545455	-0.189453903913113	KICH	ZNF98		Insignificant	0.388716914784537
KICH:ZZEF1	0.999172720417045	0.0454545454545455	-0.0281582163242633	KICH	ZZEF1		Insignificant	0.950907169177881
KIRC:BAP1	0.941887334550823	0.105263157894737	0.0231364197098864	KIRC	BAP1		Insignificant	0.51199414390583
KIRC:DST	0.927344099864574	0.0413533834586466	0.0726248256223747	KIRC	DST		Insignificant	0.428032519787362
KIRC:HMCN1	0.811965316500427	0.056390977443609	0.146357401872889	KIRC	HMCN1		Insignificant	0.0828422107775588
KIRC:KDM5C	0.811965316500427	0.0601503759398496	0.131287201572111	KIRC	KDM5C		Insignificant	0.0549812510165562
KIRC:MTOR	0.888379852873772	0.0827067669172932	0.0786996911563227	KIRC	MTOR		Insignificant	0.278529391833524
KIRC:MUC16	0.890668424769549	0.0676691729323308	0.0717515473841712	KIRC	MUC16		Insignificant	0.28996318239369
KIRC:MUC4	0.458258735648352	0.135338345864662	0.209487136184186	KIRC	MUC4		Insignificant	0.00115846109388517
KIRC:PBRM1	0.866663284921671	0.379699248120301	0.0669384755423184	KIRC	PBRM1		Insignificant	0.1465778595911
KIRC:PTEN	0.976201061616091	0.0413533834586466	0.0217811902002891	KIRC	PTEN		Insignificant	0.813302512312202
KIRC:SETD2	0.974690526346859	0.105263157894737	0.0295715973149031	KIRC	SETD2		Insignificant	0.784099459905745
KIRC:TTN	0.923263772587566	0.180451127819549	0.0485570743583295	KIRC	TTN		Insignificant	0.37898976673653
KIRC:VHL	0.884463598856783	0.597744360902256	-0.0531247403747859	KIRC	VHL		Insignificant	0.258639698982088
KIRP:ABCA13	0.997696731441225	0.104838709677419	-0.0680850502625976	KIRP	ABCA13		Insignificant	0.934992842010325
KIRP:ABCA7	0.890668424769549	0.0483870967741935	-0.250528114061597	KIRP	ABCA7		Insignificant	0.281430392159099
KIRP:ACTB	0.927344099864574	0.0403225806451613	0.12776964023656	KIRP	ACTB		Insignificant	0.423574504599473
KIRP:AHNAK	0.988221374050792	0.0403225806451613	0.0177769263146779	KIRP	AHNAK		Insignificant	0.888878365984209
KIRP:AHNAK2	0.953174646485326	0.0564516129032258	-0.0324949427234804	KIRP	AHNAK2		Insignificant	0.558790801859632
KIRP:ALPK3	0.927344099864574	0.0725806451612903	-0.180238906151233	KIRP	ALPK3		Insignificant	0.429684768420867
KIRP:ANK2	0.960782402946441	0.0806451612903226	-0.118539905898939	KIRP	ANK2		Insignificant	0.676285933211533
KIRP:ANK3	0.960782402946441	0.0645161290322581	0.0267634107012915	KIRP	ANK3		Insignificant	0.643523257498048
KIRP:ARID1A	0.927344099864574	0.0564516129032258	0.154649101905346	KIRP	ARID1A		Insignificant	0.435674623695304
KIRP:BAIAP3	0.960782402946441	0.0564516129032258	0.015896226369188	KIRP	BAIAP3		Insignificant	0.657120517772309
KIRP:BIRC6	0.974690526346859	0.0887096774193548	0.0281998583612753	KIRP	BIRC6		Insignificant	0.771808066871264
KIRP:BMS1	0.973597617813926	0.0483870967741935	0.0152154262226629	KIRP	BMS1		Insignificant	0.766517294955678
KIRP:BRCA2	0.95368629899912	0.0483870967741935	-0.177430018093958	KIRP	BRCA2		Insignificant	0.580187141721658
KIRP:CACNA1A	0.974690526346859	0.0645161290322581	-0.106490497814224	KIRP	CACNA1A		Insignificant	0.787521672704963
KIRP:CACNA1C	0.960782402946441	0.0564516129032258	0.0424431778619008	KIRP	CACNA1C		Insignificant	0.712794395413782
KIRP:CELSR1	0.994659037833431	0.0725806451612903	0.125947442151877	KIRP	CELSR1		Insignificant	0.915630313686524
KIRP:CELSR2	0.968715974713107	0.0483870967741935	-0.0987973386025773	KIRP	CELSR2		Insignificant	0.748799758665488
KIRP:CENPF	0.997696731441225	0.0806451612903226	0.00135540583658589	KIRP	CENPF		Insignificant	0.937826979506554
KIRP:CHD6	0.847195852752139	0.0645161290322581	-0.29308682635306	KIRP	CHD6		Insignificant	0.120884846253934
KIRP:COL18A1	0.926547214067464	0.0645161290322581	-0.0675595722983244	KIRP	COL18A1		Insignificant	0.418750599782134
KIRP:COL6A3	0.884463598856783	0.0403225806451613	0.260322971007994	KIRP	COL6A3		Insignificant	0.227546172424339
KIRP:CSMD1	0.952499452652074	0.0725806451612903	0.0595576685421983	KIRP	CSMD1		Insignificant	0.537646674692348
KIRP:CSMD2	0.87290055563758	0.0725806451612903	0.170856557518522	KIRP	CSMD2		Insignificant	0.174478781404266
KIRP:CSMD3	0.987688083504965	0.0483870967741935	-0.04099585476692	KIRP	CSMD3		Insignificant	0.884272198991546
KIRP:CUBN	0.960782402946441	0.0645161290322581	0.129974243497245	KIRP	CUBN		Insignificant	0.695367331226771
KIRP:DCHS1	0.997696731441225	0.0564516129032258	-0.0659248619487851	KIRP	DCHS1		Insignificant	0.922377176460379
KIRP:DENND4B	0.929229984940071	0.0403225806451613	0.192857556493105	KIRP	DENND4B		Insignificant	0.45360008025725
KIRP:DGKZ	0.82886254320543	0.0483870967741935	-0.348550176388033	KIRP	DGKZ		Insignificant	0.0970484768909309
KIRP:DMD	0.974690526346859	0.0403225806451613	0.00708948770624307	KIRP	DMD		Insignificant	0.779901627113993
KIRP:DNAH1	0.968715974713107	0.0725806451612903	-0.000211340351306433	KIRP	DNAH1		Insignificant	0.750622501355418
KIRP:DNAH11	0.960782402946441	0.0564516129032258	-0.0276168835420769	KIRP	DNAH11		Insignificant	0.649311519341943
KIRP:DNAH3	0.941887334550823	0.0725806451612903	-0.19853996326492	KIRP	DNAH3		Insignificant	0.512532757864943
KIRP:DNAH8	0.958919593105689	0.0564516129032258	-0.178339085281273	KIRP	DNAH8		Insignificant	0.603287546601915
KIRP:DSPP	0.927344099864574	0.0564516129032258	-0.14561239700038	KIRP	DSPP		Insignificant	0.429326509080865
KIRP:DST	0.940926162286275	0.0645161290322581	0.0721812740444889	KIRP	DST		Insignificant	0.498806810054261
KIRP:DYNC1H1	0.811965316500427	0.0241935483870968	-0.560756289293898	KIRP	DYNC1H1		Insignificant	0.0847430278982885
KIRP:DYNC2H1	0.929404898582649	0.0403225806451613	0.134523394601337	KIRP	DYNC2H1		Insignificant	0.469051996931682
KIRP:EP300	0.868189806181545	0.0564516129032258	-0.332528155416667	KIRP	EP300		Insignificant	0.162522919866398
KIRP:EPPK1	0.987338018627197	0.0483870967741935	0.0118703870891057	KIRP	EPPK1		Insignificant	0.875087167122232
KIRP:FASN	0.812073038761686	0.0645161290322581	0.318838614847838	KIRP	FASN		Insignificant	0.0903672577276535
KIRP:FAT1	0.859671009655539	0.112903225806452	0.142008063612987	KIRP	FAT1		Insignificant	0.134606193681767
KIRP:FBN3	0.884463598856783	0.0645161290322581	-0.285695101801664	KIRP	FBN3		Insignificant	0.244191445916574
KIRP:FLG	0.891867649035272	0.0645161290322581	-0.222115123236905	KIRP	FLG		Insignificant	0.292481447701634
KIRP:GLUD2	0.940926162286275	0.0725806451612903	0.0518271772690762	KIRP	GLUD2		Insignificant	0.500209102965541
KIRP:GPHN	0.87290055563758	0.0403225806451613	-0.347959879891731	KIRP	GPHN		Insignificant	0.17410548458562
KIRP:GPR98	0.866663284921671	0.0725806451612903	0.21303003498589	KIRP	GPR98		Insignificant	0.148561774891869
KIRP:HERC1	0.95368629899912	0.0645161290322581	-0.0686563985253388	KIRP	HERC1		Insignificant	0.579361976633017
KIRP:HERC2	0.983335731993037	0.0806451612903226	-0.0803543906955291	KIRP	HERC2		Insignificant	0.850781876365245
KIRP:HMCN1	0.884463598856783	0.0725806451612903	-0.238383453349123	KIRP	HMCN1		Insignificant	0.24388339353634
KIRP:HNRNPM	0.997696731441225	0.0645161290322581	-0.0460461301930808	KIRP	HNRNPM		Insignificant	0.92302495730115
KIRP:HUWE1	0.880837856515583	0.0887096774193548	-0.219405317297128	KIRP	HUWE1		Insignificant	0.193376927974366
KIRP:IGSF9B	0.923263772587566	0.0483870967741935	-0.201541415115999	KIRP	IGSF9B		Insignificant	0.379316703298443
KIRP:INTS1	0.960782402946441	0.0725806451612903	0.157661581383751	KIRP	INTS1		Insignificant	0.650800207137952
KIRP:JMJD1C	1	0.0483870967741935	-0.049354366097476	KIRP	JMJD1C		Insignificant	0.995354562730692
KIRP:KDM5C	0.747849941281836	0.0564516129032258	-0.426882818002189	KIRP	KDM5C		Insignificant	0.0320589712216879
KIRP:KDM6A	0.925761417039074	0.0403225806451613	-0.177487191785803	KIRP	KDM6A		Insignificant	0.394744996118063
KIRP:KIAA1109	0.867840926152314	0.0725806451612903	-0.291935357566779	KIRP	KIAA1109		Insignificant	0.154050708478026
KIRP:KIF1A	0.866663284921671	0.0645161290322581	-0.312173845040332	KIRP	KIF1A		Insignificant	0.14723686690176
KIRP:KIF1B	1	0.0483870967741935	-0.0471648153075028	KIRP	KIF1B		Insignificant	0.995354562730692
KIRP:LAMA5	0.966586132394495	0.0564516129032258	-0.109176475007415	KIRP	LAMA5		Insignificant	0.729002709134276
KIRP:LRBA	0.985961212308289	0.0564516129032258	-0.100085834557089	KIRP	LRBA		Insignificant	0.862473608450328
KIRP:LRP1	0.927344099864574	0.0645161290322581	-0.221523085685077	KIRP	LRP1		Insignificant	0.430551176176736
KIRP:LRP1B	0.864165757337919	0.0645161290322581	-0.317657437075956	KIRP	LRP1B		Insignificant	0.14441882459217
KIRP:LRP2	0.941281596766099	0.0483870967741935	-0.190976254280673	KIRP	LRP2		Insignificant	0.503140943429439
KIRP:LRP4	0.875975102759899	0.0483870967741935	0.23647509931668	KIRP	LRP4		Insignificant	0.190195616743735
KIRP:MACF1	0.965462500334592	0.0887096774193548	-0.0833222599502212	KIRP	MACF1		Insignificant	0.725192197165694
KIRP:MAST4	0.953156793368584	0.0483870967741935	0.0797800651814491	KIRP	MAST4		Insignificant	0.540978727946782
KIRP:MDN1	0.873879886768026	0.0725806451612903	-0.264609639220037	KIRP	MDN1		Insignificant	0.183828235618837
KIRP:MET	0.458258735648352	0.104838709677419	-0.432027214925952	KIRP	MET		Insignificant	0.00359282266188642
KIRP:MGA	0.884463598856783	0.0725806451612903	0.25157223575565	KIRP	MGA		Insignificant	0.214095652232734
KIRP:MKI67	0.941887334550823	0.0645161290322581	-0.165122952223288	KIRP	MKI67		Insignificant	0.511807112531386
KIRP:MKL1	0.811965316500427	0.0564516129032258	0.380779272860905	KIRP	MKL1		Insignificant	0.0705989131106022
KIRP:MLL2	0.974690526346859	0.120967741935484	-0.0653806618065049	KIRP	MLL2		Insignificant	0.782660229089751
KIRP:MLL3	0.976201061616091	0.104838709677419	-0.0259059992086108	KIRP	MLL3		Insignificant	0.832053733405487
KIRP:MUC16	0.911768214590699	0.161290322580645	-0.17104428652202	KIRP	MUC16		Insignificant	0.326255457279689
KIRP:MUC2	0.811965316500427	0.185483870967742	0.240369913439746	KIRP	MUC2		Insignificant	0.0884637220605761
KIRP:MUC4	0.872742403676418	0.0645161290322581	0.273349305013362	KIRP	MUC4		Insignificant	0.165035051999712
KIRP:MUC5B	0.925761417039074	0.0967741935483871	0.0807262340849269	KIRP	MUC5B		Insignificant	0.395669863862802
KIRP:MYH6	0.888379852873772	0.0483870967741935	-0.26030924863735	KIRP	MYH6		Insignificant	0.276261458404049
KIRP:MYO15A	0.872742403676418	0.0967741935483871	-0.243464343214238	KIRP	MYO15A		Insignificant	0.164444248376507
KIRP:NEB	0.884463598856783	0.104838709677419	-0.191553243747483	KIRP	NEB		Insignificant	0.267309215816813
KIRP:NEFH	0.960782402946441	0.0725806451612903	0.0140992147615648	KIRP	NEFH		Insignificant	0.707211419482274
KIRP:NF2	0.997696731441225	0.0806451612903226	-0.0342838548207327	KIRP	NF2		Insignificant	0.937826979506554
KIRP:NSD1	1	0.0403225806451613	-0.00496746897582678	KIRP	NSD1		Insignificant	0.989865425565427
KIRP:OBSCN	0.922091783191117	0.0967741935483871	0.111616283735801	KIRP	OBSCN		Insignificant	0.363592555262912
KIRP:PCF11	0.911322723402887	0.0887096774193548	0.229774708989753	KIRP	PCF11		Insignificant	0.324978512897843
KIRP:PKD1	0.983335731993037	0.0645161290322581	-0.0807669712692052	KIRP	PKD1		Insignificant	0.850749172209945
KIRP:PKD1L1	0.929229984940071	0.0806451612903226	-0.184642756582261	KIRP	PKD1L1		Insignificant	0.454523317299325
KIRP:PKHD1	0.922091783191117	0.0806451612903226	-0.216380553719469	KIRP	PKHD1		Insignificant	0.370936056336751
KIRP:PLEC	0.858156169843283	0.0725806451612903	-0.300901841108622	KIRP	PLEC		Insignificant	0.130522080666556
KIRP:PLXNA2	0.960782402946441	0.0725806451612903	-0.12115389568986	KIRP	PLXNA2		Insignificant	0.707211419482274
KIRP:PLXNB1	0.914377393540393	0.0645161290322581	-0.21105710568278	KIRP	PLXNB1		Insignificant	0.336474230551662
KIRP:PLXNB2	0.867068538714904	0.0564516129032258	0.205829787391546	KIRP	PLXNB2		Insignificant	0.152970786437496
KIRP:QRICH2	0.960782402946441	0.0564516129032258	-0.0033544808415682	KIRP	QRICH2		Insignificant	0.610855936245401
KIRP:RANBP2	0.960782402946441	0.032258064516129	0.0226512046843013	KIRP	RANBP2		Insignificant	0.645789426120266
KIRP:RERE	0.966586132394495	0.0564516129032258	-0.119559969199694	KIRP	RERE		Insignificant	0.729002709134276
KIRP:RYR1	0.997696731441225	0.0887096774193548	-0.0182076141009571	KIRP	RYR1		Insignificant	0.929970443821824
KIRP:RYR2	0.847195852752139	0.0887096774193548	-0.269436989146241	KIRP	RYR2		Insignificant	0.119824219162938
KIRP:RYR3	0.811965316500427	0.0887096774193548	-0.322537232443519	KIRP	RYR3		Insignificant	0.0624483507491356
KIRP:SEC16A	0.965462500334592	0.0645161290322581	0.0151265084411216	KIRP	SEC16A		Insignificant	0.725664974664169
KIRP:SETD2	0.916271675243927	0.120967741935484	0.0768676524570839	KIRP	SETD2		Insignificant	0.338150362379127
KIRP:SF3B1	0.7300562176954	0.0564516129032258	-0.441104592668362	KIRP	SF3B1		Insignificant	0.0250186706882057
KIRP:SGK223	0.940926162286275	0.0645161290322581	0.0334946913736172	KIRP	SGK223		Insignificant	0.498806810054261
KIRP:SMARCA4	0.932146629503904	0.0483870967741935	0.190271805620287	KIRP	SMARCA4		Insignificant	0.473908804716439
KIRP:SMG1	0.812073038761686	0.0725806451612903	0.268760454425969	KIRP	SMG1		Insignificant	0.0900691965765409
KIRP:SPTBN4	0.976201061616091	0.0645161290322581	-0.0860823389821883	KIRP	SPTBN4		Insignificant	0.826902850907278
KIRP:SRCAP	0.881542737626148	0.0725806451612903	0.334445592696743	KIRP	SRCAP		Insignificant	0.196864501093548
KIRP:SRRM2	0.927344099864574	0.0645161290322581	0.212334444518332	KIRP	SRRM2		Insignificant	0.42462693111295
KIRP:SSPO	0.922091783191117	0.0887096774193548	-0.190599078615222	KIRP	SSPO		Insignificant	0.370040956820129
KIRP:STAB1	0.922091783191117	0.0564516129032258	-0.211550671674182	KIRP	STAB1		Insignificant	0.357434641622283
KIRP:STAG2	0.972457831627979	0.0645161290322581	0.0682637731013855	KIRP	STAG2		Insignificant	0.7641442799363
KIRP:SVEP1	0.93304971718062	0.0887096774193548	0.193165067672291	KIRP	SVEP1		Insignificant	0.476561136796848
KIRP:SYNE1	0.87290055563758	0.0645161290322581	-0.302366983924157	KIRP	SYNE1		Insignificant	0.177770590332636
KIRP:SYNE2	0.997696731441225	0.0725806451612903	-0.0423325431679169	KIRP	SYNE2		Insignificant	0.930927611719865
KIRP:SYNM	0.884463598856783	0.0483870967741935	0.174404934889219	KIRP	SYNM		Insignificant	0.232651637474885
KIRP:TEP1	1	0.0564516129032258	-0.0418499919877364	KIRP	TEP1		Insignificant	0.982724533397255
KIRP:TG	0.976201061616091	0.0483870967741935	-0.0766627705562781	KIRP	TG		Insignificant	0.802312301265076
KIRP:TNXB	0.983645681848534	0.0564516129032258	-0.0594999310592126	KIRP	TNXB		Insignificant	0.853971981351569
KIRP:TP53	0.7300562176954	0.0483870967741935	0.570333128340361	KIRP	TP53		Insignificant	0.0290111921716598
KIRP:TRIO	0.974690526346859	0.0403225806451613	-0.0125892325352233	KIRP	TRIO		Insignificant	0.779901627113993
KIRP:TTN	0.988221374050792	0.258064516129032	-0.0147394609041127	KIRP	TTN		Insignificant	0.888735162142672
KIRP:UBR4	0.811965316500427	0.0806451612903226	-0.330823651765723	KIRP	UBR4		Insignificant	0.085320164235462
KIRP:UNC13A	0.880837856515583	0.0645161290322581	0.162245426693654	KIRP	UNC13A		Insignificant	0.194701232261416
KIRP:USH2A	0.844856466491424	0.0564516129032258	-0.351768703524066	KIRP	USH2A		Insignificant	0.116447059286121
KIRP:VCAN	0.972457831627979	0.0645161290322581	-0.00990141455454285	KIRP	VCAN		Insignificant	0.7641442799363
KIRP:WDR62	0.960782402946441	0.0564516129032258	-0.126917139026854	KIRP	WDR62		Insignificant	0.610855936245401
KIRP:ZAN	0.987338018627197	0.0483870967741935	-0.0925293499155648	KIRP	ZAN		Insignificant	0.875087167122232
KIRP:ZFHX3	0.861595027331603	0.0403225806451613	0.236590913038334	KIRP	ZFHX3		Insignificant	0.14062999275447
KIRP:ZNF598	0.979717741934342	0.0725806451612903	-0.0317948413128084	KIRP	ZNF598		Insignificant	0.839722667530472
LGG:ARID1A	1	0.043010752688172	-0.0266960286462883	LGG	ARID1A		Insignificant	0.969367109325274
LGG:ATRX	0.997696731441225	0.397849462365591	-0.00587804701663242	LGG	ATRX		Insignificant	0.937769721605026
LGG:CIC	0.997696731441225	0.189964157706093	-0.0352233968529116	LGG	CIC		Insignificant	0.925401428694162
LGG:EGFR	0.811965316500427	0.0609318996415771	-0.245687423064158	LGG	EGFR		Insignificant	0.0854255273365707
LGG:FLG	0.924894968590432	0.046594982078853	0.150545309982275	LGG	FLG		Insignificant	0.387438306395768
LGG:FUBP1	0.953156793368584	0.0896057347670251	-0.016893071146356	LGG	FUBP1		Insignificant	0.552764084089866
LGG:IDH1	0.0121493905691069	0.763440860215054	0.347669632437873	LGG	IDH1	1077	LGG	6.14536700511226e-06
LGG:IDH2	0.917422186432221	0.039426523297491	-0.186395099577934	LGG	IDH2		Insignificant	0.343389565328857
LGG:MUC16	0.976201061616091	0.0537634408602151	0.0126816844880668	LGG	MUC16		Insignificant	0.803842909383629
LGG:MUC17	0.87290055563758	0.043010752688172	0.216147027037503	LGG	MUC17		Insignificant	0.176571436588914
LGG:NF1	0.500680159560658	0.0681003584229391	-0.348936212019807	LGG	NF1		Insignificant	0.00658456456680683
LGG:NOTCH1	0.997696731441225	0.100358422939068	0.03660757688119	LGG	NOTCH1		Insignificant	0.92621863132338
LGG:PCDHAC2	0.953174646485326	0.0609318996415771	-0.0801514329583126	LGG	PCDHAC2		Insignificant	0.558736088315377
LGG:PCDHGC5	0.838701049192987	0.0681003584229391	-0.154783237714953	LGG	PCDHGC5		Insignificant	0.110723810743232
LGG:PIK3CA	0.960782402946441	0.0896057347670251	-0.0667339843341184	LGG	PIK3CA		Insignificant	0.633563519775675
LGG:PIK3R1	0.922091783191117	0.043010752688172	-0.0727144791887122	LGG	PIK3R1		Insignificant	0.371204371742284
LGG:PTEN	0.0338510062044228	0.046594982078853	-0.605666449765574	LGG	PTEN	1046	LGG	2.5683616240078e-05
LGG:SMARCA4	0.769419544532236	0.046594982078853	0.254103853365712	LGG	SMARCA4		Insignificant	0.0348140802515959
LGG:TP53	0.811965316500427	0.505376344086022	0.110053026445801	LGG	TP53		Insignificant	0.0874623302089928
LGG:TTN	0.976201061616091	0.111111111111111	-0.0085877907952927	LGG	TTN		Insignificant	0.832642378976056
LGG:ZBTB20	0.997696731441225	0.046594982078853	-0.0577184187391309	LGG	ZBTB20		Insignificant	0.931266722519843
LIHC:ABCA1	0.988221374050792	0.0871794871794872	-0.0199639565923122	LIHC	ABCA1		Insignificant	0.887325008359593
LIHC:ABCA13	0.866663284921671	0.184615384615385	0.059914674703665	LIHC	ABCA13		Insignificant	0.148761151959034
LIHC:ABCA4	0.458258735648352	0.0923076923076923	0.28092279819715	LIHC	ABCA4		Insignificant	0.00289458513021624
LIHC:ABCA7	0.960782402946441	0.0666666666666667	-0.0038769623098176	LIHC	ABCA7		Insignificant	0.689654850294573
LIHC:ABCB5	0.960782402946441	0.0564102564102564	-0.0514711927453471	LIHC	ABCB5		Insignificant	0.661933962603885
LIHC:ACACB	0.925761417039074	0.0615384615384615	-0.084362944958444	LIHC	ACACB		Insignificant	0.396736329938637
LIHC:ACVR2A	0.960782402946441	0.0461538461538462	-0.0828483702326213	LIHC	ACVR2A		Insignificant	0.656680807557946
LIHC:ADAM17	0.999172720417045	0.0461538461538462	-0.0255469459242272	LIHC	ADAM17		Insignificant	0.949368308681869
LIHC:ADAMTS12	0.927344099864574	0.0666666666666667	0.0797214057802913	LIHC	ADAMTS12		Insignificant	0.42008292172233
LIHC:ADAMTS18	0.811965316500427	0.0717948717948718	0.0824168159415262	LIHC	ADAMTS18		Insignificant	0.0724022543656249
LIHC:ADAMTS20	1	0.0820512820512821	-0.0438525317405327	LIHC	ADAMTS20		Insignificant	0.976024695726783
LIHC:ADAMTS9	0.976201061616091	0.0564102564102564	-0.0812553279185604	LIHC	ADAMTS9		Insignificant	0.793902206644856
LIHC:AHCTF1	0.969813316204365	0.0615384615384615	-0.00268685933678769	LIHC	AHCTF1		Insignificant	0.757406049681102
LIHC:AHNAK	0.884463598856783	0.102564102564103	0.0517286927295775	LIHC	AHNAK		Insignificant	0.225967019627564
LIHC:AHNAK2	0.929229984940071	0.0974358974358974	0.0699374041489533	LIHC	AHNAK2		Insignificant	0.463054295516936
LIHC:AKAP11	0.941281596766099	0.0615384615384615	-0.0889893976839691	LIHC	AKAP11		Insignificant	0.504172390952043
LIHC:AKAP6	0.914377393540393	0.0666666666666667	-0.0931575125864792	LIHC	AKAP6		Insignificant	0.335059950505162
LIHC:AKAP9	0.884463598856783	0.107692307692308	0.0483385001979308	LIHC	AKAP9		Insignificant	0.259439684327918
LIHC:ALB	0.966586132394495	0.117948717948718	0.0254854818172485	LIHC	ALB		Insignificant	0.727720722686789
LIHC:ALMS1	1	0.123076923076923	-0.0348313691569913	LIHC	ALMS1		Insignificant	0.983051588546816
LIHC:ANK2	0.888379852873772	0.0769230769230769	-0.109478121517781	LIHC	ANK2		Insignificant	0.276553065713143
LIHC:ANKHD1	1	0.0666666666666667	-0.0331566726896781	LIHC	ANKHD1		Insignificant	0.957403088063911
LIHC:ANKRD12	0.997696731441225	0.0666666666666667	-0.0385534895355049	LIHC	ANKRD12		Insignificant	0.937154068292411
LIHC:AP4E1	0.976201061616091	0.0769230769230769	-0.0453598603837038	LIHC	AP4E1		Insignificant	0.817351796427289
LIHC:APC	0.987688083504965	0.0564102564102564	-0.0542752870519325	LIHC	APC		Insignificant	0.884120167577333
LIHC:APOB	0.987688083504965	0.194871794871795	0.0298494602073642	LIHC	APOB		Insignificant	0.881584045293576
LIHC:ARID1A	0.960782402946441	0.123076923076923	-0.0725855126766861	LIHC	ARID1A		Insignificant	0.630608439911373
LIHC:ARID1B	0.862444933072446	0.0820512820512821	-0.153331516748283	LIHC	ARID1B		Insignificant	0.143370173967177
LIHC:ARID2	0.884463598856783	0.0564102564102564	0.182434344408358	LIHC	ARID2		Insignificant	0.218983769980287
LIHC:ARID5B	0.940926162286275	0.041025641025641	0.0266576768322886	LIHC	ARID5B		Insignificant	0.499729602291088
LIHC:ASAP2	0.967855260516313	0.0564102564102564	-0.00734555261031478	LIHC	ASAP2		Insignificant	0.739326101623939
LIHC:ASCC3	0.960782402946441	0.0769230769230769	0.0112909594920558	LIHC	ASCC3		Insignificant	0.705006142331859
LIHC:ASH1L	0.953901740391378	0.0564102564102564	-0.0668087088998823	LIHC	ASH1L		Insignificant	0.587995343529281
LIHC:ASPM	0.811965316500427	0.0974358974358974	0.145911941066458	LIHC	ASPM		Insignificant	0.0673668902909078
LIHC:ASXL3	0.872742403676418	0.0666666666666667	-0.147623253027577	LIHC	ASXL3		Insignificant	0.164142472692424
LIHC:ATAD2	1	0.0512820512820513	-0.0524486295440618	LIHC	ATAD2		Insignificant	0.997704981503193
LIHC:ATF7IP	0.867840926152314	0.0512820512820513	-0.168807698862611	LIHC	ATF7IP		Insignificant	0.157860439989079
LIHC:ATM	0.884463598856783	0.0666666666666667	0.0329957576649966	LIHC	ATM		Insignificant	0.257701494535104
LIHC:ATP10D	0.947782142091825	0.0717948717948718	-0.045028313152994	LIHC	ATP10D		Insignificant	0.524421318292194
LIHC:ATP8A2	0.922091783191117	0.0666666666666667	-0.10237628964365	LIHC	ATP8A2		Insignificant	0.363869838567672
LIHC:AUTS2	0.939294968660628	0.041025641025641	0.0691392027037567	LIHC	AUTS2		Insignificant	0.495673734455567
LIHC:AXIN1	0.922091783191117	0.0615384615384615	-0.0999787969105088	LIHC	AXIN1		Insignificant	0.359611111919007
LIHC:AZIN1	0.997696731441225	0.0615384615384615	-0.0530490006784574	LIHC	AZIN1		Insignificant	0.938971828244708
LIHC:BAGE3	0.976201061616091	0.041025641025641	-0.00665296323706066	LIHC	BAGE3		Insignificant	0.800505154151302
LIHC:BAI3	0.875975102759899	0.0564102564102564	0.212681772543217	LIHC	BAI3		Insignificant	0.18960996071963
LIHC:BAP1	0.884463598856783	0.0564102564102564	-0.132352818132148	LIHC	BAP1		Insignificant	0.229466146881967
LIHC:BAZ2B	0.913469083610974	0.0717948717948718	0.0647518379954901	LIHC	BAZ2B		Insignificant	0.32920926761397
LIHC:BBS9	0.922091783191117	0.0666666666666667	-0.0996905625984006	LIHC	BBS9		Insignificant	0.366563608210345
LIHC:BCLAF1	0.884463598856783	0.0717948717948718	0.0771936912266225	LIHC	BCLAF1		Insignificant	0.249048977429607
LIHC:BDP1	0.960782402946441	0.0717948717948718	-0.0886269074332806	LIHC	BDP1		Insignificant	0.670703634404988
LIHC:BIRC6	0.976201061616091	0.123076923076923	-0.00318487038650783	LIHC	BIRC6		Insignificant	0.812239047659705
LIHC:BPTF	0.884463598856783	0.0923076923076923	0.0812812802481186	LIHC	BPTF		Insignificant	0.255301246607412
LIHC:BRCA2	0.960782402946441	0.102564102564103	0.0071009954139476	LIHC	BRCA2		Insignificant	0.659034735768251
LIHC:BSN	0.927344099864574	0.0820512820512821	0.0469050900903056	LIHC	BSN		Insignificant	0.446911022944556
LIHC:BZRAP1	0.960782402946441	0.0564102564102564	-0.0816294525926109	LIHC	BZRAP1		Insignificant	0.714554998930118
LIHC:C1orf173	0.960782402946441	0.0564102564102564	-0.058871434022262	LIHC	C1orf173		Insignificant	0.673941435640838
LIHC:C3	0.812073038761686	0.0564102564102564	0.100436615729669	LIHC	C3		Insignificant	0.0897478933584192
LIHC:C4orf21	0.884463598856783	0.0666666666666667	0.100655483643551	LIHC	C4orf21		Insignificant	0.245088432377777
LIHC:C5orf42	0.920268573302532	0.0871794871794872	0.0913849179152284	LIHC	C5orf42		Insignificant	0.352963950272415
LIHC:CACNA1B	0.987688083504965	0.0769230769230769	-0.0442824979098924	LIHC	CACNA1B		Insignificant	0.884522889147972
LIHC:CACNA1E	0.811965316500427	0.133333333333333	-0.10282930294277	LIHC	CACNA1E		Insignificant	0.0711060122723081
LIHC:CADPS	0.953156793368584	0.0615384615384615	0.0444480162581637	LIHC	CADPS		Insignificant	0.552500680717825
LIHC:CARD11	0.953156793368584	0.0717948717948718	0.0655717146981258	LIHC	CARD11		Insignificant	0.547082895340496
LIHC:CATSPERB	0.884463598856783	0.0512820512820513	0.0861929625987083	LIHC	CATSPERB		Insignificant	0.263177246383158
LIHC:CCDC141	0.647153555812265	0.0666666666666667	0.242418906027798	LIHC	CCDC141		Insignificant	0.0139120010733542
LIHC:CCDC146	0.811965316500427	0.0564102564102564	0.0914018819775575	LIHC	CCDC146		Insignificant	0.0887124473262985
LIHC:CDC27	0.953156793368584	0.0666666666666667	0.0134779004351882	LIHC	CDC27		Insignificant	0.54326217467737
LIHC:CDH23	0.990167099258002	0.0717948717948718	-0.0556297251257782	LIHC	CDH23		Insignificant	0.900252153746698
LIHC:CDH7	0.988221374050792	0.0564102564102564	-0.0644010320052266	LIHC	CDH7		Insignificant	0.892810853390248
LIHC:CDHR5	0.884463598856783	0.0564102564102564	0.216850231568853	LIHC	CDHR5		Insignificant	0.24030070318794
LIHC:CELSR1	0.960782402946441	0.0871794871794872	0.0017050407930479	LIHC	CELSR1		Insignificant	0.65122717859358
LIHC:CELSR3	0.927344099864574	0.0666666666666667	-0.0780511115514595	LIHC	CELSR3		Insignificant	0.42597185250448
LIHC:CENPE	0.941887334550823	0.0820512820512821	0.0214081394866668	LIHC	CENPE		Insignificant	0.509987814497915
LIHC:CENPF	0.922091783191117	0.0615384615384615	0.0323693585328262	LIHC	CENPF		Insignificant	0.362386950800631
LIHC:CEP135	0.960782402946441	0.0564102564102564	0.0513003328185806	LIHC	CEP135		Insignificant	0.614792878359858
LIHC:CEP350	0.866737084387918	0.0769230769230769	0.0836821697066954	LIHC	CEP350		Insignificant	0.149732721477791
LIHC:CFTR	0.968715974713107	0.0615384615384615	0.0363622492087363	LIHC	CFTR		Insignificant	0.753392655455414
LIHC:CHD6	0.884463598856783	0.0820512820512821	0.0233564771915917	LIHC	CHD6		Insignificant	0.237476242643276
LIHC:CHD7	0.976201061616091	0.0769230769230769	-0.0601798657072163	LIHC	CHD7		Insignificant	0.817351796427289
LIHC:CHL1	0.981843647642489	0.0717948717948718	-0.0387890301722758	LIHC	CHL1		Insignificant	0.846051787322661
LIHC:CLTCL1	0.968715974713107	0.0769230769230769	-0.0561423535103001	LIHC	CLTCL1		Insignificant	0.74428024658439
LIHC:CMYA5	0.922091783191117	0.0871794871794872	0.0533595111975824	LIHC	CMYA5		Insignificant	0.371926347916698
LIHC:CNTLN	0.96696876103463	0.0666666666666667	-0.0715694122151591	LIHC	CNTLN		Insignificant	0.731322122982931
LIHC:CNTNAP5	0.960782402946441	0.0769230769230769	-0.0696522700884796	LIHC	CNTNAP5		Insignificant	0.705006142331859
LIHC:COBL	0.951320141722605	0.0717948717948718	-0.0781799396430567	LIHC	COBL		Insignificant	0.527629001213372
LIHC:COL11A1	0.962892862960946	0.0820512820512821	-0.0729980965017774	LIHC	COL11A1		Insignificant	0.720099695441456
LIHC:COL12A1	0.984125227346581	0.0871794871794872	-0.0314872268566608	LIHC	COL12A1		Insignificant	0.855447244914061
LIHC:COL16A1	0.951576735450719	0.0820512820512821	0.0299423356856066	LIHC	COL16A1		Insignificant	0.53402852199422
LIHC:COL22A1	0.95368629899912	0.0717948717948718	-0.00681271282932405	LIHC	COL22A1		Insignificant	0.576913739858522
LIHC:COL6A3	0.976201061616091	0.0974358974358974	-0.0378374889726936	LIHC	COL6A3		Insignificant	0.815607186079108
LIHC:COL6A5	0.947580406847441	0.0512820512820513	0.0210926740215425	LIHC	COL6A5		Insignificant	0.521241119092864
LIHC:COL6A6	0.923736901128552	0.107692307692308	0.0209100720148978	LIHC	COL6A6		Insignificant	0.379931544520704
LIHC:COL7A1	0.925761417039074	0.0974358974358974	-0.0868236721142357	LIHC	COL7A1		Insignificant	0.402862553716155
LIHC:CPS1	1	0.0461538461538462	0.0151128795817161	LIHC	CPS1		Insignificant	0.98793719283412
LIHC:CR1	0.925761417039074	0.0974358974358974	0.011938118263628	LIHC	CR1		Insignificant	0.415000526697264
LIHC:CRB1	0.811965316500427	0.0666666666666667	-0.168953658351742	LIHC	CRB1		Insignificant	0.0594696495074247
LIHC:CREBBP	0.87290055563758	0.0615384615384615	0.0931509211633257	LIHC	CREBBP		Insignificant	0.177311650630054
LIHC:CROCC	0.923736901128552	0.0666666666666667	0.140721874045286	LIHC	CROCC		Insignificant	0.380218199738042
LIHC:CSMD1	0.955607552732441	0.112820512820513	-0.0106402576306204	LIHC	CSMD1		Insignificant	0.597904188975445
LIHC:CSMD2	0.975180255852146	0.0923076923076923	-0.061935466173884	LIHC	CSMD2		Insignificant	0.790845254713994
LIHC:CSMD3	0.917726519591846	0.148717948717949	0.0171001518073215	LIHC	CSMD3		Insignificant	0.34920327478068
LIHC:CTNNB1	0.464189474227566	0.287179487179487	0.162774342935817	LIHC	CTNNB1		Insignificant	0.00459715420553179
LIHC:CUBN	0.927344099864574	0.128205128205128	0.0144233569762089	LIHC	CUBN		Insignificant	0.430951389367896
LIHC:CUL9	0.988221374050792	0.0615384615384615	-0.0286040241465573	LIHC	CUL9		Insignificant	0.897069851748139
LIHC:DCC	0.960782402946441	0.0615384615384615	0.052659968119896	LIHC	DCC		Insignificant	0.678513878184364
LIHC:DCHS1	0.960782402946441	0.0820512820512821	-0.0318754741402913	LIHC	DCHS1		Insignificant	0.619166328776078
LIHC:DCHS2	0.830575086802522	0.102564102564103	0.104695482825556	LIHC	DCHS2		Insignificant	0.104189489897332
LIHC:DENND4A	0.988221374050792	0.0615384615384615	-0.0446105204338183	LIHC	DENND4A		Insignificant	0.888720017801865
LIHC:DENND5B	0.916271675243927	0.0512820512820513	0.122866430387473	LIHC	DENND5B		Insignificant	0.338145679611
LIHC:DICER1	1	0.0564102564102564	-0.0186388305542464	LIHC	DICER1		Insignificant	0.984641860139711
LIHC:DIDO1	0.976936499976149	0.0564102564102564	0.030286961381345	LIHC	DIDO1		Insignificant	0.836597619858179
LIHC:DLC1	0.939294968660628	0.0512820512820513	-0.0807826990062495	LIHC	DLC1		Insignificant	0.495426900885095
LIHC:DMBT1	0.943684309096438	0.0666666666666667	-0.0785178121307037	LIHC	DMBT1		Insignificant	0.5166081003671
LIHC:DMD	0.811965316500427	0.143589743589744	0.0794776586816472	LIHC	DMD		Insignificant	0.0606308077341435
LIHC:DMXL2	0.922091783191117	0.0769230769230769	-0.0490905130409387	LIHC	DMXL2		Insignificant	0.369388680661025
LIHC:DNAH1	0.988024208751923	0.117948717948718	0.0149022662247957	LIHC	DNAH1		Insignificant	0.88582342438684
LIHC:DNAH10	0.960782402946441	0.143589743589744	-0.0494809140750303	LIHC	DNAH10		Insignificant	0.611176038734785
LIHC:DNAH12	0.911220560629643	0.102564102564103	-0.0984090574622991	LIHC	DNAH12		Insignificant	0.324642735834675
LIHC:DNAH17	1	0.0923076923076923	-0.00712340067461525	LIHC	DNAH17		Insignificant	0.970276619453948
LIHC:DNAH2	0.927344099864574	0.0923076923076923	-0.017637027056479	LIHC	DNAH2		Insignificant	0.433927585130814
LIHC:DNAH3	0.960782402946441	0.0820512820512821	-0.0236776444979334	LIHC	DNAH3		Insignificant	0.675631456568564
LIHC:DNAH5	0.769419544532236	0.128205128205128	0.0791472158876889	LIHC	DNAH5		Insignificant	0.0353260965705545
LIHC:DNAH7	0.925761417039074	0.133333333333333	-0.0253602409396128	LIHC	DNAH7		Insignificant	0.408344144963355
LIHC:DNAH8	0.95368629899912	0.102564102564103	0.0285813784692333	LIHC	DNAH8		Insignificant	0.579461257144223
LIHC:DNAH9	0.95368629899912	0.123076923076923	-0.0810886642130044	LIHC	DNAH9		Insignificant	0.56625976778596
LIHC:DNHD1	0.884463598856783	0.112820512820513	0.0141245074599978	LIHC	DNHD1		Insignificant	0.258883958323622
LIHC:DOCK10	0.880837856515583	0.0923076923076923	0.108267974019209	LIHC	DOCK10		Insignificant	0.193681974967862
LIHC:DOCK2	0.917726519591846	0.0717948717948718	0.0339164083335151	LIHC	DOCK2		Insignificant	0.349075204604966
LIHC:DOCK4	0.960782402946441	0.0615384615384615	-0.0181526015152444	LIHC	DOCK4		Insignificant	0.701859893480846
LIHC:DOCK8	0.960782402946441	0.0666666666666667	-0.00180604676650464	LIHC	DOCK8		Insignificant	0.623505573008857
LIHC:DPCR1	0.941887334550823	0.0666666666666667	0.0491604368878535	LIHC	DPCR1		Insignificant	0.510052074667977
LIHC:DSCAML1	0.974690526346859	0.0666666666666667	-0.0173336637962005	LIHC	DSCAML1		Insignificant	0.77769488417771
LIHC:DSPP	0.960782402946441	0.153846153846154	0.026378114317533	LIHC	DSPP		Insignificant	0.671721583565949
LIHC:DST	0.975180255852146	0.117948717948718	-0.0588557140030939	LIHC	DST		Insignificant	0.790589606158733
LIHC:DYNC1H1	0.988221374050792	0.0974358974358974	-0.0443003637691168	LIHC	DYNC1H1		Insignificant	0.896166389490053
LIHC:DYNC2H1	1	0.102564102564103	-0.0358759949501648	LIHC	DYNC2H1		Insignificant	0.978311551253091
LIHC:ELTD1	0.960782402946441	0.0512820512820513	-0.0135166798605746	LIHC	ELTD1		Insignificant	0.689291124409217
LIHC:EP400	0.87290055563758	0.0666666666666667	-0.126454415468158	LIHC	EP400		Insignificant	0.170398051250355
LIHC:EYS	0.884463598856783	0.123076923076923	0.0250443263988154	LIHC	EYS		Insignificant	0.25212383975389
LIHC:FANCM	0.987037839190659	0.107692307692308	-0.0435751144121475	LIHC	FANCM		Insignificant	0.87155225190516
LIHC:FASN	0.976201061616091	0.0769230769230769	-0.0486195821728335	LIHC	FASN		Insignificant	0.832181335497222
LIHC:FAT2	0.988049325689493	0.143589743589744	-0.0254190255220319	LIHC	FAT2		Insignificant	0.886345715280888
LIHC:FAT3	0.925761417039074	0.117948717948718	0.0419551277749219	LIHC	FAT3		Insignificant	0.414325618350708
LIHC:FAT4	0.967855260516313	0.133333333333333	-0.0126427056432652	LIHC	FAT4		Insignificant	0.738316219987821
LIHC:FBN1	0.925761417039074	0.0923076923076923	0.0775533693629056	LIHC	FBN1		Insignificant	0.416118163098087
LIHC:FBN2	0.929229984940071	0.0974358974358974	-0.0884241299521205	LIHC	FBN2		Insignificant	0.455266746356152
LIHC:FBN3	0.982893743054455	0.0717948717948718	-0.0377348938683633	LIHC	FBN3		Insignificant	0.849902303364487
LIHC:FCGBP	0.921553505947274	0.0923076923076923	0.0337351335593534	LIHC	FCGBP		Insignificant	0.356128921873403
LIHC:FILIP1	0.914377393540393	0.0564102564102564	-0.116171277397386	LIHC	FILIP1		Insignificant	0.334425570027695
LIHC:FLG	0.769419544532236	0.153846153846154	0.12393573302894	LIHC	FLG		Insignificant	0.0356104645041475
LIHC:FLG2	0.976201061616091	0.0512820512820513	-0.0517011591875258	LIHC	FLG2		Insignificant	0.793513525292026
LIHC:FLNB	0.884463598856783	0.041025641025641	-0.117156377019042	LIHC	FLNB		Insignificant	0.258845679940002
LIHC:FLT1	0.884463598856783	0.0564102564102564	-0.122576006919031	LIHC	FLT1		Insignificant	0.260700867355128
LIHC:FN1	0.960782402946441	0.0666666666666667	0.0144554359340421	LIHC	FN1		Insignificant	0.693406380418202
LIHC:FRAS1	0.960782402946441	0.128205128205128	-0.0307265155886376	LIHC	FRAS1		Insignificant	0.714167333711755
LIHC:FREM1	0.997696731441225	0.0717948717948718	-0.0436629750825239	LIHC	FREM1		Insignificant	0.923639394524771
LIHC:FREM2	0.905479164326107	0.117948717948718	0.0580608600022856	LIHC	FREM2		Insignificant	0.318633856041342
LIHC:FSIP2	0.960782402946441	0.0717948717948718	0.0505938918741764	LIHC	FSIP2		Insignificant	0.631759393529754
LIHC:GAS2L2	0.960782402946441	0.0461538461538462	-0.0667829164182603	LIHC	GAS2L2		Insignificant	0.700960515943625
LIHC:GCN1L1	0.927344099864574	0.0974358974358974	0.0301813502067976	LIHC	GCN1L1		Insignificant	0.434864591872252
LIHC:GLI2	0.987587333313305	0.0512820512820513	-0.0324333471103735	LIHC	GLI2		Insignificant	0.878833361209131
LIHC:GLI3	0.875975102759899	0.0666666666666667	0.113545812536338	LIHC	GLI3		Insignificant	0.190235475310695
LIHC:GPATCH4	0.844856466491424	0.0564102564102564	-0.160222888829506	LIHC	GPATCH4		Insignificant	0.115087910045181
LIHC:GPATCH8	0.591154779954442	0.0461538461538462	-0.275537923995643	LIHC	GPATCH8		Insignificant	0.0106150706567439
LIHC:GPR112	0.959448782856589	0.0769230769230769	-0.00493607812965502	LIHC	GPR112		Insignificant	0.605388868880522
LIHC:GPR98	0.900018192547793	0.158974358974359	0.0612960782788514	LIHC	GPR98		Insignificant	0.3117409835764
LIHC:GREB1	0.811965316500427	0.0717948717948718	0.121536532988935	LIHC	GREB1		Insignificant	0.0885329411912715
LIHC:GRIA2	0.96696876103463	0.0512820512820513	0.0423729414633165	LIHC	GRIA2		Insignificant	0.732132970327027
LIHC:GTF3C1	0.953156793368584	0.0769230769230769	-0.00531503136843803	LIHC	GTF3C1		Insignificant	0.546920586051962
LIHC:HECW2	0.959448782856589	0.0769230769230769	0.0143724602036892	LIHC	HECW2		Insignificant	0.605388868880522
LIHC:HELZ	0.884463598856783	0.0512820512820513	0.0708997452620701	LIHC	HELZ		Insignificant	0.232595738108806
LIHC:HERC1	0.687044443445826	0.112820512820513	0.107338374511033	LIHC	HERC1		Insignificant	0.0198986027716924
LIHC:HERC2	0.941887334550823	0.117948717948718	0.0135405290840671	LIHC	HERC2		Insignificant	0.504891499299941
LIHC:HIVEP1	0.927344099864574	0.0717948717948718	0.0542906809200381	LIHC	HIVEP1		Insignificant	0.427289827684502
LIHC:HIVEP2	0.960782402946441	0.0615384615384615	0.0295834774493295	LIHC	HIVEP2		Insignificant	0.678513878184364
LIHC:HMCN1	0.960782402946441	0.133333333333333	0.0602272942226856	LIHC	HMCN1		Insignificant	0.636786287175893
LIHC:HNRNPCL1	0.884463598856783	0.0564102564102564	-0.119183076992054	LIHC	HNRNPCL1		Insignificant	0.253771758279721
LIHC:HRNR	0.884463598856783	0.0820512820512821	0.0360437724785325	LIHC	HRNR		Insignificant	0.230212103500924
LIHC:HSPG2	0.960782402946441	0.102564102564103	-0.0733963719015267	LIHC	HSPG2		Insignificant	0.689582316881256
LIHC:HTT	0.95368629899912	0.0974358974358974	-0.0461481129872965	LIHC	HTT		Insignificant	0.579500743549177
LIHC:HUWE1	0.867840926152314	0.0769230769230769	0.0921515750419832	LIHC	HUWE1		Insignificant	0.157978005440439
LIHC:HYDIN	0.987688083504965	0.0871794871794872	-0.00785277114664185	LIHC	HYDIN		Insignificant	0.880223409849454
LIHC:IGF1R	0.953156793368584	0.0564102564102564	-0.0813755848438547	LIHC	IGF1R		Insignificant	0.543358267689213
LIHC:IGF2R	0.960782402946441	0.0666666666666667	-0.0858719261283616	LIHC	IGF2R		Insignificant	0.609185936352786
LIHC:IGSF3	0.941887334550823	0.0717948717948718	0.0479736281117891	LIHC	IGSF3		Insignificant	0.505387234102319
LIHC:INADL	0.93304971718062	0.102564102564103	0.0525309140129417	LIHC	INADL		Insignificant	0.475781327316754
LIHC:ITGA10	0.884463598856783	0.0512820512820513	0.146581144860723	LIHC	ITGA10		Insignificant	0.225911776873435
LIHC:ITPR2	0.911768214590699	0.0820512820512821	0.0167758454679414	LIHC	ITPR2		Insignificant	0.325850847190352
LIHC:ITPR3	0.884463598856783	0.0769230769230769	-0.0859043942399378	LIHC	ITPR3		Insignificant	0.236677067130349
LIHC:ITSN1	0.951576735450719	0.0461538461538462	0.00606925576756412	LIHC	ITSN1		Insignificant	0.531361382626289
LIHC:JARID2	0.994659037833431	0.0358974358974359	0.0428619859550414	LIHC	JARID2		Insignificant	0.915802737233729
LIHC:KALRN	0.458258735648352	0.0923076923076923	0.303521184513165	LIHC	KALRN		Insignificant	0.00158611778876909
LIHC:KDR	0.93304971718062	0.0615384615384615	0.0188228343935246	LIHC	KDR		Insignificant	0.480872293808303
LIHC:KIAA0100	0.875975102759899	0.0512820512820513	-0.138096631941149	LIHC	KIAA0100		Insignificant	0.190617589154894
LIHC:KIAA0947	0.95368629899912	0.0615384615384615	0.0224427680258317	LIHC	KIAA0947		Insignificant	0.563144870446426
LIHC:KIAA1109	0.953156793368584	0.128205128205128	0.0118771580945189	LIHC	KIAA1109		Insignificant	0.542407438657493
LIHC:KIAA1217	0.82886254320543	0.0615384615384615	-0.152281758209955	LIHC	KIAA1217		Insignificant	0.0957357369890721
LIHC:KIAA1244	0.997696731441225	0.0461538461538462	-0.0460628995580761	LIHC	KIAA1244		Insignificant	0.939741064930543
LIHC:KIF19	0.93304971718062	0.0717948717948718	-0.0915394100030626	LIHC	KIF19		Insignificant	0.480585870985745
LIHC:KIF20B	0.922091783191117	0.0871794871794872	-0.0912604398776846	LIHC	KIF20B		Insignificant	0.3695220894927
LIHC:KIF26B	0.866663284921671	0.0461538461538462	0.124267669632556	LIHC	KIF26B		Insignificant	0.14582052356022
LIHC:KNDC1	0.891867649035272	0.0615384615384615	-0.104475565816089	LIHC	KNDC1		Insignificant	0.294587856188051
LIHC:KNTC1	0.800730478117713	0.0871794871794872	0.120485988595221	LIHC	KNTC1		Insignificant	0.0501223758929784
LIHC:KTN1	0.976201061616091	0.0820512820512821	-0.0475606996525459	LIHC	KTN1		Insignificant	0.815381278850597
LIHC:LAMA1	0.858156169843283	0.102564102564103	0.140960115620055	LIHC	LAMA1		Insignificant	0.132688723700955
LIHC:LAMA2	0.884463598856783	0.0769230769230769	0.0362029188930211	LIHC	LAMA2		Insignificant	0.246242737164998
LIHC:LAMA3	0.800730478117713	0.0769230769230769	0.08271027834467	LIHC	LAMA3		Insignificant	0.0473302084081901
LIHC:LAMA5	1	0.0820512820512821	-0.00385698898869746	LIHC	LAMA5		Insignificant	0.97971233679512
LIHC:LAMC1	0.976201061616091	0.0717948717948718	-0.000243433513869018	LIHC	LAMC1		Insignificant	0.803958051034919
LIHC:LILRB1	0.929404898582649	0.0461538461538462	-0.0257900694974622	LIHC	LILRB1		Insignificant	0.469869623915919
LIHC:LNPEP	0.985386796963663	0.0512820512820513	-0.0280061396665743	LIHC	LNPEP		Insignificant	0.860718694531107
LIHC:LPHN3	0.960782402946441	0.0615384615384615	-0.0559303592450773	LIHC	LPHN3		Insignificant	0.701859893480846
LIHC:LRP1	0.960782402946441	0.0871794871794872	-0.0303255831826346	LIHC	LRP1		Insignificant	0.703879653995083
LIHC:LRP1B	0.880837856515583	0.179487179487179	-0.084665236075931	LIHC	LRP1B		Insignificant	0.194355591927175
LIHC:LRP2	0.974690526346859	0.112820512820513	0.0317512145640215	LIHC	LRP2		Insignificant	0.780437612386908
LIHC:LRRIQ1	0.873879886768026	0.0871794871794872	-0.110870594376855	LIHC	LRRIQ1		Insignificant	0.186771800619496
LIHC:LRRK2	0.884463598856783	0.0871794871794872	0.0447760426429076	LIHC	LRRK2		Insignificant	0.256053804719738
LIHC:LYST	0.985961212308289	0.0923076923076923	-0.0178021725607498	LIHC	LYST		Insignificant	0.862529042330392
LIHC:MACF1	0.976201061616091	0.0871794871794872	-0.00807703504891011	LIHC	MACF1		Insignificant	0.809828094518181
LIHC:MAGEC1	0.884463598856783	0.0666666666666667	0.0771515527761104	LIHC	MAGEC1		Insignificant	0.213590547099242
LIHC:MAP2	0.850675061882019	0.0871794871794872	0.0528766940962853	LIHC	MAP2		Insignificant	0.127857955769916
LIHC:MDN1	0.927344099864574	0.0871794871794872	-0.0950171090127858	LIHC	MDN1		Insignificant	0.437795929004459
LIHC:MED13	0.884463598856783	0.0615384615384615	-0.121676264259039	LIHC	MED13		Insignificant	0.270935098753166
LIHC:MGA	0.976201061616091	0.0615384615384615	0.014379731501128	LIHC	MGA		Insignificant	0.826551660001788
LIHC:MGAM	0.997696731441225	0.0769230769230769	0.0471626374941301	LIHC	MGAM		Insignificant	0.937373513957664
LIHC:MKI67	0.987688083504965	0.0871794871794872	-0.0280813854123307	LIHC	MKI67		Insignificant	0.883773041663397
LIHC:MLL	0.976201061616091	0.0974358974358974	-0.0379065890222585	LIHC	MLL		Insignificant	0.828922961409611
LIHC:MLL2	0.811965316500427	0.128205128205128	0.122974968351985	LIHC	MLL2		Insignificant	0.0723093282670318
LIHC:MLL3	0.960782402946441	0.153846153846154	-0.0532935186315133	LIHC	MLL3		Insignificant	0.646266182380388
LIHC:MLL4	0.960782402946441	0.107692307692308	0.0317513396624145	LIHC	MLL4		Insignificant	0.674801193772863
LIHC:MTOR	0.929229984940071	0.0717948717948718	0.00408725806389398	LIHC	MTOR		Insignificant	0.459440530105333
[truncated: 1,955 more rows]
